# Supplementary material for: Casein kinase 2 complex: a central regulator of multiple pathobiological signaling pathways in Cryptococcus neoformans
Source: mBio. 2024 Jan 9;15(2):e03275-23. doi: 10.1128/mbio.03275-23 (PMC10865844; doi:10.1128/mbio.03275-23)
Supplement: Data Set S1 — C. neoformans strains and primers used in this study. [file mbio.03275-23-s0001.xlsx]

## Sheet: Strain used in this study
Data Set S1. C. neoformans strains and primers used in this study.
Strain	Genotype	Parents	Reference
C. neoformans
H99	MATα		-1
KN99	MATa		-2
YSB3052	MATα cka1Δ::NAT-STM#6	H99	-3
YSB3053	MATα cka1Δ::NAT-STM#6	H99	-3
YSB6680	MATα ckb1Δ::NAT-STM#204	H99	This study
YSB6681	MATα ckb1Δ::NAT-STM#204	H99	This study
YSB7134	MATα ckb1Δ::NAT-STM#204	H99	This study
YSB6727	MATα ckb2Δ::NAT-STM#225	H99	This study
YSB6728	MATα ckb2Δ::NAT-STM#225	H99	This study
YSB6945	MATα ckb1Δ::NAT ckb2Δ::NEO	YSB6680	This study
YSB6968	MATα ckb1Δ::NAT ckb2Δ::NEO	YSB6680	This study
YSB7093	MATα ckb1Δ::NAT ckb2Δ::NEO cka1Δ::HYG	YSB6945	This study
YSB7094	MATα ckb1Δ::NAT ckb2Δ::NEO cka1Δ::HYG	YSB6945	This study
YSB6746	MATα cka1Δ::CKA1-NEO (non-tagging)	YSB3052	This study
YSB6840	MATα ckb1Δ::CKB1-NEO (non-tagging)	YSB6680	This study
YSB6826	MATα ckb2Δ::CKB2-NEO (non-tagging)	YSB6727	This study
YSB7567	MATα cka1Δ::CKA1-mCherry-NEO	YSB3052	This study
YSB6836	MATα ckb1Δ::CKB1-mCherry-NEO	YSB6680	This study
YSB6821	MATα ckb2Δ::CKB2-mCherry-NEO	YSB6727	This study
YSB7784	MATα cka1Δ::CKA1-4xFLAG-NEO	YSB3052	This study
YSB7812	MATα ckb1Δ::CKB1-4xFLAG-NEO	YSB6680	This study
YSB8251	MATα ckb1Δ::CKB1-6xHA-NEO	YSB6680	This study
YSB7846	MATα ckb2Δ::CKB2-6xHA-NEO	YSB6727	This study
YSB8081	MATα cka1Δ::CKA1-4xFLAG-NEO CKB1:6xHA-HYG	YSB7784	This study
YSB8179	MATα cka1Δ::CKA1-4xFLAG-NEO CKB2:6xHA-HYG	YSB7784	This study
YSB8082	MATα ckb1Δ::CKB1-4xFLAG-NEO CKB2:6xHA-HYG	YSB7812	This study
JL334	MATa PCRZ1-CRZ1-mCherry-NEO, JL334 was generated from a cross between strain XW252 (MATα PCRZ1-Crz1-mCherry-NEO GFP-NOP1::NAT) and YSB429 (MATa ssk1Δ::NAT-STM#205)	XW252 and YSB429	-4
YSB11149	MATa PCRZ1-CRZ1-mCherry-NEO cka1Δ::HYG	JL334	This study
YSB11150	MATa PCRZ1-CRZ1-mCherry-NEO cka1Δ::HYG	JL334	This study
YSB4095	MATα sit4Δ::NAT-STM#232	H99	-5
(1) Perfect JR, Ketabchi N, Cox GM, Ingram CW, Beiser CL. 1993. Karyotyping of Cryptococcus neoformans as an epidemiological tool. J Clin Microbiol 31:3305-9.
(2) Nielsen K, Cox GM, Wang P, Toffaletti DL, Perfect JR, Heitman J. 2003. Sexual cycle of Cryptococcus neoformans var. grubii and virulence of congenic a and alpha isolates. Infect Immun 71:4831-41.
(3) Lee KT, So YS, Yang DH, Jung KW, Choi J, Lee DG, Kwon H, Jang J, Wang LL, Cha S, Meyers GL, Jeong E, Jin JH, Lee Y, Hong J, Bang S, Ji JH, Park G, Byun HJ, Park SW, Park YM, Adedoyin G, Kim T, Averette AF, Choi JS, Heitman J, Cheong E, Lee YH, Bahn YS. 2016. Systematic functional analysis of kinases in the fungal pathogen Cryptococcus neoformans. Nat Commun 7:12766.
(4) Xu X, Lin J, Zhao Y, Kirkman E, So YS, Bahn YS, Lin X. 2017. Glucosamine stimulates pheromone-independent dimorphic transition in Cryptococcus neoformans by promoting Crz1 nuclear translocation. PLoS Genet 13:e1006982.
(5) Jin JH, Lee KT, Hong J, Lee D, Jang EH, Kim JY, Lee Y, Lee SH, So YS, Jung KW, Lee DG, Jeong E, Lee M, Jang YB, Choi Y, Lee MH, Kim JS, Yu SR, Choi JT, La JW, Choi H, Kim SW, Seo KJ, Lee Y, Thak EJ, Choi J, Averette AF, Lee YH, Heitman J, Kang HA, Cheong E, Bahn YS. 2020. Genome-wide functional analysis of phosphatases in the pathogenic fungus Cryptococcus neoformans. Nat Commun 11:4212.

## Sheet: Primer used in this study
Data Set S1. C. neoformans strains and primers used in this study.
# Primer	Description	Sequence
B79	5' diagnostic screening primer	TGTGGATGCTGGCGGAGGATA
JOHE12579	3' diagnostic screening primer	TTCCCACCCTCAGCAACGCC
B616	M13 F (NAT)	GTAAAACGACGGCCAGTGAGC
B617	M13 R	CAGGAAACAGCTATGACCATG
B2088	M13-Fe2 (NEO, HYG)	GTAAAACGACGGCCAGTGA
B1454	NAT SM1	AAGGTGTTCCCCGACGACGAATCG
B1455	NAT SM2	AACTCCGTCGCGAGCCCCATCAAC
B1886	NEO SM1	TGGAAGAGATGGATGTGC
B1887	NEO SM2	ATTGTCTGTTGTGCCCAG
B5751	HYG SM1	CGAAGAATCTCGTGCTTTC
B5752	HYG SM2	ATTGACCGATTCCTTGCG
B679	ACT1 RT-PCR L	CGCCCTTGCTCCTTCTTCTATG
B680	ACT1 RT-PCR R	GACTCGTCGTATTCGCTCTTCG
B5251	HXL1 RT-PCR L	CACTCCATTCCTTTCTGC
B5252	HXL1 RT-PCR R	CGTAACTCCACTGTGTCC
B354	ACT promoter-forward	GCATGCAGGATTCGAGTG
B5536	4X_FLAG_L1 Not1_reverse	GCGGCCGCAGCATGCGGCGCGCCAGAT
B5534	6X_HA_L1 Not1_reverse	GCGGCCGCAGCATGCGGCGCGCCATAC
B10115	CKB1 L1	ATCAGTGACAAGACCCACC
B10116	CKB1 L2	CTGGCCGTCGTTTTAC ATGTTTGGGTGGAAGACG
B10117	CKB1 R1	GTCATAGCTGTTTCCTG ATGAAAGCGGGGTGTATG
B10118	CKB1 R2	GTGCGTTTGTGCGTATTC
B10119	CKB1 SO	CTTTCCATCTCGGTAGACG
B10120	CKB1 PO	AGAAGGGCACCATAGATTG
B12514	CKB1 3' screening SO2	ATGTTGCTGGGAAGATAGG
B12515	CKB1 internal deletion_LP	AATCTATGGTGCCCTTCTG
B12516	CKB1 internal deletion_LP	CCTCAGCCATTTCATTCTC
B10121	CKB2 L1	TCCTCAAACTTGTGAACCC
B10122	CKB2 L2	CTGGCCGTCGTTTTACATGACTCACATTGCCCTTAG
B10123	CKB2 R1	GTCATAGCTGTTTCCTGCAAGGTCAATGAGAACGC
B10124	CKB2 R2	ATTTGGTTGGAGAGAGTGG
B10125	CKB2 SO	TTGGGAGGAATAACAGGAG
B10126	CKB2 PO	CAAGGATGTAGTCTTCGTCG
B12517	CKB2 3' screening SO2	AATAGTGTGCCGTTACCTTG
B12518	CKB2 internal deletion_LP	TTAGTTGGATGCTATGGAGC
B12519	CKB2 internal deletion_RP	TCTATTGACATCTGCCACG
B15634	CKA1 L1	TGTCAAAAGCACACTCAGG
B18725	CKA1 L2	TCACTGGCCGTCGTTTTACTGCGAATAGTTGCTGCTC
B18726	CKA1 R1	CATGGTCATAGCTGTTTCCTGTTGACCTGCCGTGTATTTAG
B18727	CKA1 R2	AAACATCACTCACCGTTCC
B18728	CKA1 SO	CGACAAGTTGCTGAAGTTTC
B18729	CKA1 SO2	CACAACTTGCCAGCTCAGAA
B18730	CKA1 internal_LP	GTGCACCTGGACACATATCG
B18731	CKA1 internal_RP	ATAACGCTGGTTTTCGGATG
B15635	CKA1 PO	ACATTTGGAGTCGGTTGG
B10201	CKB1 CLP	ATGCATGTTGATGTCCAGACCTATGC
B10206	CKB1 CRP (for non-tagging)	GCGGCCGCTCTGTTGGCAGTTCTATTGG
B10202	CKB1 CRP (for mCherry tagging)	GCGGCCGCCCGACGAGTAGAGAACGT
B10203	CKB1 CSO	TAGAGGATGATTCGGTCG
B10204	CKB1 seq1	AGCAGGAAAGAGGAATGTG
B10205	CKB1 seq2	TCTGGATGTTGAACCTGG
B10207	CKB2 CLP	CTCGAGTCTTGGGAGGAATAACAGG
B10212	CKB2 CRP (for non-tagging)	GCGGCCGCCGACTCATCTTACACCATCTG
B10208	CKB2 CRP (for mCherry tagging)	GCGGCCGCCACAGATGACTTCTTCTC
B10209	CKB2 CSO	GGATGGTGAATCGCTTTC
B10210	CKB2 seq1	AATAGCGAGCAGAATGGC
B10211	CKB2 seq2	CAGATGAAGACGATTTGGAC
B10418	CKB1 L1 chromosomal integration	AGAAATACGATGCGGGAC
B11054	CKB1 L2 chromosomal integration	GCCGCATGCTGCGGCCGCCCGACGAGTAGAGAACGT
B10420	CKB1 R1 chromosomal integration	CAGGATCTTCATGGCTCCGGATGGCCTTTTGTCAGT
B10421	CKB1 R2 chromosomal integration	ATGTTGCTGGGAAGATAGG
B10422	CKB1 SO chromosomal integration	TATGACCTGATGGGAACG
B10423	CKB1 PO chromosomal integration	TCCTTTTGTCGTCACCTAAC
B10424	CKB2 L1 chromosomal integration	CGACGAAGACTACATCCTTG
B11055	CKB2 L2 chromosomal integration	GCCGCATGCTGCGGCCGCCACAGATGACTTCTTCTC
B11481	CKB2 R1 chromosomal integration	CACTCGAATCCTGCATGCTCAATCGTATTATGTTGT
B10427	CKB2 R2 chromosomal integration	ATTTGGTTGGAGAGAGTGG
B10428	CKB2 SO chromosomal integration	TCTCCTGGTTTTTGTCCTC
B10429	CKB2 PO chromosomal integration	ATCGGCGAGGTAAACATC
B10865	CKB1 qRT1	GCCACGACTACTTTTGCGAA
B10866	CKB1 qRT2	TATCCAACGCCTCCTTCCAG
B10867	CKB2 qRT1	GCCGTCAAGCTTTACTGTCC
B10868	CKB2 qRT2	AGCATGTGAGGGAATGTGGT
B11678	CKA1-4XFLAG FWD Gibson	TCTGGCGCGCCGCATGCTGCGGCCGCTGGTTGAGAGGCGGAAGC
B11319	CKA1 gibson fwd (for mCh)	ACAGAGCCACCGCCACCTGCGGCCGCTGGTTGAGAGGCGGAAGC
B11320	CKA1 gibson rev (for mCherry and 4xFLAG tagging)	CTCTAGATGCATGCTCGAGCGGCCGCACTGGTCGGAGGGACAATG
B11679	CKB1-4xFLAG REV Gibson	TCTGGCGCGCCGCATGCTGCGGCCGCCCGACGAGTAGAGAACGTC
B11680	CKB1-4xFLAG/6xHA FWD Gibson	CTCTAGATGCATGCTCGAGCGGCCGCATGCATGTTGATGTCCAG
B11681	CKB1-6xHA REV Gibson	TATGGCGCGCCGCATGCTGCGGCCGCCCGACGAGTAGAGAACGTC
B11682	CKB2-6XHA FWD Gibson	TATGGCGCGCCGCATGCTGCGGCCGCCACAGATGACTTCTTCTC
B11683	CKB2-6xHA REV Gibson	CTCTAGATGCATGCTCGAGCGGCCGCTCTTGGGAGGAATAACAG
