# Supplementary material for: Casein kinase 2 complex: a central regulator of multiple pathobiological signaling pathways in Cryptococcus neoformans
Source: mBio. 2024 Jan 9;15(2):e03275-23. doi: 10.1128/mbio.03275-23 (PMC10865844; doi:10.1128/mbio.03275-23)
Supplement: Data Set S2 — Differential expression fold change scores from the RNA sequencing-based transcriptome analysis of CK2 mutants in C. neoformans. [file mbio.03275-23-s0002.xlsx]

## Sheet: Info
	Data Set S2. Differential expression fold-change scores from the RNA sequencing-based transcriptome analysis of CK2 mutants in C. neoformans.
	Title: Casein kinase 2 complex: a central regulator of multiple pathobiological signaling pathways in Cryptococcus neoformans
	Authors: Yeseul Choi, Seong-Ryong Yu, Yujin Lee, Ann-Yae Na, Sangkyu Lee, Joseph Heitman, Ran Seo, Han-Seung Lee, Jong-Seung Lee, and Yong-Sun Bahn
	Statistical analysis of gene expression level
	The transcript-level relative transcript abundances were measured in FPKM (Fragments Per Kilobase of exon per Million fragments mapped) using Stringtie. The FPKM and read count matrix were generated by the R package “isoformswitchanalyzerR” and analyzed by DESeq2. Differentially expressed genes (DEG) analysis was performed using DESeq2 v1.24.0 with default sets with the Ballgown.
	RAW data deposited on Gene Expression Omnibus (GEO) database
	accession number: GSE245849

## Sheet: WT-cka1
Data Set S2. Differential expression fold-change scores from the RNA sequencing-based transcriptome analysis of CK2 mutants in C. neoformans.
Gene_id	Gene_name	WT_1	WT_2	WT_3	cka1_1	cka1_2	cka1_3	padj	log2FoldChange	pvalue	stat	foldChange	log10padj	Function
CNAG_04913	-	0	0	0	2122	0	81	0.0422848	23.8928	0.0125575	6.23041	1.55756e+07	1.37382	syntaxin 5
CNAG_03701	-	0	0	0	4449	3994	4132	0	14.2303	0	2517.58	19219.8		3-phosphoshikimate 1-carboxyvinyltransferase
CNAG_01852	-	0	0	0	3239	2947	354	1.21e-12	13.2835	3.87e-14	57.2311	9971.08	11.9172	CCR4-NOT transcription complex subunit 2
CNAG_05652	-	0	0	0	3320	2581	39	3.17543e-06	13.1389	2.68e-07	26.4664	9019.69	5.4982	cytoplasmic protein
CNAG_02180	-	0	0	0	2514	2403	502	6.56e-17	13.0143	1.26e-18	77.6084	8273.59	16.1829	phosphate transporter
CNAG_02347	-	0	0	0	89	2714	1950	2.04e-07	12.8659	1.44e-08	32.1368	7465	6.68998	hypothetical protein
CNAG_04576	-	0	0	0	2007	840	1389	6.13e-39	12.6446	2.85e-41	181.057	6403.47	38.2122	hypothetical protein
CNAG_01556	-	0	0	0	1237	1168	1432	7.74e-117	12.5195	5.45e-120	542.479	5871.26	116.111	cytoplasmic protein
CNAG_05276	-	0	0	0	1758	1601	128	9.02e-09	12.376	4.97e-10	38.6904	5315.58	8.04456	histone deacetylase 1/2
CNAG_12776	-	0	0	0	1371	1079	756	1.77e-49	12.254	5.48e-52	230.169	4884.41	48.7524	unspecified product
CNAG_12958	-	0	0	0	1363	564	1209	3.52e-31	12.2129	2.58e-33	144.637	4747.26	30.4531	unspecified product
CNAG_00175	-	0	0	0	1429	901	0	0.0169055	11.7818	0.00411156	8.23388	3521	1.77197	hypothetical protein
CNAG_01012	-	0	0	0	0	1335	890	0.0174616	11.7738	0.00426562	8.16714	3501.6	1.75792	hypothetical protein
CNAG_04175	-	0	0	0	1057	1044	0	0.0182043	11.6472	0.00448125	8.07773	3207.43	1.73983	hypothetical protein, variant
CNAG_04341	-	0	0	0	734	538	684	3.19e-68	11.5418	6.29e-71	317.072	2981.48	67.496	recyclin-1
CNAG_01501	-	0	0	0	578	532	586	3.09e-82	11.3407	4.79e-85	381.906	2593.56	81.5098	hypothetical protein
CNAG_12286	-	0	0	0	728	464	489	1.36e-43	11.3188	4.99e-46	202.85	2554.52	42.8655	unspecified product
CNAG_01527	-	0	0	0	654	255	769	6.85e-18	11.3126	1.17e-19	82.3057	2543.55	17.1646	hypothetical protein
CNAG_07441	-	0	0	0	798	25	576	2.79253e-05	11.0285	2.86524e-06	21.9048	2088.93	4.554	hypothetical protein
CNAG_12357	-	0	0	0	782	504	0	0.0285504	10.925	0.00778355	7.08261	1944.3	1.54439	unspecified product
CNAG_12079	-	0	0	0	0	344	743	0.033991	10.725	0.00958732	6.71001	1692.6	1.46864	unspecified product
CNAG_01507	-	0	0	0	691	0	419	0.0328326	10.6895	0.00920879	6.78188	1651.41	1.48369	protein CGI121
CNAG_12909	-	0	0	0	597	193	233	7.52e-13	10.5857	2.29e-14	58.27	1536.79	12.124	unspecified product
CNAG_02564	SEN54	0	0	0	0	304	655	0.0378426	10.5443	0.01094	6.47504	1493.32	1.42202	tRNA-splicing endonuclease subunit Sen54
CNAG_12675	-	0	0	0	252	246	350	3e-27	10.3427	2.83e-29	126.166	1298.6	26.523	unspecified product
CNAG_01300	-	0	0	0	0	421	381	0.0422006	10.2976	0.0125206	6.23562	1258.61	1.37468	small subunit ribosomal protein S21e
CNAG_06253	-	0	0	0	281	200	301	4.6e-27	10.2193	4.47e-29	125.257	1192.11	26.3368	Sugar transporter
CNAG_12328	-	0	0	0	177	411	156	4.16e-11	10.1728	1.69e-12	49.8117	1154.28	10.3809	unspecified product
CNAG_04522	-	0	0	0	423	254	14	0.000276832	10.0273	3.73266e-05	17.0027	1043.58	3.55778	hypothetical protein
CNAG_04051	-	0	0	0	0	289	374	0.0497387	10.0182	0.0153941	5.87079	1037.01	1.30331	ATP-dependent RNA helicase A
CNAG_12673	-	0	0	0	328	14	297	0.000249462	9.9028	3.30744e-05	17.2324	957.283	3.603	unspecified product
CNAG_12815	-	0	0	0	189	177	229	1.66e-24	9.83041	1.84e-26	113.314	910.434	23.7809	unspecified product
CNAG_07728	-	0	0	0	513	35	7	0.00565688	9.66916	0.00112421	10.6109	814.152	2.24742	solute carrier family 39 (zinc transporter), member 1/2/3
CNAG_12182	-	0	0	0	162	113	240	3.37e-13	9.61809	9.92e-15	59.9126	785.842	12.4722	unspecified product
CNAG_06449	-	0	0	0	194	117	175	4.88e-17	9.52927	9.27e-19	78.2085	738.92	16.3116	hypothetical protein, variant 2
CNAG_07993	-	0	0	0	86	245	140	6.43e-09	9.51557	3.42e-10	39.4195	731.932	8.19207	hypothetical protein
CNAG_12801	-	0	0	0	113	124	230	1.86e-11	9.48496	7.14e-13	51.5062	716.568	10.7311	unspecified product
CNAG_12183	-	0	0	0	111	218	113	1.45e-10	9.41721	6.13e-12	47.2861	683.694	9.83921	unspecified product
CNAG_05010	ZFC7	0	0	0	195	155	42	2.47217e-06	9.21999	2.04e-07	26.9925	596.341	5.60692	hypothetical protein
CNAG_00679	-	0	0	0	151	86	140	6.81e-13	9.16209	2.05e-14	58.4827	572.879	12.1669	hypothetical protein
CNAG_04416	-	0	0	0	136	151	83	1.75e-11	9.14727	6.65e-13	51.6464	567.024	10.7573	major facilitator superfamily transporter
CNAG_05472	SPO11	0	0	0	131	66	139	8.58e-10	8.99502	4.02e-11	43.6028	510.235	9.06638	meiotic recombination protein SPO11, variant 2
CNAG_12097	-	0	0	1	70	286	276	3e-08	8.9798	1.82e-09	36.1605	504.88	7.52351	unspecified product
CNAG_03783	-	0	0	0	88	88	152	3.1e-10	8.97337	1.36e-11	45.7319	502.637	9.50895	hypothetical protein
CNAG_05412	-	0	0	0	94	185	41	1.14106e-05	8.95269	1.08565e-06	23.7699	495.484	4.94269	hypothetical protein
CNAG_12038	-	0	0	0	31	109	178	4.08408e-05	8.94575	4.32263e-06	21.1162	493.103	4.38891	unspecified product
CNAG_05662	PTP1	0	0	0	101	83	137	1.31e-11	8.93823	4.84e-13	52.2674	490.541	10.8832	Polyol transporter protein 1
CNAG_01955	-	0	0	0	132	94	93	3.09e-13	8.92373	9.05e-15	60.093	485.635	12.51	Alcohol dehydrogenase
CNAG_07687	-	0	0	0	100	101	111	2e-14	8.90024	5.03e-16	65.7828	477.793	13.6993	hypothetical protein
CNAG_13186	-	0	0	0	269	40	5	0.00838981	8.85661	0.0017866	9.75681	463.56	2.07625	unspecified product
CNAG_12461	-	0	0	0	102	59	142	1.98e-08	8.84982	1.17e-09	37.0218	461.383	7.70314	unspecified product
CNAG_01193	-	0	0	0	97	9	197	0.00191496	8.84185	0.000325853	12.9156	458.84	2.71784	hypothetical protein, variant
CNAG_12878	-	0	0	0	148	64	83	1.52e-08	8.79985	8.67e-10	37.6036	445.675	7.81902	unspecified product
CNAG_12557	-	0	0	0	95	61	127	6.44e-09	8.75253	3.43e-10	39.4111	431.295	8.19135	unspecified product
CNAG_12762	-	0	0	0	126	89	66	1.33e-09	8.73927	6.35e-11	42.7096	427.348	8.87715	unspecified product
CNAG_13200	-	0	0	0	66	69	133	8.28e-08	8.68299	5.47e-09	34.0155	410.999	7.08182	unspecified product
CNAG_12411	-	0	0	0	91	64	106	6.11e-10	8.63643	2.78e-11	44.3275	397.947	9.21394	unspecified product
CNAG_12772	-	0	0	0	140	59	52	1.98581e-06	8.56344	1.61e-07	27.456	378.315	5.70206	unspecified product
CNAG_12387	-	0	0	0	31	171	39	0.000539947	8.56314	7.84272e-05	15.5958	378.236	3.26765	unspecified product
CNAG_07912	-	0	0	0	88	61	93	8.56e-10	8.52665	4e-11	43.6134	368.787	9.06742	hypothetical protein
CNAG_07707	-	0	0	0	117	35	92	5.41975e-06	8.52359	4.81e-07	25.3372	368.007	5.26602	glycoside hydrolase family 3 domain-containing protein
CNAG_00870	-	2	0	0	297	162	357	1.87e-15	8.42474	4.24e-17	70.661	343.637	14.7277	hypothetical protein, variant 2
CNAG_12637	-	0	0	0	90	21	75	0.000179197	8.12996	2.27496e-05	17.944	280.131	3.74667	unspecified product
CNAG_13113	-	0	0	0	67	75	31	2.07555e-05	8.0504	2.10038e-06	22.501	265.101	4.68287	unspecified product
CNAG_12356	-	0	0	0	41	32	92	0.000107029	7.97961	1.26145e-05	19.068	252.408	3.9705	unspecified product
CNAG_00937	-	0	0	0	78	20	61	0.000268841	7.90393	3.60221e-05	17.0703	239.507	3.5705	hypothetical protein, variant 2
CNAG_07042	-	0	0	0	60	47	47	6.43e-07	7.87549	4.84e-08	29.7804	234.832	6.19207	hypothetical protein
CNAG_12199	-	0	0	0	38	50	48	7.67084e-06	7.70772	7e-07	24.6162	209.052	5.11516	unspecified product
CNAG_13078	-	2	3	0	443	190	504	3.55e-15	7.61165	8.25e-17	69.3479	195.585	14.4493	unspecified product
CNAG_12132	-	0	0	0	61	31	34	8.31483e-05	7.57559	9.51436e-06	19.6065	190.757	4.08015	unspecified product
CNAG_07711	-	0	0	0	39	37	46	1.69965e-05	7.54456	1.69606e-06	22.9118	186.697	4.76964	hypothetical protein, variant
CNAG_04357	-	1	1	0	83	55	247	1.20765e-06	7.37571	9.43e-08	28.4869	166.077	5.91806	hypothetical protein
CNAG_03085	-	0	0	0	59	20	26	0.001328	7.30348	0.0002142	13.7022	157.967	2.8768	hypothetical protein
CNAG_07203	-	0	0	0	86	7	6	0.0385189	7.18747	0.0111843	6.43579	145.762	1.41433	hypothetical protein
CNAG_04331	-	0	0	0	32	28	32	0.000258854	7.13533	3.44001e-05	17.1578	140.588	3.58695	hypothetical protein
CNAG_02087	-	102	15	78	9178	20678	3528	1.88e-09	7.13285	9.29e-11	41.9659	140.347	8.72583	Acyl-CoA-dependent ceramide synthase
CNAG_02381	-	0	0	0	28	30	31	0.000360941	7.09173	5.0293e-05	16.437	136.403	3.44256	hypothetical protein
CNAG_07894	-	0	0	0	25	8	55	0.0121732	7.06438	0.00274989	8.96641	133.841	1.9146	hypothetical protein
CNAG_12396	-	0	1	0	53	72	37	1.87546e-06	6.99882	1.51e-07	27.5807	127.896	5.72689	unspecified product
CNAG_01653	CIG1	0	25	17	2164	2257	1390	8.2e-07	6.89097	6.28e-08	29.2757	118.683	6.08623	cytokine inducing-glycoprotein
CNAG_07984	-	0	0	0	26	28	18	0.0024785	6.78522	0.000438491	12.3606	110.295	2.60581	hypothetical protein
CNAG_05653	MLS1	182	39	21	10799	8428	11069	1.49e-11	6.73237	5.59e-13	51.9856	106.328	10.8258	malate synthase A
CNAG_12289	-	0	0	0	27	21	18	0.00353733	6.65231	0.000661662	11.594	100.588	2.45132	unspecified product
CNAG_05885	-	0	0	0	32	25	3	0.0449454	6.51063	0.0134931	6.10328	91.1791	1.34731	hypothetical protein
CNAG_06027	-	0	37	0	1114	1389	883	0.0120348	6.45853	0.00271016	8.993	87.945	1.91956	aryl-alcohol dehydrogenase
CNAG_07852	-	9	0	0	451	5	457	0.0446078	6.39239	0.0133666	6.11993	84.0043	1.35059	hypothetical protein
CNAG_12951	-	13	0	0	348	419	478	0.00484058	6.34426	0.00093814	10.9458	81.2477	2.3151	unspecified product
CNAG_12743	-	0	0	0	6	28	15	0.0372784	6.25758	0.0107402	6.50781	76.51	1.42854	unspecified product
CNAG_00627	-	0	0	0	18	13	14	0.0187695	6.09889	0.00466266	8.00584	68.5408	1.72655	specific transcriptional repressor
CNAG_07895	-	0	0	0	8	8	27	0.0480797	6.04381	0.0146844	5.95394	65.9733	1.31804	hypothetical protein
CNAG_12690	-	0	0	6	158	191	148	0.00299006	5.99124	0.000543444	11.9604	63.6127	2.52432	unspecified product
CNAG_12041	-	0	2	0	45	33	60	4.82992e-05	5.91798	5.23439e-06	20.7495	60.4631	4.31606	unspecified product
CNAG_07582	-	27	0	0	735	592	559	0.0228634	5.87989	0.00593707	7.5693	58.8874	1.64086	dynein light chain roadblock-type
CNAG_12317	-	0	0	2	57	50	30	0.000427495	5.7874	6.05292e-05	16.086	55.2306	3.36907	unspecified product
CNAG_07972	-	16	18	0	475	360	562	0.000106042	5.19972	1.24773e-05	19.0888	36.7512	3.97452	hypothetical protein
CNAG_00476	-	0	0	6	116	78	86	0.0204753	5.14281	0.00520743	7.80596	35.3297	1.68877	hypothetical protein
CNAG_01954	-	50	35	0	1330	1029	975	0.00152302	5.11786	0.000251658	13.3997	34.7241	2.81729	aldo-keto reductase
CNAG_12701	-	1	6	0	4	145	100	0.0358196	5.07695	0.0102191	6.59631	33.7533	1.44588	unspecified product
CNAG_01742	AQY1	13	26	0	407	447	497	0.000484707	4.98629	6.9585e-05	15.8221	31.6974	3.31452	aquaporin-associated protein
CNAG_12747	-	6	0	0	29	78	114	0.0382612	4.97734	0.0111	6.44924	31.5012	1.41724	unspecified product
CNAG_12210	-	17	19	34	761	733	1163	1.3e-18	4.96718	2.09e-20	85.7013	31.2802	17.8846	unspecified product
CNAG_12403	-	22	12	7	768	326	369	1.21e-11	4.90804	4.43e-13	52.4414	30.024	10.9167	unspecified product
CNAG_05334	-	11	0	0	147	154	85	0.0465543	4.89148	0.0141072	6.02468	29.6812	1.33204	hypothetical protein, variant
CNAG_12246	-	0	0	7	80	67	120	0.0426965	4.84951	0.0126995	6.2105	28.8303	1.36961	unspecified product
CNAG_12739	-	0	18	25	558	422	415	0.00266039	4.7292	0.000474414	12.2136	26.5236	2.57505	unspecified product
CNAG_07802	-	217	34	6	2969	2003	2766	0.000815485	4.68171	0.000124188	14.728	25.6646	3.08858	class III aminotransferase
CNAG_03461	-	101	139	22	2814	2329	1948	8.33e-11	4.58627	3.42e-12	48.4309	24.0218	10.0796	hypothetical protein
CNAG_01743	-	30	0	16	437	508	397	0.00589475	4.56231	0.00117729	10.5256	23.6261	2.22953	hypothetical protein
CNAG_02526	-	0	152	45	1358	1678	1643	0.0195942	4.42326	0.0049144	7.91067	21.4553	1.70787	hypothetical protein
CNAG_12885	-	4	0	26	267	259	305	0.0211971	4.39162	0.0054268	7.73142	20.9899	1.67372	unspecified product
CNAG_02049	PUT1	61	17	43	1121	877	1006	2.4e-11	4.3448	9.38e-13	50.9698	20.3195	10.6203	Proline dehydrogenase
CNAG_00587	-	47	5	15	579	391	612	4.5893e-05	4.28308	4.96071e-06	20.8524	19.4687	4.33825	hypothetical protein
CNAG_01070	-	62	55	46	1665	1420	668	2.28e-17	4.27939	4.17e-19	79.7888	19.419	16.6426	class II aldolase/adducin family protein
CNAG_12136	-	1	3	0	9	38	33	0.0195839	4.18449	0.00490736	7.91326	18.1827	1.7081	unspecified product
CNAG_12408	-	12	25	0	231	240	244	0.00590147	4.14501	0.00117946	10.5222	17.6918	2.22904	unspecified product
CNAG_12204	-	7	0	25	419	196	98	0.0386053	4.06878	0.0112202	6.4301	16.7813	1.41335	unspecified product
CNAG_12073	-	2	0	3	30	36	34	0.00272298	4.02519	0.000488641	12.1585	16.2818	2.56496	unspecified product
CNAG_00586	-	132	102	89	3461	1210	1612	5.47e-14	4.01489	1.49e-15	63.6391	16.166	13.2618	hypothetical protein
CNAG_12315	-	299	22	247	3431	1867	6030	0.000681559	3.98954	0.000101874	15.1017	15.8844	3.1665	unspecified product
CNAG_00588	-	56	26	14	509	756	484	1.82e-08	3.97052	1.06e-09	37.2074	15.6763	7.73927	hypothetical protein
CNAG_12511	-	281	135	136	3809	2234	4248	2.53e-15	3.96269	5.8e-17	70.0455	15.5916	14.5976	unspecified product
CNAG_01542	-	177	563	29	6292	2348	4390	0.000337508	3.94665	4.63628e-05	16.5913	15.4191	3.47172	taurine catabolism dioxygenase TauD
CNAG_12522	-	15	4	1	102	94	162	0.0015693	3.94051	0.000260629	13.3341	15.3536	2.80429	unspecified product
CNAG_01971	-	6	11	5	156	136	93	1.23e-10	3.9083	5.12e-12	47.6413	15.0147	9.90916	hypothetical protein
CNAG_07827	-	7	5	7	107	31	201	0.000640942	3.88252	9.52617e-05	15.2284	14.7488	3.19318	hypothetical protein
CNAG_05916	-	1	0	3	16	28	29	0.0204024	3.87845	0.00517743	7.8164	14.7071	1.69032	hypothetical protein
CNAG_00827	-	0	18	11	133	110	217	0.0186934	3.77335	0.00464111	8.01423	13.6739	1.72831	ribose 5-phosphate isomerase
CNAG_12696	-	10	2	1	29	122	53	0.0144881	3.7681	0.0034284	8.56419	13.6242	1.83899	unspecified product
CNAG_02493	-	1612	1473	1249	25298	27575	16130	1.86e-40	3.75295	7.85e-43	188.202	13.4819	39.7307	hypothetical protein
CNAG_03511	-	188	163	101	1433	2615	2975	5.08e-16	3.74505	1.06e-17	73.3892	13.4082	15.2945	hypothetical protein
CNAG_04098	PDR5-2	555	150	303	7545	3501	5362	2e-08	3.73222	1.18e-09	36.9965	13.2896	7.69855	ATP-binding cassette, subfamily G (WHITE), member 2, PDR
CNAG_04307	URO1	1657	846	337	17125	10310	16152	5.27e-09	3.717	2.74e-10	39.8551	13.1501	8.27848	Urate oxidase
CNAG_13148	-	29	8	15	83	103	600	0.00654631	3.6533	0.00133967	10.2871	12.5821	2.184	unspecified product
CNAG_06524	FRE3	58	34	27	632	562	505	2.95e-18	3.59475	4.91e-20	84.0169	12.0817	17.5296	hypothetical protein, variant
CNAG_07910	-	2	3	2	32	36	31	4.84441e-05	3.59293	5.26374e-06	20.7388	12.0665	4.31476	hypothetical protein
CNAG_06578	-	5746	12304	8325	120693	110459	119994	7.49e-35	3.50835	4.22e-37	161.961	11.3794	34.1254	hypothetical protein
CNAG_12000	-	57	60	27	890	689	308	2.53e-08	3.49374	1.52e-09	36.5068	11.2647	7.59766	unspecified product
CNAG_01272	-	3244	3303	1803	41089	36000	32349	1.09e-52	3.49236	3.06e-55	245.084	11.2539	51.9632	hypothetical protein
CNAG_05458	-	304	236	81	2768	2446	2813	2.57e-11	3.48777	1.02e-12	50.8071	11.2182	10.5905	endo-1,3(4)-beta-glucanase
CNAG_03759	-	110	124	69	1344	577	2016	9.19e-09	3.47156	5.07e-10	38.6501	11.0929	8.0367	conidiation-specific protein 6
CNAG_05305	-	8	25	5	270	110	95	0.000482542	3.4562	6.92062e-05	15.8324	10.9754	3.31646	hypothetical protein
CNAG_12479	-	16	18	13	283	184	129	5.78e-10	3.42025	2.61e-11	44.4478	10.7053	9.23792	unspecified product
CNAG_03650	-	16	8	0	86	87	117	0.0304335	3.40746	0.00841259	6.94347	10.6108	1.51665	hypothetical protein
CNAG_13199	-	26	13	12	237	224	159	3.45e-09	3.35853	1.75e-10	40.7325	10.2569	8.46158	unspecified product
CNAG_03076	-	14	8	2	27	139	98	0.013158	3.28169	0.00302975	8.78946	9.72492	1.88081	hypothetical protein
CNAG_04675	-	356	640	372	4453	5359	5581	3.69e-34	3.28021	2.18e-36	158.693	9.71498	33.4324	hypothetical protein
CNAG_06020	-	261	218	116	2239	2193	2261	3.11e-24	3.2727	3.55e-26	112.012	9.6645	23.5066	hypothetical protein
CNAG_01357	SDP101	32	13	9	380	101	141	0.00110283	3.26112	0.000175975	14.0717	9.58728	2.95749	hypothetical protein
CNAG_02225	EXG104	107	121	75	1255	1034	920	1.26e-44	3.17398	4.44e-47	207.665	9.02532	43.8992	glucan 1,3-beta-glucosidase
CNAG_01995	-	55	50	40	495	418	583	3.64e-27	3.12725	3.49e-29	125.751	8.73769	26.4385	hypothetical protein
CNAG_12084	-	12	2	4	60	79	44	0.00598927	3.09069	0.00120123	10.4885	8.51902	2.22263	unspecified product
CNAG_08006	-	3	3	3	21	16	53	0.0104266	3.07598	0.00229811	9.29475	8.43263	1.98186	hypothetical protein
CNAG_12512	-	17	15	10	209	96	114	6.06e-07	3.07038	4.55e-08	29.8984	8.39995	6.2177	unspecified product
CNAG_13056	-	22	23	27	221	212	284	1.55e-14	3.06326	3.83e-16	66.3214	8.35858	13.8107	unspecified product
CNAG_03492	-	4458	1304	283	16581	15640	25987	0.00291195	3.05536	0.00052665	12.0189	8.31292	2.53582	hypothetical protein
CNAG_06204	-	103	194	54	1425	854	972	1.11e-08	3.0214	6.19e-10	38.2592	8.11953	7.95412	high-affinity nicotinic acid transporter
CNAG_13202	-	11	7	17	117	108	117	4.76412e-06	3.00314	4.16e-07	25.6168	8.01745	5.32202	unspecified product
CNAG_12261	-	29	13	14	195	162	148	3.03e-07	2.91978	2.16e-08	31.3423	7.56732	6.51835	unspecified product
CNAG_00331	-	19	9	5	129	61	102	0.00061933	2.90277	9.14395e-05	15.3057	7.47861	3.20808	anon-23da protein
CNAG_12331	-	25	28	28	127	276	303	3.72655e-06	2.88912	3.19e-07	26.1313	7.40819	5.42869	unspecified product
CNAG_07900	-	64	36	25	486	241	365	8.64e-07	2.87963	6.65e-08	29.1641	7.35963	6.06359	hypothetical protein
CNAG_07448	DUR3	574	1443	226	6551	5359	6241	1.40561e-05	2.86581	1.37693e-06	23.3126	7.28943	4.85213	urea transporter, putative
CNAG_12530	-	36	39	4	202	278	164	0.00533795	2.86521	0.00105106	10.7354	7.28643	2.27263	unspecified product
CNAG_04622	-	1188	1366	1448	11718	14836	7372	4.3e-15	2.83248	1.01e-16	68.9596	7.123	14.3664	endoplasmic reticulum protein
CNAG_04891	-	87	115	110	620	125	1867	0.0149771	2.80791	0.00355826	8.49652	7.00268	1.82457	hypothetical protein
CNAG_12662	-	71	261	43	997	917	987	0.000269957	2.80787	3.63235e-05	17.0544	7.00251	3.56871	unspecified product
CNAG_03806	-	680	927	741	6683	6218	5567	6.08e-77	2.73659	1.11e-79	357.26	6.66494	76.2162	acyltransferase, variant
CNAG_13143	-	47	32	98	432	447	584	0.000157842	2.73173	1.95053e-05	18.237	6.64252	3.80178	unspecified product
CNAG_13095	-	124	118	100	987	763	925	4.94e-46	2.72301	1.6e-48	214.283	6.60248	45.3067	unspecified product
CNAG_13054	-	4	11	11	67	57	78	0.00022117	2.70825	2.9012e-05	17.4815	6.53529	3.65527	unspecified product
CNAG_02966	-	102	91	88	605	847	700	1.48e-18	2.69742	2.4e-20	85.4344	6.4864	17.8298	carboxypeptidase
CNAG_07456	-	66	130	66	698	590	667	6.81e-17	2.68527	1.34e-18	77.4784	6.43201	16.1669	hypothetical protein, variant
CNAG_12323	-	24	6	4	125	96	36	0.0349155	2.67352	0.00990705	6.65153	6.37983	1.45698	unspecified product
CNAG_05448	-	3	1	3	22	10	22	0.0424887	2.65977	0.01263	6.22021	6.31932	1.37173	hypothetical protein
CNAG_03719	-	524	312	241	3128	2634	2279	1.96e-12	2.65924	6.52e-14	56.209	6.31702	11.7074	Putative transporter of the major facilitator superfamily (MFS)
CNAG_06870	-	158	156	115	1218	1065	908	1.61e-37	2.65791	8.36e-40	174.336	6.31117	36.7943	hypothetical protein
CNAG_12943	-	16	40	28	221	199	195	1.85e-08	2.64153	1.08e-09	37.1676	6.23992	7.7325	unspecified product
CNAG_13126	-	10	41	41	207	230	231	0.000810963	2.60972	0.000123043	14.7455	6.10386	3.091	unspecified product
CNAG_12217	-	35	16	110	468	395	393	0.013276	2.60344	0.00306441	8.76872	6.07735	1.87693	unspecified product
CNAG_12296	-	44	59	40	299	308	402	2.17e-16	2.59098	4.47e-18	75.1038	6.02509	15.6629	unspecified product
CNAG_02102	-	51	111	76	510	785	334	1.18972e-05	2.55868	1.142e-06	23.6726	5.89166	4.92456	hypothetical protein
CNAG_02540	-	41	97	78	1128	316	96	0.0296973	2.55853	0.00817146	6.99551	5.89109	1.52728	hypothetical protein
CNAG_00247	LYS9	2066	547	839	8989	7792	7460	2.84332e-05	2.54527	2.92936e-06	21.8623	5.83718	4.54617	alpha-aminoadipic semialdehyde synthase
CNAG_06935	-	848	851	470	5728	4451	4553	1.09e-26	2.54023	1.11e-28	123.454	5.81682	25.9608	isochorismatase hydrolase
CNAG_03455	-	528	385	409	3786	2733	2686	2.44e-21	2.53864	3.3e-23	98.4689	5.81043	20.612	hypothetical protein, variant
CNAG_07655	-	10	6	3	32	45	50	0.00418356	2.52247	0.000796672	11.249	5.74565	2.37845	hypothetical protein
CNAG_13176	-	39	19	8	236	108	103	0.0069788	2.52193	0.001438	10.1564	5.74348	2.15622	unspecified product
CNAG_12365	-	30	17	15	151	131	133	3.84e-07	2.49824	2.81e-08	30.8329	5.64996	6.41538	unspecified product
CNAG_06918	-	33	229	133	997	833	741	0.0023564	2.48825	0.000414899	12.4639	5.61098	2.62775	hypothetical protein
CNAG_03153	SEC14-1	466	417	590	4114	3292	2547	1.52e-12	2.4771	4.93e-14	56.7569	5.56777	11.8191	SEC14 cytosolic factor
CNAG_13144	-	6	10	12	54	79	51	0.000822341	2.46775	0.000125348	14.7105	5.5318	3.08495	unspecified product
CNAG_01417	-	812	2038	736	6924	6298	9139	1.4e-08	2.45635	7.98e-10	37.7652	5.48825	7.85392	hypothetical protein
CNAG_12886	-	32	86	96	667	194	546	0.00363087	2.43306	0.000681204	11.5398	5.40037	2.43999	unspecified product
CNAG_06614	-	1001	637	475	5055	3765	4659	5.25e-13	2.43249	1.55e-14	59.0307	5.39823	12.2797	glycerophosphodiesterase
CNAG_12565	-	10	15	13	113	71	59	8.73595e-05	2.42535	1.01069e-05	19.4911	5.37161	4.05869	unspecified product
CNAG_02839	-	5	20	25	98	100	125	0.00803132	2.42429	0.00168991	9.85913	5.36765	2.09521	hypothetical protein
CNAG_12883	-	19	3	15	110	43	93	0.0393202	2.41515	0.0114668	6.3915	5.33373	1.40538	unspecified product
CNAG_00813	-	127	48	167	703	707	842	0.000650963	2.40654	9.68428e-05	15.1973	5.30203	3.18644	hypothetical protein
CNAG_13028	-	285	283	317	2040	1426	2161	5.1e-18	2.40463	8.54e-20	82.9202	5.295	17.2924	unspecified product
CNAG_12898	-	137	229	83	353	1528	761	0.00298348	2.39544	0.000541268	11.9678	5.26138	2.52528	unspecified product
CNAG_13050	-	30	44	53	298	209	291	1.66e-07	2.38424	1.15e-08	32.5718	5.22068	6.77947	unspecified product
CNAG_07793	-	71	43	53	454	316	275	1.16e-07	2.37844	7.88e-09	33.3042	5.19976	6.93668	hypothetical protein
CNAG_12992	-	33	5	14	99	101	124	0.0231023	2.36519	0.00601745	7.54507	5.1522	1.63634	unspecified product
CNAG_04333	-	81	69	17	455	305	225	0.00253902	2.3575	0.000449913	12.3126	5.12482	2.59533	hypothetical protein
CNAG_07314	-	112	310	26	1439	602	493	0.030759	2.34762	0.00852421	6.91989	5.08983	1.51203	hypothetical protein
CNAG_12913	-	286	254	180	2070	1165	1084	2.23e-10	2.33876	9.68e-12	46.3917	5.05869	9.651	unspecified product
CNAG_00559	BZP3	2263	2390	2539	13293	14653	15280	9.67e-35	2.33424	5.58e-37	161.405	5.04284	34.0146	bZip transcription factor, putative
CNAG_03400	GRE202	656	700	415	3677	3286	3438	3.1e-42	2.33008	1.18e-44	196.555	5.02835	41.5081	oxidoreductase
CNAG_12670	-	84	17	66	527	309	204	0.0165121	2.32221	0.00400426	8.28188	5.00096	1.7822	unspecified product
CNAG_12604	-	45	26	14	107	186	197	0.00169197	2.31485	0.000284098	13.1724	4.97553	2.77161	unspecified product
CNAG_01072	-	422	575	372	3128	3090	1723	2.69e-12	2.31066	9.13e-14	55.5464	4.96111	11.5701	Amidase
CNAG_02226	-	245	428	119	1749	1493	1211	2.9065e-06	2.3091	2.44e-07	26.6471	4.95572	5.53663	hypothetical protein
CNAG_05022	-	91	152	139	822	696	722	2.37e-14	2.30322	6.05e-16	65.4206	4.93558	13.6243	hypothetical protein
CNAG_07008	-	370	411	656	2478	3210	2432	2.63e-07	2.22003	1.86e-08	31.6333	4.65902	6.58087	hypothetical protein, variant
CNAG_12074	-	15	22	70	187	139	291	0.0382395	2.19189	0.011072	6.45372	4.56905	1.41749	unspecified product
CNAG_12066	-	80	62	57	171	504	383	0.000938032	2.1861	0.000146019	14.4229	4.55074	3.02778	unspecified product
CNAG_12525	-	44	28	17	150	151	169	3.95392e-05	2.17324	4.17373e-06	21.1834	4.51036	4.40297	unspecified product
CNAG_01594	-	3673	3800	2475	18030	16104	18099	6.88e-59	2.16446	1.55e-61	273.967	4.48297	58.1623	glycine dehydrogenase
CNAG_00474	-	337	468	300	1656	2058	2043	1.78e-23	2.16203	2.06e-25	108.529	4.47544	22.7487	hypothetical protein
CNAG_13173	-	49	32	50	227	183	293	1.92324e-05	2.15018	1.93813e-06	22.6554	4.43882	4.71597	unspecified product
CNAG_03238	-	113	139	74	559	515	595	2.46e-18	2.13641	4.02e-20	84.4092	4.39666	17.6084	dioxygenase subfamily protein
CNAG_12730	-	13	29	15	54	137	95	0.00719411	2.13486	0.00149451	10.0854	4.39194	2.14302	unspecified product
CNAG_04758	AMT2	741	2663	353	8408	4335	5519	0.00792249	2.13362	0.00166255	9.88916	4.38818	2.10114	amt family ammonium transporter
CNAG_04562	-	6	23	5	81	32	56	0.0479816	2.13057	0.014641	5.95916	4.37891	1.31893	hypothetical protein
CNAG_12244	-	34	68	32	310	199	172	2.98909e-05	2.12804	3.08795e-06	21.7611	4.37124	4.52446	unspecified product
CNAG_07767	-	95	164	118	798	523	607	1.77e-11	2.11494	6.78e-13	51.6075	4.33172	10.7519	hypothetical protein
CNAG_04523	-	55	59	134	487	459	379	0.00141137	2.10977	0.000230229	13.5667	4.31624	2.85036	glyceraldehyde-3-phosphate dehydrogenase, type I
CNAG_04766	-	26	17	5	67	61	109	0.0249983	2.09776	0.00662769	7.37119	4.28045	1.60209	hypothetical protein
CNAG_12733	-	15	59	27	109	170	210	0.00872634	2.0875	0.00186809	9.67484	4.25012	2.05917	unspecified product
CNAG_12047	-	17	14	58	209	148	118	0.0469447	2.06883	0.0142481	6.00714	4.19547	1.32841	unspecified product
CNAG_12450	-	33	19	20	139	114	105	3.83642e-05	2.06089	4.0389e-06	21.2463	4.17243	4.41607	unspecified product
CNAG_04606	-	280	402	289	1587	1776	1374	1.21e-21	2.05801	1.55e-23	99.9727	4.16411	20.9185	hypothetical protein
CNAG_12679	-	26	53	18	254	81	130	0.0109093	2.0486	0.00242908	9.19326	4.13705	1.9622	unspecified product
CNAG_12676	-	81	66	47	220	340	375	8.20264e-06	2.04566	7.54e-07	24.4722	4.12861	5.08605	unspecified product
CNAG_04350	-	485	1464	559	3600	4238	3851	1.44314e-05	2.03983	1.41775e-06	23.2564	4.11196	4.84069	glycerophosphoryl diester phosphodiesterase, variant
CNAG_12849	-	5	4	11	35	30	36	0.0365797	2.0396	0.0104719	6.5528	4.11132	1.43676	unspecified product
CNAG_04217	PCK1	111	881	741	2573	2192	3641	0.0233682	2.03555	0.00609447	7.52216	4.09979	1.63138	phosphoenolpyruvate carboxykinase (ATP)
CNAG_12832	-	54	88	84	270	152	682	0.0163903	2.03521	0.00396321	8.3006	4.09883	1.78541	unspecified product
CNAG_07303	-	13	12	9	54	51	59	0.000153436	2.03436	1.8929e-05	18.2941	4.09641	3.81407	hypothetical protein, variant
CNAG_12291	-	122	62	74	430	390	430	3.69512e-06	2.01848	3.16e-07	26.1517	4.05156	5.43237	unspecified product
CNAG_06035	-	73	122	105	230	486	701	0.00219754	2.0114	0.000383216	12.6123	4.03173	2.65806	Alcohol dehydrogenase
CNAG_01448	-	704	684	608	3274	3600	2490	6.12e-19	1.98792	9.65e-21	87.2327	3.96665	18.2132	hypothetical protein
CNAG_12656	-	56	155	128	574	520	494	0.000127159	1.98663	1.52663e-05	18.704	3.96309	3.89565	unspecified product
CNAG_12070	-	24	17	46	156	138	128	0.00819705	1.96979	0.00173055	9.81541	3.91712	2.08634	unspecified product
CNAG_12710	-	67	70	70	413	267	289	1.48e-09	1.96876	7.13e-11	42.4828	3.91431	8.82933	unspecified product
CNAG_12515	-	106	41	64	435	182	386	0.00603521	1.96524	0.00121469	10.4679	3.90476	2.21931	unspecified product
CNAG_12290	-	61	64	31	354	180	177	0.000369727	1.95855	5.16213e-05	16.3876	3.88672	3.43212	unspecified product
CNAG_12228	-	86	63	42	256	253	361	1.07305e-05	1.95822	1.01188e-06	23.9054	3.88584	4.96938	unspecified product
CNAG_12519	-	100	64	39	360	378	182	0.00207688	1.95368	0.000359545	12.7315	3.87362	2.68259	unspecified product
CNAG_03233	-	263	280	118	1053	862	1039	7.34e-08	1.95072	4.8e-09	34.2706	3.86568	7.1341	yippee-like, putative
CNAG_06913	-	301	228	276	1553	1059	1136	1.18e-10	1.9496	4.87e-12	47.74	3.86268	9.92955	L-serine ammonia-lyase
CNAG_12281	-	7	22	24	124	68	55	0.036855	1.94671	0.0105767	6.53509	3.85496	1.4335	unspecified product
CNAG_00887	-	20	30	17	73	175	48	0.0334907	1.94644	0.00942266	6.74091	3.85422	1.47508	hypothetical protein
CNAG_12611	-	137	107	68	505	433	473	3.73e-09	1.9463	1.9e-10	40.571	3.85384	8.4281	unspecified product
CNAG_00601	CEL1	681	717	367	3287	2289	2342	1.75e-11	1.94342	6.69e-13	51.6322	3.84616	10.7558	glycosyl hydrolase
CNAG_05180	-	34	130	23	380	236	183	0.0368865	1.93688	0.0106013	6.53095	3.82877	1.43313	hypothetical protein
CNAG_05501	-	184	52	51	541	334	433	0.0168196	1.93211	0.00408831	8.24417	3.81613	1.77418	hypothetical protein, variant
CNAG_06000	-	5809	7823	2164	30621	27237	10351	0.00199202	1.92388	0.000341769	12.8264	3.79443	2.70071	glycoprotein
CNAG_10503	-	17	54	15	164	147	57	0.0437405	1.92127	0.0130514	6.16213	3.78756	1.35912	unspecified product
CNAG_02430	-	193	149	45	604	501	575	0.00285643	1.91576	0.000516209	12.0562	3.77313	2.54418	ABC transporter ABCC.6
CNAG_07458	-	626	486	411	2791	2147	1867	5.94e-13	1.91209	1.77e-14	58.7697	3.76354	12.2262	hypothetical protein, variant
CNAG_05962	-	116	50	56	430	309	260	0.00121495	1.90867	0.00019494	13.8792	3.75463	2.91544	hypothetical protein, variant 2
CNAG_12101	-	80	80	82	499	297	286	1.02489e-06	1.89712	7.96e-08	28.8152	3.7247	5.98932	unspecified product
CNAG_12420	-	114	70	50	288	300	435	0.000212088	1.89674	2.75904e-05	17.577	3.72371	3.67348	unspecified product
CNAG_05003	-	821	818	458	3072	2816	3145	6.81e-17	1.88669	1.34e-18	77.4831	3.69787	16.1669	hypothetical protein
CNAG_08009	-	199	126	157	1013	677	451	0.000162522	1.87822	2.0221e-05	18.1684	3.6762	3.78909	hypothetical protein
CNAG_12623	-	48	54	58	289	194	220	1.11e-07	1.87508	7.48e-09	33.4053	3.66821	6.95655	unspecified product
CNAG_04025	-	49	47	33	132	171	249	0.000166407	1.87189	2.07512e-05	18.1191	3.66012	3.77883	transaldolase
CNAG_07516	-	75	64	86	613	291	104	0.0403106	1.87095	0.0118123	6.33882	3.65775	1.39458	hypothetical protein
CNAG_12126	-	42	35	39	152	190	158	1.91553e-06	1.8603	1.54e-07	27.5358	3.63082	5.71771	unspecified product
CNAG_13191	-	47	23	68	233	152	236	0.0143203	1.85529	0.00338206	8.58897	3.61825	1.84405	unspecified product
CNAG_12049	-	4	7	7	26	26	25	0.0251839	1.85147	0.00670625	7.35001	3.60866	1.59888	unspecified product
CNAG_12740	-	204	303	282	1210	1082	1084	4.71e-14	1.84824	1.27e-15	63.9639	3.60061	13.3266	unspecified product
CNAG_04589	-	349	171	121	805	917	984	0.000612344	1.84745	9.01495e-05	15.3326	3.59863	3.213	hypothetical protein
CNAG_12351	-	41	19	48	264	137	80	0.0463292	1.83921	0.0140259	6.03488	3.57815	1.33415	unspecified product
CNAG_13106	-	26	16	17	88	37	128	0.0347391	1.83835	0.00985213	6.66144	3.57602	1.45918	unspecified product
CNAG_02217	CHS7	132	114	100	456	558	444	4.1e-11	1.83731	1.66e-12	49.8458	3.57344	10.3869	Chitin synthase
CNAG_06577	-	1156	932	187	3301	2956	2990	0.0106031	1.83536	0.00234298	9.25933	3.56861	1.97457	hypothetical protein
CNAG_06622	-	161	106	116	662	452	516	1.66e-07	1.82773	1.15e-08	32.5686	3.54979	6.77947	hypothetical protein, variant
CNAG_00054	-	123	169	53	441	394	556	0.000341022	1.82085	4.703e-05	16.5642	3.5329	3.46722	hypothetical protein
CNAG_00858	-	34	34	40	163	150	135	1.42967e-06	1.7962	1.12e-07	28.1463	3.47305	5.84476	hypothetical protein
CNAG_05873	-	103	75	79	409	274	377	3.07e-07	1.78551	2.2e-08	31.3095	3.44741	6.51273	hypothetical protein
CNAG_01611	LIV8	182	303	279	1418	873	852	3.72655e-06	1.78186	3.19e-07	26.1286	3.43869	5.42869	infection related protein of unknown function
CNAG_04945	-	110	120	101	780	270	312	0.00303677	1.7746	0.00055355	11.926	3.42144	2.51759	hypothetical protein
CNAG_06875	-	248	303	216	1177	1148	747	2.67e-10	1.76982	1.16e-11	46.0354	3.41011	9.57344	allantoate permease
CNAG_12544	-	71	48	41	273	198	173	7.25291e-05	1.76013	8.18696e-06	19.8937	3.38728	4.13949	unspecified product
CNAG_12297	-	75	97	77	378	322	292	2.32e-13	1.75417	6.72e-15	60.6785	3.37331	12.6349	unspecified product
CNAG_12497	-	80	67	61	356	298	172	0.000239075	1.73946	3.1529e-05	17.3233	3.33909	3.62147	unspecified product
CNAG_05313	-	253	218	104	881	780	565	8.68131e-05	1.7361	1.00192e-05	19.5077	3.33133	4.06141	hypothetical protein, variant 4
CNAG_12122	-	142	192	108	818	356	556	7.64177e-05	1.73453	8.69043e-06	19.7796	3.32771	4.11681	unspecified product
CNAG_12485	-	66	24	41	213	156	159	0.00915108	1.73379	0.00197189	9.57552	3.32599	2.03853	unspecified product
CNAG_12337	-	109	256	261	1256	588	664	0.00517716	1.72873	0.00101284	10.8039	3.31437	2.28591	unspecified product
CNAG_04450	-	563	1800	448	1727	4265	4271	0.0204753	1.72562	0.00520641	7.80631	3.30723	1.68877	chromodomain-helicase-DNA-binding protein 1
CNAG_12572	-	35	37	12	93	80	144	0.0174616	1.71586	0.00426894	8.16573	3.28493	1.75792	unspecified product
CNAG_07799	-	335	495	591	2382	1415	1847	1.80444e-05	1.71316	1.81333e-06	22.7833	3.27879	4.74366	ABC transporter
CNAG_12871	-	361	256	257	1099	1244	1057	1.06e-09	1.71279	5.07e-11	43.1517	3.27794	8.97273	unspecified product
CNAG_12945	-	13	17	14	71	48	52	0.00153292	1.71276	0.000253941	13.3828	3.27788	2.81448	unspecified product
CNAG_12407	-	695	816	969	3516	2839	3410	1.25e-10	1.70953	5.21e-12	47.6065	3.27055	9.90294	unspecified product
CNAG_12033	-	58	98	122	463	319	318	0.0010018	1.70809	0.000157029	14.286	3.26727	2.99922	unspecified product
CNAG_04850	-	145	128	114	473	430	583	1.44e-10	1.69712	6.08e-12	47.3045	3.24254	9.84186	hypothetical protein, variant
CNAG_01713	-	6512	5772	4787	24041	19185	22238	1.95e-33	1.69458	1.21e-35	155.292	3.23682	32.7095	hypothetical protein
CNAG_02701	-	534	420	1877	3835	4128	3622	0.0468873	1.68602	0.0142213	6.01047	3.21768	1.32895	hypothetical protein
CNAG_01090	-	446	687	360	2216	1607	1759	5.68e-12	1.6839	2e-13	54.0059	3.21295	11.2456	alpha/beta hydrolase fold protein
CNAG_12437	-	50	19	61	236	157	127	0.0461845	1.68306	0.0139641	6.04268	3.21108	1.3355	unspecified product
CNAG_01622	-	1940	2127	1749	8488	3744	9955	5.14203e-05	1.6795	5.61606e-06	20.6148	3.20318	4.28887	CTD kinase subunit beta
CNAG_13146	-	334	243	183	1039	841	965	1.65e-08	1.66493	9.48e-10	37.43	3.17099	7.78356	unspecified product
CNAG_03234	-	61	45	35	196	156	170	1.13023e-05	1.64696	1.07058e-06	23.7968	3.13173	4.94683	cell wall surface anchor protein, variant
CNAG_01061	FRK102	192	706	138	1156	1078	1359	0.0263029	1.64611	0.00706716	7.25582	3.12989	1.58	serine/threonine protein kinase
CNAG_07471	-	108	103	72	404	387	246	1.13835e-05	1.64078	1.08084e-06	23.7785	3.11835	4.94372	hypothetical protein
CNAG_01344	-	878	975	582	2911	3002	2860	1.04e-21	1.62853	1.31e-23	100.302	3.09197	20.9811	hypothetical protein
CNAG_01949	-	249	441	171	1284	972	793	9.48846e-05	1.6236	1.11244e-05	19.3079	3.08144	4.0228	chlorophyll synthesis pathway protein BchC
CNAG_12064	-	31	73	42	145	161	213	0.0023029	1.61697	0.00040321	12.5173	3.06731	2.63773	unspecified product
CNAG_12500	-	51	25	35	168	127	115	0.00485443	1.61594	0.00094219	10.9379	3.0651	2.31386	unspecified product
CNAG_12058	-	25	34	20	119	98	66	0.0020272	1.6132	0.000348661	12.789	3.0593	2.6931	unspecified product
CNAG_12722	-	64	78	46	230	161	281	6.68041e-05	1.61052	7.51252e-06	20.0581	3.05362	4.1752	unspecified product
CNAG_05872	-	1229	1194	1146	4169	4098	4655	1.44e-27	1.60806	1.34e-29	127.652	3.04842	26.8417	endopeptidase
CNAG_00177	-	22	38	53	126	145	143	0.0123021	1.60317	0.00279113	8.93921	3.0381	1.91002	hypothetical protein
CNAG_04077	-	236	234	99	552	644	786	0.000339804	1.59811	4.67739e-05	16.5746	3.02746	3.46877	hypothetical protein
CNAG_04632	-	646	1086	314	2863	1801	2372	0.000881543	1.59296	0.000135985	14.557	3.01668	3.05476	uracil permease
CNAG_06703	-	205	303	87	741	631	667	0.00144491	1.59037	0.000237531	13.5081	3.01126	2.84016	hypothetical protein
CNAG_12697	-	67	38	21	104	170	163	0.031524	1.58031	0.00878058	6.86692	2.99034	1.50136	unspecified product
CNAG_12893	-	165	78	86	534	269	380	0.0067503	1.57881	0.00138616	10.2241	2.98724	2.17068	unspecified product
CNAG_04582	-	148	120	110	543	397	403	1.66e-08	1.57764	9.57e-10	37.4103	2.98482	7.78025	hypothetical protein
CNAG_12814	-	30	28	21	87	94	96	8.34157e-05	1.57672	9.59192e-06	19.591	2.9829	4.07875	unspecified product
CNAG_12521	-	17	13	12	53	48	47	0.00455127	1.57272	0.000875662	11.0736	2.97464	2.34187	unspecified product
CNAG_12879	-	33	36	39	76	151	151	0.011862	1.56629	0.00266456	9.02401	2.96141	1.92584	unspecified product
CNAG_13008	-	354	347	417	1441	965	1568	2.3211e-06	1.55993	1.91e-07	27.1243	2.94839	5.63431	unspecified product
CNAG_12462	-	62	88	95	399	259	211	0.00134703	1.55918	0.000217838	13.6706	2.94687	2.87062	unspecified product
CNAG_03392	-	304	85	169	842	517	645	0.0283674	1.55801	0.00772966	7.09506	2.94448	1.54718	DNA supercoiling protein
CNAG_13097	-	518	449	560	2029	1230	2149	1.22273e-05	1.55088	1.17885e-06	23.6114	2.92996	4.91267	unspecified product
CNAG_12520	-	69	70	70	332	204	197	8.60472e-05	1.54951	9.91874e-06	19.527	2.92717	4.06526	unspecified product
CNAG_06576	CAR1	18888	29387	9544	61315	57307	73864	3.52728e-05	1.54934	3.66381e-06	21.4332	2.92684	4.45256	cAMP-regulated gene 1
CNAG_12256	-	5295	5699	3328	18433	13636	16739	3.05e-16	1.54316	6.31e-18	74.4225	2.91433	15.516	unspecified product
CNAG_12379	-	52	93	61	290	223	191	6.67955e-05	1.54135	7.50216e-06	20.0607	2.91066	4.17525	unspecified product
CNAG_00879	-	2916	4057	2392	11165	10367	10115	7.47e-28	1.53668	6.62e-30	129.048	2.90127	27.1269	Glutamate dehydrogenase
CNAG_04927	YFH701	74	163	131	387	363	508	0.000934529	1.53598	0.000145283	14.4324	2.89985	3.02941	hypothetical protein
CNAG_12927	-	57	57	32	147	134	211	0.000865033	1.53097	0.000133316	14.5943	2.88981	3.06297	unspecified product
CNAG_06784	-	168	272	124	841	514	536	9.1333e-05	1.52998	1.06694e-05	19.3877	2.88782	4.03937	hypothetical protein, variant
CNAG_12782	-	75	35	29	166	151	157	0.0138319	1.52783	0.00323353	8.67078	2.88352	1.85912	unspecified product
CNAG_12761	-	72	85	96	441	218	221	0.00358491	1.52252	0.000671066	11.5677	2.87293	2.44552	unspecified product
CNAG_07868	-	315	251	229	1003	941	746	6.54e-09	1.51196	3.5e-10	39.3744	2.85198	8.18433	hypothetical protein
CNAG_12173	-	38	23	24	86	109	92	0.00478979	1.51146	0.000926274	10.9694	2.85097	2.31968	unspecified product
CNAG_01603	-	4590	2843	2442	12343	11063	9773	8.27e-07	1.5038	6.34e-08	29.2555	2.83589	6.0825	hypothetical protein
CNAG_12336	-	158	192	135	362	525	710	0.000289402	1.49745	3.92251e-05	16.9085	2.82343	3.5385	unspecified product
CNAG_12218	-	19	44	44	116	157	85	0.0401632	1.49681	0.0117635	6.34617	2.82218	1.39617	unspecified product
CNAG_02864	-	2663	3096	2765	8130	9302	10999	5.55e-15	1.49672	1.32e-16	68.4226	2.82201	14.2559	hypothetical protein
CNAG_06347	BLP2	3827	3189	715	10618	7013	7358	0.0251398	1.49589	0.00667495	7.35842	2.82037	1.59964	pr4/barwin domain protein
CNAG_08005	-	521	481	471	1617	1559	1757	9.37e-19	1.49473	1.49e-20	86.3732	2.81811	18.0284	hypothetical protein
CNAG_12751	-	14	18	9	60	43	32	0.0325813	1.49396	0.00912094	6.79899	2.8166	1.48703	unspecified product
CNAG_04702	-	177	408	133	1057	378	873	0.0288487	1.48609	0.00789737	7.0566	2.80129	1.53987	hypothetical protein
CNAG_13204	-	356	357	362	1005	824	1757	0.000529667	1.48435	7.65613e-05	15.6414	2.79791	3.276	unspecified product
CNAG_06099	-	168	113	92	512	397	327	0.00028194	1.48286	3.8055e-05	16.966	2.79503	3.54984	hypothetical protein
CNAG_12989	-	66	56	102	269	246	248	0.00430454	1.4805	0.000824558	11.1851	2.79045	2.36607	unspecified product
CNAG_12339	-	212	256	102	1086	354	420	0.0346378	1.47948	0.0098185	6.66753	2.78849	1.46045	unspecified product
CNAG_12125	-	46	65	45	132	133	243	0.0046801	1.47629	0.000903743	11.0151	2.78232	2.32975	unspecified product
CNAG_12110	-	86	79	38	333	205	121	0.030982	1.47161	0.00859908	6.90426	2.77331	1.50889	unspecified product
CNAG_02044	-	135	105	52	391	294	260	0.00345523	1.4707	0.000642901	11.6475	2.77157	2.46152	hypothetical protein
CNAG_00796	MDR1	384	842	599	2192	2094	1640	5.52171e-05	1.46919	6.08515e-06	20.4612	2.76866	4.25793	ATP-binding cassette, subfamily B (MDR/TAP), member 1
CNAG_01645	-	106	52	60	269	250	194	0.00637775	1.45276	0.00130158	10.3403	2.73732	2.19533	hypothetical protein
CNAG_00936	-	1575	1323	1270	4568	4293	4603	3.71e-19	1.44249	5.75e-21	88.2561	2.7179	18.4301	lipid particle protein
CNAG_12107	-	221	122	108	634	406	421	0.00303677	1.44223	0.000553412	11.9265	2.71741	2.51759	unspecified product
CNAG_00141	-	405	334	281	1236	890	1160	1.63e-09	1.44086	7.91e-11	42.2789	2.71482	8.78659	monooxygenase
CNAG_01585	-	534	475	305	1250	881	2047	0.00198688	1.43893	0.000340607	12.8327	2.7112	2.70183	hypothetical protein
CNAG_13178	-	106	157	150	376	375	578	0.000442498	1.43872	6.27781e-05	16.0169	2.7108	3.35409	unspecified product
CNAG_03999	-	612	615	421	1871	1499	1865	6.63e-17	1.43397	1.28e-18	77.5735	2.70189	16.1784	hypothetical protein
CNAG_05550	-	1845	2235	1696	6747	6010	5635	4.59e-57	1.43396	1.16e-59	265.362	2.70187	56.3379	hypothetical protein
CNAG_00869	PDR5	599	497	596	2080	1825	1573	3.82e-08	1.43015	2.36e-09	35.6537	2.69475	7.41754	ATP-binding cassette transporter
CNAG_01223	-	1535	1205	1015	4746	3901	3346	1.74e-09	1.42947	8.46e-11	42.1496	2.69348	8.76039	hypothetical protein
CNAG_13103	-	39	105	129	337	251	300	0.0458259	1.4258	0.0138413	6.05828	2.68664	1.33889	unspecified product
CNAG_03327	-	76	56	55	233	147	219	0.000540944	1.42354	7.87244e-05	15.5887	2.68243	3.26685	hypothetical protein
CNAG_06309	-	94	79	70	326	191	260	0.000107029	1.42351	1.26235e-05	19.0666	2.68236	3.9705	hypothetical protein
CNAG_13036	-	140	71	95	443	276	272	0.00783195	1.4211	0.00164025	9.91402	2.6779	2.10613	unspecified product
CNAG_12840	-	216	190	128	683	547	446	9.23553e-06	1.41516	8.58e-07	24.2232	2.6669	5.03454	unspecified product
CNAG_07457	-	224	314	233	869	822	726	1.63e-14	1.41419	4.1e-16	66.1898	2.66511	13.7866	hypothetical protein
CNAG_12406	-	45	102	93	241	218	300	0.00885243	1.41408	0.00190256	9.64125	2.66489	2.05294	unspecified product
CNAG_03230	-	207	301	94	718	615	497	0.00482202	1.41304	0.000933184	10.9557	2.66298	2.31677	yippee-like, putative
CNAG_12550	-	288	381	338	1202	1102	876	2.8e-09	1.41288	1.41e-10	41.1497	2.66269	8.55308	unspecified product
CNAG_03412	CHI2	1982	2583	1702	6918	6559	5870	8.7e-31	1.39929	6.62e-33	142.765	2.63771	30.0602	Chitinase
CNAG_01993	-	1343	1593	833	4522	3976	2948	4.57e-07	1.38583	3.39e-08	30.4705	2.61322	6.34008	hypothetical protein
CNAG_12492	-	350	292	172	731	1027	710	0.000553502	1.38519	8.07076e-05	15.5416	2.61206	3.25688	unspecified product
CNAG_07651	-	426	351	433	1122	1071	1561	3.70263e-05	1.37038	3.86678e-06	21.3298	2.58538	4.43149	DEAD-box ATP-dependent RNA helicase 26, variant
CNAG_03573	-	639	610	311	1733	1376	1579	7.05657e-06	1.3682	6.41e-07	24.786	2.58148	5.15141	kynurenine 3-monooxygenase
CNAG_13038	-	100	65	66	243	221	245	0.000209027	1.36746	2.70661e-05	17.6135	2.58016	3.6798	unspecified product
CNAG_00815	SIT1	1049	1011	642	2933	2758	2453	7.98e-12	1.36492	2.83e-13	53.3231	2.57562	11.0981	MFS transporter, SIT family, siderophore-iron:H symporter
CNAG_02587	-	663	540	520	2005	1527	1753	3.52e-11	1.36333	1.41e-12	50.1663	2.57278	10.4533	alfa-L-rhamnosidase
CNAG_13025	-	149	73	87	355	270	328	0.00591528	1.36292	0.00118389	10.5153	2.57205	2.22802	unspecified product
CNAG_12531	-	230	164	115	615	551	369	0.00207306	1.3572	0.000358299	12.738	2.56187	2.68339	unspecified product
CNAG_07406	-	547	719	571	1833	2230	1441	4.21e-07	1.35032	3.1e-08	30.6448	2.54968	6.37578	pheromone alpha
CNAG_05410	-	346	372	301	997	881	1187	1.05e-12	1.34902	3.3e-14	57.5495	2.54738	11.9768	hypothetical protein
CNAG_06293	-	283	436	361	1188	1069	994	4.8e-09	1.34812	2.48e-10	40.0427	2.54581	8.319	hypothetical protein
CNAG_13053	-	182	129	75	452	316	385	0.00341822	1.34752	0.000633609	11.6745	2.54474	2.4662	unspecified product
CNAG_05915	-	419	523	314	1186	1037	1506	4.33e-08	1.34743	2.71e-09	35.3832	2.54459	7.36314	hypothetical protein
CNAG_06917	-	522	1322	667	2846	2254	2266	0.000591556	1.34329	8.68392e-05	15.4032	2.53729	3.228	thiol-specific antioxidant protein 3
CNAG_13174	-	351	342	293	909	852	1195	1.35e-08	1.34225	7.67e-10	37.8421	2.53546	7.86889	unspecified product
CNAG_12340	-	61	52	58	172	155	188	8.31483e-05	1.33644	9.51233e-06	19.6069	2.52527	4.08015	unspecified product
CNAG_12767	-	167	181	149	536	469	472	6.89e-18	1.3306	1.18e-19	82.2779	2.51507	17.162	unspecified product
CNAG_12994	-	511	387	464	1538	1091	1487	6.56251e-06	1.32817	5.91e-07	24.941	2.51084	5.18293	unspecified product
CNAG_01942	-	1312	916	1335	3420	2961	4332	0.000197307	1.31333	2.52709e-05	17.744	2.48515	3.70486	hypothetical protein
CNAG_12780	-	1561	1286	1464	4771	3411	4656	7.71e-08	1.30913	5.05e-09	34.1715	2.47792	7.11291	unspecified product
CNAG_12901	-	75	63	49	183	170	192	2.56299e-05	1.30562	2.61169e-06	22.0826	2.4719	4.59125	unspecified product
CNAG_06638	-	8225	11478	7733	26360	25750	27198	3.86e-31	1.30487	2.88e-33	144.419	2.47062	30.4136	malate dehydrogenase (oxaloacetate- decarboxylating)
CNAG_04755	BCK1	639	859	896	1634	2792	2572	0.000824005	1.30338	0.000125717	14.7049	2.46807	3.08407	STE/STE11/BCK1 protein kinase
CNAG_12303	-	42	62	59	203	135	142	0.0023112	1.3024	0.000405639	12.506	2.4664	2.63616	unspecified product
CNAG_12016	-	494	332	240	1205	949	948	0.00029332	1.30216	3.98386e-05	16.8791	2.46598	3.53266	unspecified product
CNAG_05015	CAT4	99	141	140	472	389	257	0.00323778	1.30002	0.000596061	11.7882	2.46232	2.48975	catalase 4
CNAG_06797	-	390	578	362	1378	1228	1219	3.36e-14	1.29865	8.74e-16	64.6957	2.45998	13.4741	lysine-specific demethylase 3
CNAG_06291	FPD1	108	159	211	519	356	549	0.0110605	1.29594	0.00246429	9.16692	2.45537	1.95623	polysaccharide deacetylase
CNAG_12820	-	148	169	126	421	357	501	8e-08	1.29364	5.26e-09	34.0916	2.45145	7.09696	unspecified product
CNAG_13140	-	193	316	187	843	513	640	5.2876e-05	1.29091	5.79738e-06	20.554	2.44683	4.27674	unspecified product
CNAG_12196	-	31	34	53	152	81	119	0.0480131	1.28691	0.0146573	5.9572	2.44004	1.31864	unspecified product
CNAG_01174	-	497	942	1432	3582	2920	2069	0.0340507	1.28575	0.00962335	6.70332	2.43808	1.46787	hypothetical protein
CNAG_05419	-	1153	869	778	2752	2283	3043	1.61e-07	1.28133	1.11e-08	32.6367	2.43062	6.79293	hypothetical protein
CNAG_06874	-	1284	1378	963	3544	3129	3670	1.7e-28	1.2803	1.46e-30	132.045	2.42889	27.7685	HpcH/HpaI aldolase/citrate lyase
CNAG_05185	-	125	201	252	588	640	461	0.0100706	1.27966	0.00220831	9.3678	2.42781	1.99694	hypothetical protein
CNAG_12009	-	71	118	74	268	195	285	0.000300623	1.27963	4.08729e-05	16.8304	2.42777	3.52198	unspecified product
CNAG_00456	ISP6	3933	4307	2872	11024	10546	10022	2.26e-32	1.27943	1.47e-34	150.334	2.42744	31.6453	Identified spore protein 6
CNAG_04703	-	502	1131	426	2566	981	2207	0.0305978	1.27792	0.00846661	6.93202	2.42489	1.51431	DNA clamp loader
CNAG_07002	-	71	90	59	281	160	188	0.00090023	1.2767	0.000139268	14.512	2.42285	3.04565	hypothetical protein, variant
CNAG_01816	-	151	167	120	419	361	465	1.48e-09	1.27268	7.11e-11	42.4877	2.4161	8.82933	hypothetical protein, variant
CNAG_12425	-	300	202	170	786	665	471	0.00196634	1.27052	0.000336257	12.8568	2.41248	2.70634	unspecified product
CNAG_12962	-	61	57	73	195	145	213	0.00304946	1.26593	0.000556671	11.9156	2.40482	2.51578	unspecified product
CNAG_01963	-	483	491	385	1505	1058	1304	1.11e-12	1.26504	3.52e-14	57.4174	2.40334	11.9535	CMP/dCMP deaminase zinc-binding protein
CNAG_06498	-	362	372	102	897	765	630	0.0409217	1.26243	0.0120548	6.3028	2.39899	1.38805	hypothetical protein
CNAG_13096	-	116	55	73	286	204	215	0.0205176	1.26174	0.00522217	7.80085	2.39786	1.68787	unspecified product
CNAG_07699	-	579	467	236	1272	1143	1156	0.0010507	1.25984	0.000166219	14.179	2.39469	2.97852	zinc finger family protein
CNAG_12298	-	64	66	63	182	190	174	7.91444e-06	1.25626	7.25e-07	24.5471	2.38876	5.10158	unspecified product
CNAG_01604	-	658	1171	713	2605	2327	2146	1.41e-07	1.2557	9.68e-09	32.9053	2.38784	6.85026	TIGR01458 family HAD hydrolase, variant
CNAG_04747	-	548	551	372	1427	1373	1317	1.8e-15	1.25507	4.03e-17	70.7615	2.38679	14.7444	hypothetical protein
CNAG_07442	-	3663	5285	7421	18489	15891	12982	0.00233595	1.25052	0.000410641	12.4831	2.37928	2.63154	phosphatidylglycerol/phosphatidylinositol transfer protein
CNAG_12248	-	155	119	95	441	313	285	0.000716709	1.24732	0.000107633	14.9979	2.37401	3.14466	unspecified product
CNAG_12682	-	93	51	66	177	168	252	0.0209987	1.24644	0.00536421	7.75237	2.37255	1.67781	unspecified product
CNAG_03772	HXS1	238	308	108	577	550	642	0.00522639	1.24105	0.00102462	10.7825	2.3637	2.2818	high-affinity glucose transporter
CNAG_03545	-	254	534	285	1029	987	915	0.000218133	1.23896	2.85564e-05	17.5116	2.36028	3.66128	hypothetical protein, variant 2
CNAG_03072	-	456	1091	620	1750	1785	2385	0.00217667	1.23889	0.000379271	12.6316	2.36017	2.66221	enolase
CNAG_12833	-	18	17	19	52	58	41	0.0376404	1.23338	0.0108607	6.48797	2.35117	1.42435	unspecified product
CNAG_12032	-	28	41	45	131	79	112	0.023199	1.23293	0.0060471	7.53621	2.35045	1.63453	unspecified product
CNAG_04873	-	112	132	51	260	264	270	0.00617276	1.22722	0.00124758	10.4185	2.34115	2.20952	hypothetical protein, variant
CNAG_07659	-	3844	3666	3065	10588	9648	8945	1.12e-26	1.22184	1.15e-28	123.377	2.33244	25.9499	hypothetical protein
CNAG_12179	-	100	72	134	306	281	283	0.0177205	1.21967	0.00434206	8.13493	2.32894	1.75152	unspecified product
CNAG_01965	-	136	147	88	438	355	218	0.00646495	1.218	0.0013212	10.3127	2.32623	2.18943	hypothetical protein
CNAG_00389	-	715	1076	476	1551	2769	1686	0.00624659	1.21717	0.00126703	10.3899	2.3249	2.20436	mitochondrial protein
CNAG_04631	RIK1	507	457	406	1301	1175	1289	1.25e-15	1.21364	2.75e-17	71.5179	2.31923	14.9026	ribitol kinase
CNAG_00531	ENA1	1770	2718	1711	6647	4491	5608	7.7e-09	1.20378	4.17e-10	39.031	2.30343	8.11363	potassium/sodium efflux P-type ATPase, fungal- type
CNAG_04347	-	6679	4455	5127	15277	14422	15029	1.15261e-06	1.20046	8.99e-08	28.5807	2.29812	5.93832	Aspartate kinase
CNAG_04091	-	408	233	221	825	602	928	0.0061766	1.19808	0.00124923	10.4161	2.29434	2.20925	hypothetical protein
CNAG_06693	-	553	767	616	2128	1421	1719	3.71e-08	1.19802	2.28e-09	35.7171	2.29425	7.43068	hypothetical protein
CNAG_05343	-	798	1111	644	2387	2313	2105	5.88e-12	1.1955	2.08e-13	53.9291	2.29025	11.2303	hypothetical protein
CNAG_00799	-	15793	16375	13297	41995	39661	40930	1.05e-90	1.19134	1.33e-93	421.212	2.28364	89.9791	cellulase
CNAG_01121	-	365	210	168	699	735	563	0.00923799	1.18881	0.00199571	9.55347	2.27965	2.03442	hypothetical protein
CNAG_12404	-	57	47	65	199	100	169	0.0352677	1.18869	0.0100172	6.63183	2.27945	1.45262	unspecified product
CNAG_04634	-	870	1279	913	3086	2367	2741	2.11e-12	1.18459	7.03e-14	56.0608	2.27299	11.6765	hypothetical protein
CNAG_12473	-	48	94	34	198	115	147	0.0458095	1.18294	0.0138105	6.0622	2.27038	1.33904	unspecified product
CNAG_03955	-	400	497	447	1730	1285	625	0.0200473	1.18264	0.00505062	7.86122	2.26992	1.69794	L-methionine transporter
CNAG_12831	-	91	208	143	362	494	298	0.0270649	1.16519	0.00732143	7.19237	2.24263	1.56759	unspecified product
CNAG_04412	-	264	554	385	1308	562	1315	0.0340507	1.16335	0.00962814	6.70243	2.23976	1.46787	hypothetical protein
CNAG_02877	FZC51	875	425	686	1587	1324	2469	0.0301923	1.16162	0.00834165	6.95862	2.23709	1.5201	hypothetical protein
CNAG_02432	-	315	419	217	1012	733	729	3.56757e-05	1.15916	3.71068e-06	21.4088	2.23327	4.44763	hypothetical protein, variant
CNAG_05411	LPI9	1153	1819	1009	3672	3767	2852	2.38178e-06	1.15655	1.96e-07	27.0711	2.22924	5.6231	Endoglucanase
CNAG_12266	-	782	669	816	2888	1763	1454	0.00340315	1.15274	0.000630336	11.6842	2.22335	2.46812	unspecified product
CNAG_03644	CAS3	90	79	71	251	157	224	0.00137595	1.14479	0.00022387	13.6193	2.21114	2.8614	capsule related protein
CNAG_01937	-	29	42	47	85	120	105	0.0406519	1.14379	0.0119467	6.31877	2.2096	1.39092	hypothetical protein, variant
CNAG_01960	-	97	64	62	187	171	227	0.00695226	1.14351	0.00143057	10.166	2.20917	2.15787	efflux protein EncT
CNAG_12779	-	139	181	150	457	450	318	0.000136	1.14185	1.64808e-05	18.558	2.20664	3.86646	unspecified product
CNAG_05590	TCO2	5592	3877	3453	11843	10096	11772	2.80532e-06	1.13648	2.35e-07	26.722	2.19844	5.55202	Two-component-like sensor kinase
CNAG_07702	-	353	541	346	1198	1175	811	8.28223e-05	1.13631	9.45375e-06	19.6187	2.19817	4.08185	hypothetical protein
CNAG_12924	-	318	263	294	928	633	749	6.12435e-05	1.13596	6.82686e-06	20.2411	2.19765	4.21294	unspecified product
CNAG_03117	-	750	775	541	2060	1756	1507	8.36e-10	1.13128	3.9e-11	43.6653	2.19053	9.07762	hypothetical protein
CNAG_05724	-	2273	2593	1645	6077	4924	5706	1.55e-17	1.13117	2.76e-19	80.6014	2.19036	16.8111	hypothetical protein
CNAG_01494	-	499	496	436	1540	1206	979	2.7012e-06	1.13074	2.24e-07	26.8114	2.18971	5.56844	hypothetical protein, variant
CNAG_00261	-	24165	28628	21161	68773	58912	62738	3.85e-118	1.12859	2.17e-121	548.913	2.18644	117.414	hypothetical protein
CNAG_12205	-	104	165	88	265	284	353	0.00142527	1.12535	0.000232898	13.5451	2.18154	2.8461	unspecified product
CNAG_04963	-	15605	10128	7025	31919	26106	26097	0.000639058	1.12474	9.48918e-05	15.2357	2.18062	3.19446	hypothetical protein, variant
CNAG_04246	-	375	313	197	877	692	696	0.000258854	1.12444	3.44288e-05	17.1562	2.18016	3.58695	hypothetical protein
CNAG_12830	-	84	82	66	211	201	183	1.09805e-05	1.12011	1.037e-06	23.8582	2.17364	4.95938	unspecified product
CNAG_06509	-	162	109	96	401	235	315	0.0102937	1.11981	0.00226591	9.32061	2.17319	1.98743	hypothetical protein
CNAG_12661	-	364	326	327	1162	627	864	0.000742633	1.11943	0.000111839	14.9255	2.1726	3.12923	unspecified product
CNAG_04630	YAP2	1476	1717	1493	4178	3903	3960	2.09e-31	1.11799	1.44e-33	145.791	2.17044	30.6797	hypothetical protein
CNAG_04855	-	977	667	587	2176	1717	1856	8.7265e-05	1.1174	1.00837e-05	19.4955	2.16955	4.05916	hypothetical protein
CNAG_06336	-	1378	1393	1130	3217	3770	2972	1.64e-10	1.11707	6.99e-12	47.0305	2.16906	9.78546	glucan 1,3-beta-glucosidase
CNAG_12745	-	47	75	43	171	136	111	0.00834938	1.11634	0.00177211	9.77177	2.16796	2.07835	unspecified product
CNAG_12094	-	995	1182	1216	3980	2085	2786	0.000638735	1.11502	9.4754e-05	15.2385	2.16599	3.19468	unspecified product
CNAG_00284	-	174	225	119	414	434	452	2.5171e-05	1.11304	2.55784e-06	22.1226	2.16302	4.5991	efflux protein EncT, variant
CNAG_05138	-	3711	6960	3899	12599	12381	11473	3.7617e-06	1.10985	3.23e-07	26.1073	2.15823	5.42462	glucan 1,3-beta-glucosidase
CNAG_02900	-	118	200	111	387	310	380	0.000265305	1.1081	3.53989e-05	17.1034	2.15562	3.57626	hypothetical protein
CNAG_01815	-	800	1024	627	2526	1825	1839	2.98e-08	1.10745	1.8e-09	36.1764	2.15464	7.52606	hypothetical protein
CNAG_02011	-	666	616	434	1395	1486	1447	9.6e-09	1.10511	5.31e-10	38.5605	2.15116	8.01787	PQQ enzyme repeat protein
CNAG_01078	-	1412	1464	1102	3534	3224	3305	6.51e-41	1.10277	2.57e-43	190.426	2.14766	40.1864	aldehyde dehydrogenase (NAD)
CNAG_07547	GPM1	6560	2508	4680	13057	11183	11658	0.0243205	1.10219	0.00640787	7.43187	2.14681	1.61403	hypothetical protein
CNAG_12549	-	197	113	100	416	279	352	0.0203069	1.10131	0.00514174	7.8289	2.14549	1.69236	unspecified product
CNAG_01487	-	71	73	54	183	108	211	0.019071	1.10046	0.0047456	7.97392	2.14422	1.71963	hypothetical protein
CNAG_01533	-	1237	1526	1071	3610	2942	3074	1.06e-26	1.09377	1.06e-28	123.542	2.13432	25.9738	rho GTPase activator
CNAG_04209	-	5740	6242	2995	13029	13107	10811	6.41113e-05	1.09335	7.16458e-06	20.1488	2.13368	4.19307	voltage-gated potassium channel protein beta-2 subunit
CNAG_03012	CQS1	67468	88098	44763	175683	142937	176653	6.11e-08	1.0919	3.94e-09	34.6536	2.13154	7.2139	quorum sensing-like molecule
CNAG_05719	-	1912	1324	1424	4384	3716	3762	1.1518e-05	1.08995	1.09749e-06	23.7491	2.12867	4.93862	hypothetical protein
CNAG_05864	-	1584	1391	1183	3465	3321	3666	8.27e-13	1.08805	2.53e-14	58.0727	2.12587	12.0824	hypothetical protein
CNAG_05476	-	1233	1108	1068	2898	2700	3006	1.21e-12	1.08617	3.88e-14	57.227	2.1231	11.9172	hypothetical protein
CNAG_13142	-	152	247	183	498	568	380	0.00203285	1.08335	0.00034992	12.7823	2.11896	2.69189	unspecified product
CNAG_02818	-	3320	3677	2691	8416	7750	7961	8.78e-87	1.08207	1.24e-89	402.981	2.11707	86.0564	glycine cleavage system T protein, variant
CNAG_12119	-	49	45	34	127	83	110	0.00941676	1.07902	0.00204107	9.51223	2.1126	2.0261	unspecified product
CNAG_02027	-	402	392	270	925	1012	687	0.000168305	1.07425	2.11063e-05	18.0868	2.10563	3.7739	hypothetical protein
CNAG_06876	-	855	926	675	2186	2024	1862	1.11e-21	1.0715	1.41e-23	100.154	2.10162	20.9535	Alpha-ketoglutarate-dependent taurine dioxygenase
CNAG_01796	-	227	250	156	504	545	504	5.73e-07	1.07132	4.29e-08	30.0157	2.10135	6.24154	hypothetical protein, variant 3
CNAG_01889	-	860	1116	710	1997	2245	2318	3.74e-10	1.06727	1.65e-11	45.3433	2.09546	9.42696	Glutathione S-transferase
CNAG_06460	-	2368	2357	2338	5839	5715	6056	3.48e-14	1.06713	9.11e-16	64.6136	2.09526	13.4583	hypothetical protein
CNAG_13042	-	28	35	34	102	67	73	0.0280085	1.06366	0.00761609	7.12159	2.09023	1.55271	unspecified product
CNAG_04707	-	371	315	231	868	629	766	4.23622e-05	1.06328	4.53136e-06	21.0258	2.08967	4.37302	hypothetical protein
CNAG_01382	-	1138	1375	1129	3074	3096	2808	1.44e-20	1.06289	2.07e-22	94.8366	2.08911	19.8415	aspartyl-tRNA(Asn)/glutamyl-tRNA (Gln) amidotransferase subunit A
CNAG_01919	-	1387	1665	1184	3884	2908	3628	7.51e-16	1.06237	1.64e-17	72.5381	2.08836	15.1243	hypothetical protein
CNAG_01073	-	475	878	422	1843	1497	947	0.0142987	1.06198	0.0033686	8.59623	2.0878	1.8447	hypothetical protein, variant
CNAG_12655	-	59	92	89	193	186	215	0.00665971	1.05886	0.00136662	10.2503	2.08328	2.17654	unspecified product
CNAG_00826	DAK101	54	80	31	143	122	131	0.0271616	1.05883	0.00735906	7.18317	2.08324	1.56604	dihydroxyacetone kinase
CNAG_05364	-	306	284	250	787	611	676	9.61e-09	1.05644	5.33e-10	38.5523	2.07979	8.01716	hypothetical protein, variant
CNAG_13192	-	266	193	168	516	457	569	0.000625721	1.05414	9.26472e-05	15.2809	2.07649	3.20362	unspecified product
CNAG_02774	MAL13	487	604	893	1786	1523	1691	0.0130088	1.05036	0.00298075	8.81921	2.07104	1.88576	Fungal Zn(2)-Cys(6) binuclear cluster domain protein
CNAG_01290	-	407	477	539	1487	833	1238	0.00381102	1.05034	0.000719293	11.4387	2.07102	2.41896	hypothetical protein
CNAG_02718	-	1354	1388	941	3561	2684	2720	2.18e-09	1.04858	1.08e-10	41.6682	2.06849	8.66218	NAD binding dehydrogenase
CNAG_04657	-	3030	2387	1371	5642	5499	5228	0.000837125	1.0481	0.000128328	14.6662	2.0678	3.07721	Short-chain dehydrogenase
CNAG_03500	-	272	275	319	809	665	676	7.37924e-05	1.04808	8.35033e-06	19.8559	2.06778	4.13199	osmosensor
CNAG_12977	-	52	56	31	99	121	114	0.0142687	1.0478	0.00335782	8.60207	2.06738	1.84562	unspecified product
CNAG_05290	SPT3	827	1352	870	2901	2507	1964	5.08468e-05	1.04687	5.53981e-06	20.641	2.06605	4.29374	transcription initiation protein SPT3
CNAG_06868	-	1533	2269	1085	3692	3374	4578	0.000162522	1.04584	2.02179e-05	18.1687	2.06456	3.78909	Phosphopyruvate hydratase
CNAG_02948	-	308	658	380	993	937	1294	0.00624659	1.04557	0.00126778	10.3889	2.06418	2.20436	peptide chain release factor 1
CNAG_06195	-	984	1154	753	2250	2453	2251	7.04e-13	1.04229	2.13e-14	58.4068	2.05949	12.1522	hypothetical protein
CNAG_05639	PPS1	386	790	272	1290	1214	889	0.0305303	1.04215	0.00844363	6.93688	2.05929	1.51527	hypothetical protein
CNAG_05982	-	111	141	55	262	219	247	0.018541	1.04106	0.00459023	8.0342	2.05774	1.73187	MFS transporter, SP family, general alpha glucoside:H symporter
CNAG_04741	-	925	1100	441	2121	1716	1987	0.00363972	1.03548	0.000684913	11.5297	2.04979	2.43893	endosome protein
CNAG_12686	-	34	53	29	81	114	80	0.0481931	1.03523	0.0147258	5.94898	2.04944	1.31702	unspecified product
CNAG_06944	-	145	196	108	420	344	308	0.000306495	1.03346	4.18437e-05	16.7859	2.04693	3.51358	hypothetical protein
CNAG_05431	RIM101	1842	2709	1810	5820	5288	4086	9.08e-07	1.02776	7.02e-08	29.0596	2.03886	6.04175	pH-response transcription factor pacC/RIM101
CNAG_00549	-	169	137	100	433	221	328	0.0216623	1.02722	0.00557334	7.68332	2.03809	1.6643	hypothetical protein, variant
CNAG_05571	-	1561	755	1025	3072	2494	2639	0.0137769	1.02702	0.00321687	8.68019	2.0378	1.86085	U3 small nucleolar RNA-associated protein 20
CNAG_05424	-	44016	48198	38083	103512	105074	103647	9.58e-58	1.02443	2.29e-60	268.599	2.03416	57.0186	hypothetical protein
CNAG_02516	HLH5	248	275	241	640	532	669	1.54e-08	1.02376	8.83e-10	37.5665	2.0332	7.81183	hypothetical protein, variant 2
CNAG_03572	OPS1	1970	5045	1642	6007	5668	8221	0.0404754	1.02339	0.011872	6.32988	2.0327	1.39281	opsin 1
CNAG_06085	PLB1	2142	2637	1765	5087	5874	4538	5.53e-09	1.02042	2.9e-10	39.7402	2.0285	8.25755	phospholipase B
CNAG_05057	-	666	596	535	1482	1460	1375	1.35e-10	1.02026	5.67e-12	47.4406	2.02828	9.87055	hypothetical protein, variant
CNAG_01738	-	1274	1323	864	2885	2801	2512	1.84e-10	1.01693	7.87e-12	46.797	2.02361	9.73515	hypothetical protein
CNAG_12358	-	236	204	136	639	418	319	0.0244227	1.01661	0.00644854	7.42048	2.02316	1.61221	unspecified product
CNAG_07512	-	324	444	329	962	867	777	7.69e-09	1.01306	4.16e-10	39.0373	2.01818	8.1139	hypothetical protein
CNAG_04635	-	3401	3108	1852	8034	5917	5810	0.000111091	1.01175	1.31515e-05	18.9884	2.01635	3.95432	endopeptidase
CNAG_03847	-	3372	7086	4398	11516	13144	10019	0.00145554	1.00695	0.000239689	13.4912	2.00966	2.83697	hypothetical protein
CNAG_13152	-	72	76	71	184	178	158	0.000364112	1.0026	5.0786e-05	16.4185	2.00361	3.43877	unspecified product
CNAG_12116	-	93	70	73	221	170	173	0.00524856	1.00103	0.00103032	10.7723	2.00142	2.27996	unspecified product
CNAG_02345	EED1	1114	1283	859	814	521	581	1.19387e-05	-1.00181	1.14766e-06	23.663	0.499372	4.92304	Polycomb protein EED
CNAG_05926	-	9354	9927	8750	4174	3320	9066	0.0426965	-1.00401	0.0127038	6.2099	0.498612	1.36961	U2 small nuclear ribonucleoprotein A'
CNAG_06096	-	16332	17558	13834	10355	9155	8488	2.67e-31	-1.00907	1.88e-33	145.265	0.496865	30.5734	tricarboxylate carrier
CNAG_06497	-	934	2036	882	707	684	797	0.00950932	-1.01186	0.00206649	9.48952	0.495908	2.02185	microsomal epoxide hydrolase
CNAG_07686	-	1187	1055	841	531	512	751	0.000302098	-1.01846	4.1201e-05	16.8152	0.493642	3.51985	topoisomerase 1-associated factor 1
CNAG_02709	-	4197	5392	3346	3599	1675	2254	0.00267589	-1.01964	0.000477556	12.2013	0.493241	2.57253	small subunit ribosomal protein S19
CNAG_00655	-	171350	265607	148205	119197	102596	113092	2.46e-09	-1.02205	1.23e-10	41.4152	0.492414	8.60964	large subunit acidic ribosomal protein P1
CNAG_06538	-	1641	1299	1249	750	720	968	9.20435e-05	-1.02923	1.07654e-05	19.3706	0.48997	4.03601	monocarboxylic acid transporter
CNAG_00444	-	808	1456	1286	966	422	692	0.0334194	-1.03263	0.00939789	6.7456	0.48882	1.476	hypothetical protein
CNAG_03311	ERG13	10069	11995	9724	7166	5974	5245	6.63e-14	-1.03296	1.82e-15	63.25	0.488706	13.1782	hydroxymethylglutaryl-CoA synthase
CNAG_01540	-	1285	1571	908	634	711	778	2.42644e-06	-1.04174	2e-07	27.0319	0.485742	5.61503	dehydrogenase
CNAG_02295	-	371	503	333	223	219	241	4.54e-08	-1.04813	2.85e-09	35.2815	0.483594	7.3434	phosphotransferase enzyme family protein
CNAG_04182	-	9207	8044	7859	4899	4793	4747	1.3e-12	-1.0484	4.18e-14	57.0807	0.483505	11.8868	hypothetical protein
CNAG_02601	-	133	164	114	65	85	81	0.00144049	-1.05629	0.000235899	13.5211	0.480867	2.84149	hypothetical protein
CNAG_00115	-	6734	9930	5414	3951	3692	4667	3.76e-07	-1.05647	2.74e-08	30.8835	0.480806	6.42503	chlorophyll synthesis pathway protein BchC
CNAG_04013	-	840	1159	774	524	444	594	8.64e-08	-1.05677	5.77e-09	33.9122	0.480707	7.06336	potassium channel protein
CNAG_04896	-	3181	2945	2809	1744	1708	1641	6.97e-14	-1.05961	1.92e-15	63.1436	0.479761	13.157	tyrosine-tRNA ligase
CNAG_02344	-	780	1271	493	454	473	466	0.00484058	-1.06151	0.000937991	10.9461	0.479132	2.3151	Uracil phosphoribosyltransferase
CNAG_04625	-	6400	11294	3390	4306	4028	3115	0.0180653	-1.0623	0.00443688	8.09577	0.478869	1.74315	cerevisin
CNAG_00438	-	1340	874	864	667	621	464	0.00251546	-1.06459	0.000445383	12.3315	0.47811	2.59938	hypothetical protein
CNAG_02814	-	12871	17271	9176	7253	6827	7643	3.47e-09	-1.06918	1.76e-10	40.7179	0.476589	8.45955	glycerol-3-phosphate dehydrogenase
CNAG_00418	-	14222	30433	25678	18606	13390	7859	0.0278113	-1.07053	0.00755075	7.13704	0.476143	1.55578	S-adenosylmethionine synthase
CNAG_03828	-	279	594	196	189	194	189	0.0395079	-1.08325	0.0115437	6.37963	0.471965	1.40332	aromatic amino acid aminotransferase I
CNAG_00819	-	42049	70712	42789	18777	31975	33915	0.00213331	-1.08467	0.000371415	12.6708	0.471499	2.67095	small subunit ribosomal protein S30
CNAG_05260	-	10342	12376	4745	4790	4584	5464	0.00182205	-1.08582	0.000308248	13.0196	0.471123	2.73944	Glutamate decarboxylase
CNAG_00991	-	3738	3666	3131	3352	1118	1503	0.032058	-1.08597	0.00894736	6.8333	0.471075	1.49406	flap endonuclease 1
CNAG_04035	-	1879	2030	1470	936	1053	980	6.61e-15	-1.08676	1.59e-16	68.0541	0.470817	14.1798	hypothetical protein
CNAG_03716	BLP6	6566	6091	4614	3468	4345	1716	0.0157955	-1.08804	0.00378824	8.38263	0.4704	1.80147	pr4/barwin domain protein
CNAG_03272	-	82	125	82	57	48	53	0.00227262	-1.09998	0.000397269	12.545	0.466522	2.64347	hypothetical protein
CNAG_00600	CAP60	5620	6452	4513	3410	3117	2534	1.49e-13	-1.10405	4.2e-15	61.6033	0.465209	12.8261	capsular associated protein
CNAG_00053	-	1281	1213	943	769	560	559	4.33e-08	-1.10761	2.71e-09	35.3787	0.464061	7.36312	hypothetical protein
CNAG_03452	-	1949	3046	2507	1372	1355	1381	1.76e-07	-1.10818	1.22e-08	32.4471	0.463878	6.75497	AFG1 family mitochondrial ATPase
CNAG_00304	-	1300	1625	1406	840	725	816	9.08e-15	-1.1082	2.2e-16	67.4158	0.463873	14.0418	hypothetical protein
CNAG_03916	-	27519	40348	22119	16090	16813	15359	4.41e-10	-1.11108	1.97e-11	45.0022	0.462949	9.35545	glucose-6-phosphate isomerase
CNAG_03552	-	767	1194	641	498	481	412	1.03246e-05	-1.1168	9.68e-07	23.9911	0.461114	4.98613	hypothetical protein
CNAG_05555	-	182314	216305	192109	119160	90758	113462	1.32e-16	-1.11912	2.67e-18	76.1191	0.460375	15.8802	large subunit ribosomal protein L7Ae
CNAG_01588	-	17788	17884	9079	7930	7308	8552	1.18275e-05	-1.12565	1.13032e-06	23.6923	0.458295	4.92711	plasma membrane proteolipid 3
CNAG_00393	-	2992	3836	2082	1642	1525	1525	3.99e-10	-1.14099	1.77e-11	45.211	0.45345	9.399	1,4-alpha-glucan-branching enzyme
CNAG_06605	-	102748	133174	93850	73676	67112	34912	0.000663896	-1.14143	9.88602e-05	15.1583	0.45331	3.1779	small subunit ribosomal protein S2
CNAG_07736	-	1026	1084	628	394	432	615	0.000674141	-1.14265	0.00010067	15.1241	0.452927	3.17125	glucan endo-1,3-alpha-glucosidase agn1
CNAG_00075	-	9463	8791	4683	3694	3777	4466	4.47256e-05	-1.1572	4.81563e-06	20.9093	0.448383	4.34944	hypothetical protein
CNAG_12803	-	349	475	399	275	141	234	0.00206676	-1.16496	0.000356338	12.7483	0.445977	2.68471	unspecified product
CNAG_06088	-	9653	13327	8305	5455	5216	5577	1.17e-20	-1.16741	1.67e-22	95.2652	0.445219	19.9313	aspartate aminotransferase, mitochondrial, variant
CNAG_03890	-	2492	1303	2706	1539	827	1206	0.0296538	-1.16818	0.00815115	6.99996	0.444983	1.52792	protein lysine methyltransferase SET5
CNAG_01422	-	1285	3586	1576	1232	1279	768	0.0231023	-1.16907	0.00601864	7.54471	0.444707	1.63634	endoplasmic reticulum protein
CNAG_06770	FBA1	81344	102969	56277	38212	38593	47033	1.81e-09	-1.17157	8.84e-11	42.062	0.443937	8.7422	fructose-bisphosphate aldolase 1
CNAG_04690	-	3418	5974	2698	1492	2050	2573	0.00235198	-1.17661	0.000413789	12.4689	0.442391	2.62857	acylpyruvate hydrolase, variant
CNAG_02840	-	300	307	264	164	150	142	6.97e-10	-1.17673	3.19e-11	44.0586	0.442352	9.15694	hypothetical protein, variant
CNAG_01648	H4	47236	61218	47064	30035	23803	27298	4.02e-30	-1.17842	3.11e-32	139.69	0.441835	29.3957	Histone H4
CNAG_05718	-	270	741	298	216	244	198	0.0295676	-1.17876	0.00811496	7.00793	0.44173	1.52918	multidrug resistance protein fnx1
CNAG_04076	-	3445	5554	1714	1628	1718	2014	0.00697028	-1.17965	0.00143526	10.1599	0.441459	2.15675	hypothetical protein
CNAG_00527	-	5827	5264	4826	2873	2767	2691	2.65e-19	-1.18066	4.02e-21	88.9624	0.441151	18.5772	translation initiation factor eIF-2B subunit epsilon
CNAG_00057	FPP1	11640	15183	4678	5269	4592	5865	0.00526081	-1.19083	0.00103513	10.7636	0.438051	2.27895	fructose-1,6-bisphosphatase I
CNAG_12967	-	714	920	806	563	454	254	0.0046436	-1.19121	0.000895387	11.0323	0.437937	2.33315	unspecified product
CNAG_13141	-	136	168	59	58	50	74	0.0491607	-1.19302	0.0151046	5.90423	0.437386	1.30838	unspecified product
CNAG_05434	-	10506	16064	11045	6663	5923	6692	1.51e-15	-1.19372	3.35e-17	71.129	0.437174	14.8198	NADH dehydrogenase (ubiquinone) 1 alpha subcomplex 2
CNAG_00686	-	33778	53424	17210	15910	14341	21427	0.00363972	-1.20007	0.000684793	11.5301	0.435255	2.43893	hypothetical protein
CNAG_02693	-	2293	2113	2102	827	1163	1355	8.76374e-05	-1.20381	1.01637e-05	19.4804	0.434126	4.05731	solute carrier family 25 (mitochondrial carnitine/acylcarnitine transporter), member 20/29
CNAG_03705	-	12641	16947	6113	5443	5032	7239	0.0015717	-1.20419	0.000261471	13.328	0.434014	2.80363	hypothetical protein
CNAG_06432	-	12207	12120	4840	4441	4306	5801	0.00210833	-1.20534	0.000365582	12.7004	0.433669	2.67606	Acetate kinase
CNAG_05134	-	7554	8458	6317	2522	5421	3305	0.00213255	-1.20599	0.000370982	12.673	0.433473	2.6711	ornithine-oxo-acid transaminase
CNAG_02738	-	2460	2564	2291	1360	1346	1052	2.7e-12	-1.20603	9.21e-14	55.5282	0.43346	11.5679	hypothetical protein
CNAG_00750	-	3939	4394	3472	2574	2046	1434	2.6697e-06	-1.20689	2.21e-07	26.8406	0.433202	5.57354	hypothetical protein
CNAG_07434	HAD3	593	768	678	574	251	233	0.0191426	-1.21148	0.00477216	7.96382	0.431825	1.718	HAD hydrolase, family IIID
CNAG_02330	-	12560	20263	10663	7587	6969	7151	8.31e-10	-1.21417	3.86e-11	43.6836	0.431022	9.08038	large subunit ribosomal protein L21e
CNAG_06583	-	142	315	184	98	101	119	0.0070837	-1.2255	0.00146858	10.1176	0.42765	2.14974	hypothetical protein
CNAG_05825	-	3997	4269	3321	2237	1726	1890	3.09e-31	-1.22666	2.22e-33	144.934	0.427307	30.5096	minichromosome maintenance protein 7 (cell division control protein 47)
CNAG_03215	-	616	482	568	292	284	267	9.1759e-06	-1.24349	8.51e-07	24.2386	0.422351	5.03735	hypothetical protein
CNAG_03667	-	8991	14086	4889	5650	4896	2847	0.00616734	-1.25516	0.00124483	10.4226	0.418948	2.2099	hypothetical protein
CNAG_04230	THI6	1945	2616	1860	750	1327	1016	0.000114662	-1.2714	1.3662e-05	18.9157	0.414257	3.94058	hydroxyethylthiazole kinase
CNAG_03199	-	85	123	88	51	37	56	0.00136321	-1.27474	0.000221413	13.64	0.413298	2.86544	FAD dependent oxidoreductase
CNAG_01583	-	5435	6385	4729	3742	3216	1103	0.0191658	-1.27672	0.00478269	7.95983	0.412732	1.71747	vacuolar-sorting protein SNF7
CNAG_01753	-	12074	21799	7758	5310	5399	8795	0.00299732	-1.2791	0.000545466	11.9534	0.412051	2.52327	hypothetical protein, variant
CNAG_00529	-	1019	479	641	340	357	358	0.00594912	-1.28191	0.0011915	10.5035	0.41125	2.22555	sulfite transporter
CNAG_12828	-	95	119	95	64	44	42	0.000613066	-1.28712	9.0342e-05	15.3285	0.409769	3.21249	unspecified product
CNAG_03983	-	34526	37719	20340	14982	14040	14984	2.43e-11	-1.28924	9.55e-13	50.934	0.409167	10.6139	oxidoreductase
CNAG_01076	-	84	205	123	65	84	46	0.0407246	-1.29059	0.0119795	6.3139	0.408785	1.39014	4-aminobutyrate aminotransferase
CNAG_00176	-	10748	15618	9933	6207	5200	5866	1.4e-21	-1.29742	1.83e-23	99.6323	0.406852	20.8533	glutamate carboxypeptidase, variant
CNAG_06649	-	727	822	549	291	290	414	7.92e-07	-1.30237	6.04e-08	29.3498	0.405461	6.10124	Haloacid dehalogenase, type II
CNAG_02335	-	12768	32085	8904	7370	7727	9343	0.00801744	-1.30462	0.00168586	9.86354	0.404829	2.09596	hypothetical protein
CNAG_02103	-	284	331	217	193	126	78	0.00841031	-1.30501	0.00179215	9.75111	0.404718	2.07519	hypothetical protein, variant
CNAG_05904	-	69026	91918	66986	38675	33211	36324	1.14e-49	-1.30926	3.37e-52	231.137	0.403527	48.9434	small subunit ribosomal protein S14
CNAG_04460	-	5973	5701	5168	3532	1773	2828	6.45178e-06	-1.30952	5.79e-07	24.9798	0.403454	5.19032	RNA polymerase II transcription factor
CNAG_00490	-	1331	1968	1005	643	624	737	7.79e-08	-1.31249	5.11e-09	34.1474	0.402625	7.10846	acetyl-CoA acyltransferase
CNAG_00394	-	1792	1947	1151	644	904	727	1.92219e-06	-1.31685	1.55e-07	27.5257	0.401411	5.7162	diphthamide biosynthesis protein 3
CNAG_03420	-	1846	2407	1455	864	882	921	4.62e-17	-1.31762	8.71e-19	78.3311	0.401195	16.3353	Gly-Xaa carboxypeptidase
CNAG_02801	TRX1	18208	24936	16147	13538	5747	8792	0.000114529	-1.32069	1.36209e-05	18.9215	0.400343	3.94109	thioredoxin, variant
CNAG_03679	ACY1	3371	3980	1360	1420	1088	1487	0.00191376	-1.32217	0.00032538	12.9183	0.399932	2.71811	hypothetical protein, variant
CNAG_00032	-	125	162	103	63	42	77	0.00172794	-1.32921	0.000291355	13.1252	0.397986	2.76247	2,4-dihydroxyhept-2-ene-1,7-dioic acid aldolase
CNAG_02308	-	1300	1799	1320	825	487	762	5.04e-07	-1.33302	3.75e-08	30.2729	0.396937	6.29748	hypothetical protein
CNAG_06341	-	2871	2181	1770	1136	1121	920	1.02e-07	-1.34198	6.88e-09	33.568	0.39448	6.99108	hypothetical protein
CNAG_04535	-	156	240	115	94	63	75	0.000806118	-1.35415	0.000122194	14.7585	0.391164	3.0936	Tartrate dehydrogenase
CNAG_04021	-	92725	74825	99296	40168	44934	39941	8.07e-08	-1.35995	5.32e-09	34.0702	0.389596	7.0931	large subunit ribosomal protein L24
CNAG_01539	-	15723	20577	19005	8707	8536	8304	7.65e-18	-1.3618	1.32e-19	82.0549	0.389098	17.1166	Myo-inositol-1-phosphate synthase
CNAG_02903	-	3634	5635	3092	2006	1797	1778	1.21e-12	-1.3627	3.83e-14	57.2517	0.388855	11.9188	alcohol dehydrogenase (NADP)
CNAG_07316	-	1219	2379	1288	679	800	709	8.96474e-06	-1.36587	8.3e-07	24.2864	0.388	5.04746	hydroxyacid-oxoacid transhydrogenase
CNAG_05167	-	20023	38552	8683	7688	6945	14594	0.0281105	-1.3675	0.00765175	7.11322	0.387563	1.55113	hypothetical protein
CNAG_10500	-	32372	143164	41528	30489	28787	34165	0.023064	-1.37982	0.0059989	7.55063	0.384266	1.63707	unspecified product
CNAG_00254	-	1224	2638	1427	631	693	992	0.00045711	-1.39795	6.51084e-05	15.9479	0.379467	3.33998	NADH dehydrogenase
CNAG_05144	CAN2	12292	14674	15030	6638	6268	5951	1.68e-15	-1.4105	3.75e-17	70.906	0.376181	14.7735	Beta-type carbonic anhydrase
CNAG_01169	-	3124	3877	2501	1377	1409	1344	6.29e-32	-1.42612	4.16e-34	148.259	0.372131	31.2011	Aspartyl aminopeptidase
CNAG_00673	-	821	3071	747	654	606	662	0.0331938	-1.42883	0.00932043	6.76037	0.371432	1.47894	cytoplasmic protein
CNAG_03268	-	15610	22135	8473	5889	5629	8114	4.69495e-05	-1.42949	5.08151e-06	20.8063	0.371263	4.32837	hypothetical protein
CNAG_12574	-	273	286	89	117	61	99	0.0352747	-1.43084	0.0100328	6.62907	0.370914	1.45254	unspecified product
CNAG_02100	FAS2	11092	16541	8620	5516	5046	4839	3.5e-14	-1.44732	9.21e-16	64.5922	0.366702	13.4559	fatty acid synthase subunit alpha, fungi type
CNAG_07354	MET22	2589	3301	5514	2027	861	2271	0.0190063	-1.44793	0.00472415	7.98212	0.366546	1.7211	3'(2'),5'-bisphosphate nucleotidase
CNAG_01751	-	4406	6601	1322	1442	1271	2345	0.0274724	-1.45367	0.007451	7.16089	0.36509	1.5611	hypothetical protein, variant
CNAG_00779	RPL27	81310	28048	79570	27634	36440	20434	0.0178642	-1.45582	0.00437993	8.11918	0.364547	1.74802	large subunit ribosomal protein L27e
CNAG_05274	-	1284	1119	851	495	433	459	2.19e-14	-1.46805	5.56e-16	65.5878	0.361471	13.6588	ste/ste20/ysk protein kinase
CNAG_04640	ACL1	28836	40838	24258	14656	13168	11462	5.86e-20	-1.4787	8.74e-22	91.9826	0.358813	19.232	ATP-citrate synthase subunit 1
CNAG_02235	-	2000	1239	1337	722	569	644	1.6029e-06	-1.50068	1.27e-07	27.9078	0.353388	5.79509	hypothetical protein
CNAG_05759	-	6503	10439	5446	3420	2858	2814	1.05e-12	-1.51381	3.26e-14	57.5692	0.350184	11.9792	acetyl-CoA carboxylase/biotin carboxylase
CNAG_00029	-	242	317	204	131	65	117	0.000158014	-1.52183	1.95488e-05	18.2328	0.348243	3.80131	D-3-phosphoglycerate dehydrogenase
CNAG_00465	-	4807	9532	2208	1796	1735	2867	0.00795441	-1.53597	0.00167149	9.87929	0.344847	2.09939	hypothetical protein
CNAG_03143	-	38150	45103	11993	10768	10396	16027	0.00281391	-1.53906	0.000506543	12.0914	0.344109	2.55069	hypothetical protein
CNAG_01340	-	2210	2706	1771	1461	583	684	0.000394107	-1.54052	5.53025e-05	16.2571	0.343762	3.40439	ATPase
CNAG_00597	DIP5	7002	3103	3669	2348	1567	1700	0.000482126	-1.56058	6.90787e-05	15.8359	0.339015	3.31684	amino acid transporter, variant
CNAG_00551	-	6126	2292	5185	2530	1461	1650	0.00524856	-1.57245	0.00103198	10.7693	0.336236	2.27996	poly(A) polymerase
CNAG_05241	-	6115	6567	5287	2487	2173	2454	6.5e-115	-1.57722	5.49e-118	533.27	0.335127	114.187	U6 snRNA-associated Sm-like protein LSm7
CNAG_02314	-	846	1518	1183	309	530	544	0.000205512	-1.58305	2.65821e-05	17.6478	0.333776	3.68716	hypothetical protein
CNAG_00875	-	423	1539	938	435	211	478	0.0193127	-1.59447	0.00482749	7.94296	0.331143	1.71416	rab family protein
CNAG_01397	-	12138	12725	11623	6203	3824	4244	1.44e-14	-1.61149	3.56e-16	66.4667	0.327259	13.8402	mitochondrial import inner membrane translocase subunit
CNAG_00766	-	260	695	198	90	130	190	0.0217636	-1.65399	0.00560248	7.67391	0.317761	1.66227	hypothetical protein
CNAG_05658	-	339	378	281	118	139	107	8.43e-13	-1.68606	2.59e-14	58.0266	0.310774	12.0743	L-iditol 2-dehydrogenase
CNAG_05768	-	3087	4215	2466	1074	1301	1113	3.46e-17	-1.6994	6.47e-19	78.9196	0.307913	16.4614	hypothetical protein
CNAG_01063	-	1920	2709	1558	878	875	455	4.12939e-06	-1.7043	3.59e-07	25.9021	0.30687	5.38411	WD-repeat protein mip1
CNAG_03157	-	889	1061	671	253	384	290	6.1e-09	-1.7143	3.23e-10	39.53	0.304751	8.21434	hypothetical protein
CNAG_03808	-	2609	4887	1988	949	1139	1200	9.02e-07	-1.71769	6.96e-08	29.0766	0.304035	6.04478	aromatic amino acid aminotransferase I
CNAG_01558	-	25990	81654	29683	12180	11302	22943	0.00168482	-1.74447	0.000282661	13.1819	0.298444	2.77345	chlorophyll synthesis pathway protein BchC
CNAG_00771	-	9064	6283	9464	3168	2243	3437	2.29e-07	-1.76908	1.62e-08	31.9023	0.293395	6.63929	large subunit ribosomal protein L29
CNAG_05522	-	14761	5144	14776	6466	3182	3018	0.00649044	-1.77346	0.00132732	10.3041	0.292506	2.18773	hypothetical protein
CNAG_13015	-	118	137	95	42	37	41	5.53e-09	-1.77646	2.9e-10	39.741	0.2919	8.25755	unspecified product
CNAG_02070	-	2531	4609	3715	516	2024	1093	0.0074676	-1.78996	0.00155553	10.0117	0.28918	2.12682	hypothetical protein
CNAG_01455	RPL39alpha	1255	1399	757	485	430	207	7.49115e-05	-1.82388	8.48751e-06	19.8248	0.282461	4.12545	large subunit ribosomal protein L39
CNAG_06811	RPL22alpha	84611	117203	91809	49003	6861	41258	0.0134582	-1.8599	0.00312163	8.73498	0.275495	1.87101	large subunit ribosomal protein L22e
CNAG_01486	-	40322	109309	31439	19046	15954	20776	6.08056e-05	-1.87145	6.76949e-06	20.2573	0.273299	4.21606	large subunit ribosomal protein L15-A
CNAG_03949	PHO13	3323	3846	3816	1229	1216	1122	1.15e-27	-1.87464	1.04e-29	128.159	0.272695	26.9393	4-nitrophenyl phosphatase
CNAG_01495	-	1256	1532	1149	490	375	401	2.71e-45	-1.87557	9.14e-48	210.81	0.272519	44.5675	myo-inositol 2-dehydrogenase
CNAG_04883	-	19906	28160	87575	17876	13437	15291	0.0118023	-1.88324	0.00264617	9.03667	0.271074	1.92803	small subunit ribosomal protein S18
CNAG_07499	CHS8	1226	1002	839	394	267	321	4.91e-14	-1.89142	1.33e-15	63.8728	0.269541	13.3088	Chitin synthase
CNAG_03708	-	2948	2698	1388	1124	921	165	0.0270384	-1.89349	0.00729695	7.19838	0.269155	1.56802	signal recognition particle subunit SRP72
CNAG_02849	-	84	75	77	27	39	7	0.0458206	-1.93789	0.0138332	6.0593	0.260997	1.33894	glutathione transferase
CNAG_03457	-	12545	12506	13490	4391	4275	3336	6.63e-21	-1.94092	9.15e-23	96.4507	0.260451	20.1783	arginine-tRNA ligase
CNAG_04988	-	314	436	373	117	121	105	2.76e-14	-1.95236	7.15e-16	65.0924	0.258393	13.5591	Gly-Xaa carboxypeptidase
CNAG_06832	KRE62	596	806	431	208	136	206	1.34e-10	-1.95736	5.61e-12	47.4602	0.257499	9.87345	glucosidase, variant 2
CNAG_00505	FZC28	309	301	189	70	111	56	4.4883e-05	-1.96837	4.8389e-06	20.9	0.255542	4.34792	hypothetical protein
CNAG_05683	-	19395	17113	2228	3135	2914	5112	0.0192436	-1.96882	0.00480481	7.95148	0.255463	1.71571	hypothetical protein
CNAG_06706	-	285	346	195	69	99	73	3.06e-08	-1.98802	1.86e-09	36.1127	0.252085	7.51487	proline-, glutamic acid- and leucine-rich protein 1
CNAG_01864	NDX5	557	2317	874	157	572	317	0.0206026	-1.99564	0.00525141	7.79076	0.250757	1.68608	hypothetical protein
CNAG_01555	-	482	483	462	154	122	142	9.72e-23	-2.02326	1.16e-24	105.098	0.246002	22.0125	hypothetical protein
CNAG_05069	-	3228	23407	13709	2687	4294	4237	0.00827123	-2.04618	0.00175087	9.79395	0.242125	2.08243	ubiquinol-cytochrome c reductase subunit 10
CNAG_13093	-	103	63	95	22	38	15	0.00707375	-2.06066	0.00146353	10.124	0.239706	2.15035	unspecified product
CNAG_02284	-	344	433	268	85	29	176	0.0155606	-2.08041	0.00372315	8.41414	0.236447	1.80797	2-oxoisovalerate dehydrogenase E1 component, alpha subunit
CNAG_02060	-	3712	2875	2355	1052	934	513	4.1e-08	-2.08287	2.56e-09	35.4962	0.236045	7.38736	hypothetical protein
CNAG_01761	-	60	255	148	69	26	32	0.0201882	-2.09918	0.00509465	7.84553	0.233391	1.6949	hypothetical protein
CNAG_07847	-	69	144	102	47	28	8	0.0255311	-2.16883	0.00682447	7.3186	0.222391	1.59293	hypothetical protein
CNAG_00672	-	80269	133380	83445	39918	22561	15056	8.54e-08	-2.17478	5.69e-09	33.9394	0.221476	7.06853	small subunit ribosomal protein S11
CNAG_01396	-	2542	3146	2222	1169	397	512	5.86373e-06	-2.1834	5.22e-07	25.1793	0.220157	5.23183	protein SUS1
CNAG_04022	-	1800	587	1572	394	481	190	0.00342888	-2.18671	0.000637516	11.6631	0.219652	2.46485	translation initiation factor
CNAG_04652	-	475	2273	323	206	216	276	0.0115487	-2.26486	0.0025812	9.08213	0.208069	1.93747	enoyl reductase
CNAG_02690	-	1423	2548	981	391	365	365	2.98e-11	-2.3362	1.19e-12	50.51	0.198032	10.5263	pirin
CNAG_07690	-	1484	2614	1330	623	260	363	8.64e-08	-2.34966	5.78e-09	33.9079	0.196192	7.06332	hypothetical protein
CNAG_06923	XFP2	4992	28220	11525	2962	2600	4350	0.000419603	-2.35824	5.92936e-05	16.1251	0.195029	3.37716	xylulose 5-phosphate/fructose 6-phosphate phosphoketolase
CNAG_01047	-	7273	2634	3000	1014	808	1186	1.05845e-05	-2.35827	9.95e-07	23.9375	0.195024	4.97533	hypothetical protein
CNAG_06075	-	18415	63848	18729	11444	2402	8569	0.00211619	-2.36479	0.000367243	12.6919	0.194145	2.67445	hypothetical protein
CNAG_00349	-	124	137	90	20	24	35	1.71e-07	-2.37521	1.19e-08	32.5054	0.192748	6.76625	hypothetical protein
CNAG_03058	-	42062	84399	15312	8482	7707	13529	8.89505e-05	-2.41104	1.0341e-05	19.4474	0.18802	4.05085	hypothetical protein
CNAG_07745	MPD1	5122	12332	2213	981	886	2112	0.000772811	-2.45636	0.000116601	14.8469	0.182206	3.11193	alcohol dehydrogenase, propanol-preferring
CNAG_00417	-	20231	71111	50830	13626	6979	9453	2.82026e-06	-2.48421	2.37e-07	26.7085	0.178722	5.54971	elongation factor 1-gamma
CNAG_05819	-	621	524	1207	97	343	67	0.0133484	-2.49142	0.00309052	8.75324	0.177832	1.87457	hypothetical protein
CNAG_03056	-	428	424	525	93	89	108	4.55e-14	-2.51289	1.21e-15	64.0626	0.175204	13.3422	hypothetical protein
CNAG_01574	-	1020	883	1453	292	197	216	1.54e-09	-2.54361	7.45e-11	42.3981	0.171513	8.8118	hypothetical protein
CNAG_05273	-	4356	5621	4608	736	1049	1117	2.21e-23	-2.56086	2.58e-25	108.083	0.169474	22.6563	1,2-dihydroxy-3-keto-5-methylthiopentene dioxygenase
CNAG_02705	-	314	227	183	21	71	50	0.000346725	-2.56705	4.8117e-05	16.5209	0.168749	3.46001	hypothetical protein, variant 1
CNAG_06879	-	1663	2596	1949	160	411	591	1.66444e-05	-2.63443	1.65624e-06	22.9575	0.161049	4.77873	hypothetical protein
CNAG_01052	-	5939	11490	1664	923	489	2011	0.00275275	-2.636	0.000495147	12.1339	0.160873	2.56023	hypothetical protein
CNAG_01610	-	1139	1922	858	125	427	149	0.000210602	-2.65643	2.7359e-05	17.593	0.158611	3.67654	hypothetical protein
CNAG_00049	-	349	438	262	58	65	69	2.46e-23	-2.66912	2.91e-25	107.845	0.157223	22.6093	hypothetical protein
CNAG_04345	ARO8001	47	323	135	13	14	58	0.0308555	-2.75012	0.00855963	6.91248	0.148638	1.51067	specific RNA polymerase II transcription factor
CNAG_04351	-	550	1275	119	31	220	41	0.0406799	-2.83032	0.0119606	6.31669	0.140602	1.39062	methylmalonate-semialdehyde dehydrogenase (acylating)
CNAG_07815	-	464	568	369	70	73	82	1.21e-38	-2.86368	5.78e-41	179.651	0.137387	37.9182	hypothetical protein
CNAG_07352	-	4740	3784	8359	903	715	1093	4.76e-09	-2.94554	2.46e-10	40.0624	0.129808	8.32219	hypothetical protein
CNAG_12918	-	111	69	54	16	13	4	0.000462796	-3.0701	6.59834e-05	15.9227	0.119071	3.33461	unspecified product
CNAG_04879	-	867	3204	1714	231	370	132	6.68846e-06	-3.17483	6.03e-07	24.9013	0.110734	5.17467	Glycogen debranching enzyme
CNAG_00052	-	430	3277	245	46	43	297	0.0213407	-3.45377	0.0054726	7.71625	0.0912664	1.67079	hypothetical protein
CNAG_12827	-	3941	3791	3574	436	227	322	1.5e-39	-3.78184	6.53e-42	183.987	0.0727029	38.8248	unspecified product
CNAG_01446	HSP12	74082	75998	23740	4745	7731	1502	6.96e-07	-3.81639	5.26e-08	29.6195	0.0709825	6.15765	heat shock protein, 12Kda
CNAG_01464	FHB1	10746	29819	11897	1099	866	1685	6.06e-16	-4.03553	1.28e-17	73.0246	0.0609795	15.2172	Flavohemoglobin
CNAG_12971	-	2448	2532	2196	123	136	147	1.07e-159	-4.38516	4.5e-163	740.574	0.0478558	158.972	unspecified product
CNAG_03458	-	3607	3246	2918	248	171	118	7.97e-38	-4.44012	4.04e-40	175.782	0.0460669	37.0983	hypothetical protein
CNAG_04067	-	61	2001	572	14	14	8	1.64346e-05	-6.34468	1.63074e-06	22.9873	0.0123044	4.78424	Haloacid dehalogenase, type II
CNAG_12327	-	31	20	44	0	0	0	0.000419603	-7.72608	5.925e-05	16.1265	0.00472301	3.37716	unspecified product
CNAG_12283	-	44	45	55	0	0	0	3.84e-07	-8.29289	2.8e-08	30.8382	0.00318855	6.41572	unspecified product
CNAG_12888	-	74	72	54	0	0	0	4.1e-11	-8.73646	1.65e-12	49.8556	0.00234457	10.3876	unspecified product
CNAG_02598	CHI21	13	33	141	0	0	0	0.00230638	-8.76636	0.000404379	12.5118	0.00229648	2.63707	Chitinase
CNAG_07730	-	48	115	50	0	0	0	9.47e-08	-8.78861	6.36e-09	33.7225	0.00226133	7.02376	tricarboxylate transporter, variant
CNAG_02043	-	280	0	266	0	0	0	0.0442449	-10.2899	0.0132392	6.13686	0.00079877	1.35414	hypothetical protein, variant
CNAG_04038	-	243	366	147	0	0	0	2.68e-21	-10.6173	3.66e-23	98.2667	0.000636602	20.5721	MFS quinate transporter QutD
CNAG_13033	-	305	315	193	0	0	0	2.55e-35	-10.7484	1.4e-37	164.155	0.000581328	34.5937	unspecified product
CNAG_04028	-	650	723	0	0	0	0	0.0198632	-11.4271	0.00499585	7.88094	0.000363174	1.70195	RNA binding protein, variant
CNAG_12950	-	664	656	589	0	0	0	1.8e-93	-12.0017	2.03e-96	434.152	0.000243853	92.7444	unspecified product
CNAG_05455	-	1089	976	779	0	0	0	1.01e-99	-12.57	9.94e-103	463.145	0.000164461	98.996	translation initiation factor eIF-1A
CNAG_05694	CKA1	8283	9561	7716	0	0	0	0	-15.7383	0	3838.34	1.82941e-05		CMGC/CK2 protein kinase

## Sheet: WT-triple
Data Set S2. Differential expression fold-change scores from the RNA sequencing-based transcriptome analysis of CK2 mutants in C. neoformans.
Gene_id	Gene_name	WT_1	WT_2	WT_3	triple_1	triple_2	triple_3	padj	log2FoldChange	pvalue	stat	foldChange	log10padj	Function
CNAG_03701	-	0	0	0	3620	3491	4272	9.32377e-267	14.1505	3.93242e-270	1233.09	18184.9	266.03	3-phosphoshikimate 1-carboxyvinyltransferase
CNAG_01556	-	0	0	0	1232	1039	1319	2.55371e-177	12.4808	1.7951e-180	820.596	5716.23	176.593	cytoplasmic protein
CNAG_12776	-	0	0	0	1281	862	1341	2.12709e-101	12.4249	2.69139e-104	470.348	5498.81	100.672	unspecified product
CNAG_12958	-	0	0	0	1185	1204	813	3.01121e-44	12.3443	1.52402e-46	205.21	5199.9	43.5213	unspecified product
CNAG_04175	-	0	0	0	1698	1047	0	0.0166645	12.1311	0.00452632	8.0596	4485.72	1.77821	hypothetical protein, variant
CNAG_06426	-	0	0	0	1670	0	1218	0.0159168	12.077	0.00429417	8.15504	4320.7	1.79814	U6 snRNA-associated Sm-like protein LSm6
CNAG_01797	-	0	0	0	497	942	1215	2.79945e-25	12.0615	3.66018e-27	116.518	4274.43	24.5529	hypothetical protein
CNAG_00415	CDC2801	0	0	0	913	807	927	1.25902e-124	12.0461	1.23902e-127	577.614	4228.96	123.9	CMGC/CDK protein kinase
CNAG_00175	-	0	0	0	0	1036	1408	0.0182275	11.9591	0.00502262	7.87128	3981.61	1.73927	hypothetical protein
CNAG_01507	-	0	0	0	1412	0	994	0.0187326	11.8139	0.00519605	7.80991	3600.27	1.7274	protein CGI121
CNAG_01527	-	0	0	0	911	588	674	4.04355e-59	11.7528	1.19379e-61	274.487	3450.92	58.3932	hypothetical protein
CNAG_04580	-	0	0	0	1548	0	639	0.0216072	11.68	0.00612098	7.51434	3281.22	1.6654	RNA helicase, variant
CNAG_01012	-	0	0	0	1707	0	429	0.0238593	11.6488	0.00692333	7.29275	3211.08	1.62234	hypothetical protein
CNAG_04341	-	0	0	0	982	416	0	0.0308487	11.1334	0.00943286	6.73898	2246.34	1.51076	recyclin-1
CNAG_12182	-	0	0	0	399	334	276	2.47803e-29	10.6645	2.36899e-31	135.659	1623.04	28.6059	unspecified product
CNAG_02564	SEN54	0	0	0	686	0	381	0.0381843	10.6426	0.0122127	6.27972	1598.61	1.41812	tRNA-splicing endonuclease subunit Sen54
CNAG_05662	PTP1	0	0	0	327	316	352	3.3703e-45	10.638	1.611e-47	209.683	1593.52	44.4723	Polyol transporter protein 1
CNAG_03173	-	0	0	0	271	590	0	0.0445152	10.5432	0.0147633	5.9445	1492.18	1.35149	DNA damage-binding protein 1
CNAG_00027	-	0	0	0	0	513	366	0.0428055	10.5336	0.0140278	6.03464	1482.32	1.3685	transcriptional activator
CNAG_12079	-	0	0	0	324	197	357	1.70733e-28	10.4292	1.70421e-30	131.742	1378.76	27.7677	unspecified product
CNAG_13167	-	0	0	0	831	6	43	0.0047987	10.3765	0.00107065	10.7012	1329.36	2.31888	unspecified product
CNAG_01501	-	0	0	0	575	0	242	0.0488779	10.2594	0.0164988	5.74892	1225.69	1.31089	hypothetical protein
CNAG_01955	-	0	0	0	215	316	155	7.7653e-13	10.1463	3.01311e-14	57.7259	1133.3	12.1098	Alcohol dehydrogenase
CNAG_05010	ZFC7	0	0	0	366	107	172	2.09039e-10	9.97068	1.03741e-11	46.2565	1003.4	9.67977	hypothetical protein
CNAG_12097	-	0	0	1	414	388	411	4.30298e-54	9.96308	1.45187e-56	251.158	998.125	53.3662	unspecified product
CNAG_07687	-	0	0	0	128	238	241	1.74162e-13	9.94537	6.29267e-15	60.8078	985.948	12.759	hypothetical protein
CNAG_12815	-	0	0	0	185	139	187	7.1618e-25	9.66338	9.76654e-27	114.572	810.901	24.145	unspecified product
CNAG_12328	-	0	0	0	209	131	166	1.64431e-20	9.64648	3.28262e-22	93.9217	801.455	19.784	unspecified product
CNAG_13113	-	0	0	0	210	166	111	5.40708e-13	9.61773	2.04355e-14	58.4897	785.64	12.267	unspecified product
CNAG_07912	-	0	0	0	90	179	211	2.05149e-10	9.6	1.01522e-11	46.2989	776.049	9.68793	hypothetical protein
CNAG_07728	-	0	0	0	51	360	12	0.00310613	9.56112	0.000653476	11.6171	755.413	2.50778	solute carrier family 39 (zinc transporter), member 1/2/3
CNAG_12387	-	0	0	0	101	157	210	3.81763e-12	9.55239	1.62623e-13	54.4113	750.853	11.4182	unspecified product
CNAG_03084	-	0	0	0	144	174	143	3.42614e-16	9.54643	9.7298e-18	73.5666	747.758	15.4652	endoribonuclease L-PSP
CNAG_12350	-	0	0	0	360	53	64	5.77621e-05	9.52268	7.5116e-06	20.0583	735.549	4.23836	unspecified product
CNAG_00749	-	0	0	0	179	152	100	3.08174e-12	9.44472	1.29976e-13	54.8517	696.857	11.5112	alternative sulfate transporter
CNAG_01992	-	0	0	0	165	92	187	1.1014e-14	9.44005	3.54591e-16	66.4737	694.605	13.9581	hypothetical protein
CNAG_05412	-	0	0	0	117	76	253	8.78447e-09	9.43082	5.40925e-10	38.5237	690.176	8.05628	hypothetical protein
CNAG_12762	-	0	0	0	209	62	136	1.09666e-08	9.30048	6.86085e-10	38.0598	630.555	7.95993	unspecified product
CNAG_12557	-	0	0	0	146	92	146	3.68331e-16	9.2414	1.05119e-17	73.414	605.257	15.4338	unspecified product
CNAG_03783	-	0	0	0	184	167	12	0.00085948	9.2337	0.000152732	14.3382	602.036	3.06576	hypothetical protein
CNAG_00679	-	0	0	0	168	154	36	1.64424e-05	9.20316	1.84928e-06	22.7456	589.423	4.78403	hypothetical protein
CNAG_06449	-	0	0	0	137	70	164	3.5802e-11	9.17475	1.64589e-12	49.8663	577.928	10.4461	hypothetical protein, variant 2
CNAG_12516	-	0	0	0	145	162	39	1.13958e-05	9.16433	1.23202e-06	23.5266	573.771	4.94326	unspecified product
CNAG_06539	-	0	0	0	109	103	147	1.83251e-15	9.157	5.41018e-17	70.1811	570.861	14.737	monocarboxylic acid transporter, variant
CNAG_03980	-	0	0	0	47	123	178	1.61958e-06	9.12841	1.45496e-07	27.6484	559.662	5.7906	hypothetical protein, variant
CNAG_02586	-	0	0	0	134	117	74	9.40558e-10	9.03965	5.09089e-11	43.142	526.268	9.02661	Sugar transporter
CNAG_12183	-	0	0	0	187	121	2	0.0102475	8.98698	0.00259033	9.07567	507.4	1.98938	unspecified product
CNAG_12396	-	0	1	0	198	249	45	2.33261e-06	8.72171	2.19389e-07	26.8543	422.179	5.63216	unspecified product
CNAG_01244	-	0	0	0	46	100	114	1.0017e-06	8.71879	8.6327e-08	28.6587	421.325	5.99926	hypothetical protein, variant
CNAG_07874	-	0	0	0	53	102	95	2.10994e-07	8.67043	1.61961e-08	31.9043	407.436	6.67573	Sugar transporter
CNAG_01994	-	0	0	0	110	83	50	3.60076e-07	8.61556	2.88547e-08	30.7831	392.232	6.44361	hypothetical protein
CNAG_05895	-	0	0	1	386	10	102	0.000935695	8.59288	0.00016917	14.1459	386.113	3.02887	protein CFT1
CNAG_01193	-	0	0	0	15	171	19	0.00722131	8.50954	0.00171472	9.83232	364.44	2.14138	hypothetical protein, variant
CNAG_12772	-	0	0	0	93	92	35	1.62315e-05	8.49534	1.82328e-06	22.7728	360.872	4.78964	unspecified product
CNAG_12243	-	0	0	0	29	113	74	0.000103166	8.49329	1.44459e-05	18.8093	360.36	3.98646	unspecified product
CNAG_07544	-	0	0	0	64	77	72	7.80657e-09	8.42708	4.77416e-10	38.7675	344.195	8.10754	sterol esterase
CNAG_04837	MLN1	0	0	0	45	87	75	1.72543e-06	8.40206	1.55975e-07	27.5138	338.277	5.7631	bHLH family transcription factor
CNAG_12765	-	0	0	0	19	163	7	0.0142784	8.40125	0.00379391	8.37991	338.088	1.84532	unspecified product
CNAG_02118	-	0	0	0	49	77	70	4.63311e-07	8.31554	3.77257e-08	30.263	318.586	6.33413	hypothetical protein
CNAG_02381	-	0	0	0	55	69	73	4.20582e-08	8.31033	2.8973e-09	35.2517	317.439	7.37615	hypothetical protein
CNAG_11002	-	0	0	0	91	43	54	1.26508e-06	8.21045	1.11871e-07	28.1569	296.205	5.89788	unspecified product
CNAG_05869	-	0	0	0	46	92	37	8.53952e-05	8.19372	1.16453e-05	19.2205	292.789	4.06857	endopeptidase
CNAG_12729	-	0	0	0	109	41	34	9.15198e-05	8.18056	1.26482e-05	19.0629	290.131	4.03849	unspecified product
CNAG_05099	-	0	0	0	34	69	73	1.56062e-05	8.15853	1.73988e-06	22.8628	285.735	4.8067	hypothetical protein
CNAG_12578	-	0	0	0	61	5	124	0.00713402	8.15274	0.00169299	9.85578	284.589	2.14667	unspecified product
CNAG_02169	-	0	0	0	74	64	37	7.88139e-06	8.14861	8.2548e-07	24.2975	283.776	5.1034	hypothetical protein
CNAG_13207	-	0	0	0	98	41	39	3.03768e-05	8.13397	3.63428e-06	21.4487	280.911	4.51746	unspecified product
CNAG_13186	-	0	0	0	57	29	89	2.13789e-05	8.08186	2.47061e-06	22.1892	270.945	4.67002	unspecified product
CNAG_04509	-	0	0	0	30	64	72	4.01342e-05	8.07177	4.95965e-06	20.8528	269.058	4.39649	hypothetical protein
CNAG_12548	-	0	0	0	30	67	66	4.60057e-05	8.05352	5.77577e-06	20.5611	265.674	4.33719	unspecified product
CNAG_05528	-	0	0	0	36	62	64	9.7602e-06	8.03677	1.03461e-06	23.8626	262.608	5.01054	hypothetical protein
CNAG_12601	-	0	0	0	16	90	49	0.00158454	8.03122	0.000303408	13.0492	261.599	2.8001	unspecified product
CNAG_00937	-	0	0	0	28	17	125	0.00238886	8.01273	0.000487646	12.1623	258.27	2.62181	hypothetical protein, variant 2
CNAG_12319	-	0	0	0	27	34	101	0.000357475	7.97997	5.73428e-05	16.1884	252.471	3.44675	unspecified product
CNAG_04357	-	1	1	0	47	254	242	5.40857e-07	7.97975	4.47863e-08	29.9303	252.432	6.26692	hypothetical protein
CNAG_12628	-	0	0	0	40	91	5	0.0130087	7.87468	0.00342545	8.56575	234.701	1.88577	unspecified product
CNAG_12314	-	0	0	0	9	55	80	0.00418648	7.86232	0.00091228	10.9976	232.699	2.37815	unspecified product
CNAG_07877	-	0	0	0	27	48	67	9.18497e-05	7.83178	1.27322e-05	19.0502	227.824	4.03692	hypothetical protein
CNAG_12673	-	0	0	0	127	8	14	0.0160877	7.82788	0.00434705	8.13284	227.209	1.79351	unspecified product
CNAG_03407	-	0	1	0	121	22	127	2.65843e-05	7.72111	3.14318e-06	21.7271	211.002	4.57537	hypothetical protein
CNAG_00870	-	2	0	0	204	107	169	9.05325e-15	7.70662	2.85102e-16	66.9037	208.893	14.0432	hypothetical protein, variant 2
CNAG_12289	-	0	0	0	54	25	54	4.58084e-05	7.69579	5.74457e-06	20.5715	207.331	4.33905	unspecified product
CNAG_07894	-	0	0	0	44	42	32	5.05619e-05	7.57538	6.47574e-06	20.3422	190.728	4.29618	hypothetical protein
CNAG_12503	-	0	0	0	6	69	37	0.0123366	7.57185	0.003219	8.67898	190.263	1.9088	unspecified product
CNAG_01736	-	0	7	0	988	74	368	0.00117203	7.56591	0.000216677	13.6806	189.481	2.93106	DASH complex subunit dad4
CNAG_13078	-	2	3	0	636	136	231	4.87054e-09	7.47223	2.88275e-10	39.7525	177.568	8.31242	unspecified product
CNAG_06027	-	0	37	0	2763	2065	1401	0.00387837	7.40465	0.00083696	11.1574	169.443	2.41135	aryl-alcohol dehydrogenase
CNAG_10026	-	0	0	0	5	74	16	0.0277016	7.38272	0.00824077	6.98039	166.886	1.55749	unspecified product
CNAG_07852	-	9	0	0	668	459	479	0.000182548	7.29322	2.70241e-05	17.6164	156.848	3.73862	hypothetical protein
CNAG_12855	-	0	0	0	22	57	7	0.0174237	7.20999	0.00476928	7.96491	148.055	1.75886	unspecified product
CNAG_07711	-	0	0	0	31	29	32	0.000226141	7.20253	3.42407e-05	17.1666	147.292	3.64562	hypothetical protein, variant
CNAG_01653	CIG1	0	25	17	3578	1375	2003	1.11907e-06	7.18292	9.7858e-08	28.4159	145.303	5.95114	cytokine inducing-glycoprotein
CNAG_07203	-	0	0	0	65	6	22	0.0169261	7.14722	0.0046188	8.02296	141.751	1.77144	hypothetical protein
CNAG_06102	-	0	0	6	572	359	20	0.0128558	7.00013	0.00337436	8.59312	128.011	1.8909	ADP,ATP carrier protein, variant 3
CNAG_12997	-	0	0	0	54	16	7	0.0210462	6.92214	0.00593838	7.56891	121.275	1.67683	unspecified product
CNAG_07895	-	0	0	0	51	4	19	0.0312007	6.8138	0.00958115	6.71116	112.501	1.50584	hypothetical protein
CNAG_10098	-	0	0	0	5	35	22	0.0292551	6.70328	0.00884274	6.85432	104.205	1.5338	unspecified product
CNAG_12743	-	0	0	0	26	19	19	0.00357775	6.67523	0.000764131	11.3264	102.198	2.44639	unspecified product
CNAG_12509	-	0	1	0	33	50	27	9.69347e-05	6.54019	1.34915e-05	18.9397	93.0664	4.01352	unspecified product
CNAG_00627	-	0	0	0	13	17	25	0.00988013	6.45553	0.0024808	9.1547	87.7625	2.00524	specific transcriptional repressor
CNAG_05885	-	0	0	0	7	8	39	0.0416365	6.37382	0.0135416	6.09694	82.9298	1.38053	hypothetical protein
CNAG_12041	-	0	2	0	34	44	97	9.05307e-05	6.31363	1.24475e-05	19.0934	79.5411	4.0432	unspecified product
CNAG_12577	-	0	5	0	134	66	138	0.000484217	5.97828	7.9852e-05	15.5618	63.0437	3.31496	unspecified product
CNAG_05358	-	0	0	5	139	119	97	0.00353105	5.84757	0.000752576	11.3547	57.583	2.4521	hypothetical protein
CNAG_00588	-	56	26	14	2502	1848	1669	3.69694e-19	5.80794	8.05603e-21	87.5893	56.0227	18.4322	hypothetical protein
CNAG_07582	-	27	0	0	387	548	716	0.030741	5.75846	0.00938695	6.74768	54.134	1.51228	dynein light chain roadblock-type
CNAG_05089	-	12	0	0	298	159	284	0.0149516	5.73891	0.00400434	8.28185	53.4054	1.82531	hypothetical protein, variant
CNAG_01954	-	50	35	0	1413	1825	1287	0.000581738	5.65533	9.79786e-05	15.1753	50.3992	3.23527	aldo-keto reductase
CNAG_02087	-	102	15	78	3580	3235	4685	2.24059e-10	5.62969	1.1151e-11	46.115	49.5115	9.64964	Acyl-CoA-dependent ceramide synthase
CNAG_06280	-	45	0	0	908	1000	554	0.0467674	5.62578	0.0156664	5.83994	49.3773	1.33006	nuclear protein
CNAG_13005	-	0	0	4	53	89	86	0.00581369	5.5531	0.00134124	10.2849	46.9514	2.23555	unspecified product
CNAG_06718	-	0	8	0	30	154	156	0.0292007	5.42381	0.00881042	6.86086	42.9269	1.53461	hypothetical protein
CNAG_02526	-	0	152	45	3231	2722	3034	0.00370126	5.42142	0.000795617	11.2514	42.8559	2.43165	hypothetical protein
CNAG_12317	-	0	0	2	53	19	29	0.00510974	5.36605	0.00115586	10.5596	41.2423	2.2916	unspecified product
CNAG_12403	-	22	12	7	878	566	405	1.49685e-14	5.33162	4.88219e-16	65.8434	40.2697	13.8248	unspecified product
CNAG_03179	-	0	3	9	151	165	222	0.000219886	5.22814	3.31699e-05	17.2269	37.4823	3.6578	hypothetical protein
CNAG_05334	-	11	0	0	190	101	183	0.0302796	5.21934	0.00921627	6.78043	37.2543	1.51885	hypothetical protein, variant
CNAG_12210	-	17	19	34	907	1041	1046	7.64865e-25	5.21641	1.0538e-26	114.421	37.1788	24.1164	unspecified product
CNAG_11003	-	0	4	0	59	50	41	0.00401578	5.16704	0.000872824	11.0796	35.9281	2.39623	unspecified product
CNAG_12073	-	2	0	3	109	14	91	0.00362737	5.09108	0.000777184	11.2949	34.0853	2.44041	unspecified product
CNAG_05653	MLS1	182	39	21	1031	982	7759	0.000306534	5.09012	4.78353e-05	16.532	34.0626	3.51352	malate synthase A
CNAG_12885	-	4	0	26	509	303	462	0.00688816	5.05311	0.00162883	9.92687	33.1999	2.1619	unspecified product
CNAG_07972	-	16	18	0	424	323	424	0.000240914	5.00141	3.66806e-05	17.0359	32.0313	3.61814	hypothetical protein
CNAG_00587	-	47	5	15	672	788	879	1.99577e-06	4.92432	1.84342e-07	27.1907	30.3646	5.69989	hypothetical protein
CNAG_00785	-	555	605	197	33027	1627	12790	1.44195e-05	4.91695	1.59339e-06	23.0319	30.21	4.84105	ATP-dependent RNA helicase eIF4A
CNAG_13034	-	0	8	0	62	86	90	0.0291535	4.88063	0.00879153	6.86469	29.459	1.53531	unspecified product
CNAG_13206	-	11	10	0	27	503	54	0.0345655	4.85759	0.0108707	6.48634	28.9922	1.46136	unspecified product
CNAG_00827	-	0	18	11	216	325	383	0.00108618	4.85524	0.000199277	13.8379	28.9449	2.9641	ribose 5-phosphate isomerase
CNAG_12867	-	0	9	0	113	71	80	0.033755	4.83981	0.0105636	6.5373	28.6371	1.47166	unspecified product
CNAG_12969	-	5	0	0	67	43	52	0.022824	4.82515	0.00655687	7.39052	28.3474	1.64161	unspecified product
CNAG_05916	-	1	0	3	75	27	34	0.00203268	4.80426	0.00040265	12.5199	27.9401	2.69193	hypothetical protein
CNAG_01742	AQY1	13	26	0	122	440	548	0.00600821	4.78624	0.0013895	10.2197	27.5932	2.22125	aquaporin-associated protein
CNAG_08006	-	3	3	3	177	51	51	1.51265e-05	4.74085	1.67576e-06	22.935	26.7386	4.82026	hypothetical protein
CNAG_03461	-	101	139	22	2610	1911	2408	5.38842e-11	4.60998	2.54535e-12	49.011	24.4198	10.2685	hypothetical protein
CNAG_12522	-	15	4	1	186	176	181	5.41663e-05	4.60738	6.99829e-06	20.1937	24.3758	4.26627	unspecified product
CNAG_12401	-	5	4	0	79	71	88	3.61029e-06	4.58406	3.51233e-07	25.9453	23.985	5.44246	unspecified product
CNAG_05641	-	0	9	24	340	319	282	0.00654947	4.57632	0.00153677	10.034	23.8567	2.18379	hypothetical protein, variant
CNAG_12739	-	0	18	25	384	291	475	0.00528624	4.50338	0.00120172	10.4877	22.6804	2.27685	unspecified product
CNAG_05842	-	0	378	238	5081	4695	4435	0.0291535	4.38546	0.00878909	6.86519	20.9004	1.53531	Cytochrome P450
CNAG_12408	-	12	25	0	265	183	326	0.00482762	4.29655	0.00107846	10.6878	19.6512	2.31627	unspecified product
CNAG_03511	-	188	163	101	4094	2914	2657	1.1816e-36	4.25556	8.30594e-39	169.77	19.1008	35.9275	hypothetical protein
CNAG_03650	-	16	8	0	74	207	194	0.0109791	4.21503	0.00280459	8.93042	18.5716	1.95943	hypothetical protein
CNAG_12136	-	1	3	0	37	18	17	0.00783093	4.04723	0.0018925	9.65098	16.5325	2.10619	unspecified product
CNAG_02049	PUT1	61	17	43	694	628	1017	5.04302e-09	4.0372	2.99901e-10	39.6753	16.418	8.29731	Proline dehydrogenase
CNAG_07802	-	217	34	6	1507	1226	1856	0.00495777	3.98298	0.00111381	10.6281	15.8123	2.30471	class III aminotransferase
CNAG_02225	EXG104	107	121	75	1659	1639	1932	3.93548e-93	3.94567	5.5328e-96	432.15	15.4087	92.405	glucan 1,3-beta-glucosidase
CNAG_01272	-	3244	3303	1803	55961	45736	40143	3.58059e-46	3.93838	1.5605e-48	214.33	15.331	45.446	hypothetical protein
CNAG_05458	-	304	236	81	4293	3188	2845	3.08174e-12	3.91766	1.29634e-13	54.8569	15.1124	11.5112	endo-1,3(4)-beta-glucanase
CNAG_02493	-	1612	1473	1249	25387	21862	23607	5.56703e-179	3.85352	3.13062e-182	828.685	14.4553	178.254	hypothetical protein
CNAG_12084	-	12	2	4	75	40	185	0.002794	3.79947	0.000580562	11.8373	13.9237	2.55377	unspecified product
CNAG_00269	-	45	79	0	599	542	524	0.0403641	3.68717	0.0130291	6.16515	12.8809	1.394	Sorbitol dehydrogenase
CNAG_12069	-	0	24	8	191	143	103	0.0313172	3.67813	0.00962456	6.7031	12.8005	1.50422	unspecified product
CNAG_01070	-	62	55	46	369	1050	849	1.25963e-08	3.66488	7.95127e-10	37.7721	12.6835	7.89976	class II aldolase/adducin family protein
CNAG_12479	-	16	18	13	256	177	227	7.65854e-26	3.62979	9.5826e-28	119.176	12.3787	25.1159	unspecified product
CNAG_03782	-	42	40	0	398	335	347	0.0348585	3.62605	0.0109972	6.46578	12.3467	1.45769	hypothetical protein
CNAG_12783	-	5	8	0	49	75	40	0.0139034	3.60953	0.00368451	8.4331	12.2061	1.85688	unspecified product
CNAG_00331	-	19	9	5	130	162	151	1.05166e-06	3.59662	9.10755e-08	28.555	12.0973	5.97813	anon-23da protein
CNAG_00586	-	132	102	89	1780	1015	1651	5.51881e-33	3.57973	4.42249e-35	152.715	11.9566	32.2582	hypothetical protein
CNAG_02217	CHS7	132	114	100	1912	1381	1234	3.45795e-31	3.53156	3.06271e-33	144.295	11.564	30.4612	Chitin synthase
CNAG_12511	-	281	135	136	3237	1984	1921	1.24962e-12	3.50071	5.07717e-14	56.6997	11.3193	11.9032	unspecified product
CNAG_12860	-	0	5	1	25	19	29	0.0301082	3.48735	0.0091514	6.79304	11.2149	1.52132	unspecified product
CNAG_07314	-	112	310	26	1347	1856	1904	0.000265496	3.45849	4.06475e-05	16.8409	10.9928	3.57594	hypothetical protein
CNAG_01542	-	177	563	29	3677	2917	2080	0.0014955	3.45223	0.000284047	13.1728	10.9452	2.82521	taurine catabolism dioxygenase TauD
CNAG_12512	-	17	15	10	155	154	204	1.94069e-16	3.43722	5.40218e-18	74.7281	10.832	15.712	unspecified product
CNAG_03076	-	14	8	2	114	66	112	0.000135496	3.43164	1.95063e-05	18.2369	10.7901	3.86807	hypothetical protein
CNAG_04915	-	8	9	0	70	60	65	0.0122462	3.41721	0.00319369	8.69338	10.6827	1.912	hypothetical protein
CNAG_06524	FRE3	58	34	27	531	410	470	5.186e-16	3.38741	1.49463e-17	72.7193	10.4643	15.2852	hypothetical protein, variant
CNAG_04098	PDR5-2	555	150	303	5411	5400	745	0.00157574	3.35937	0.000301437	13.0614	10.2629	2.80251	ATP-binding cassette, subfamily G (WHITE), member 2, PDR
CNAG_13012	-	5	8	0	90	29	24	0.0499529	3.34615	0.0169249	5.70415	10.1693	1.30144	unspecified product
CNAG_06578	-	5746	12304	8325	103058	75306	118953	7.37236e-29	3.31527	7.15159e-31	133.465	9.95393	28.1324	hypothetical protein
CNAG_04307	URO1	1657	846	337	11818	8468	10115	1.25731e-07	3.26041	9.38607e-09	32.9644	9.58253	6.90056	Urate oxidase
CNAG_04675	-	356	640	372	5014	4295	5077	6.898e-46	3.23771	3.20026e-48	212.9	9.43294	45.1613	hypothetical protein
CNAG_12565	-	10	15	13	168	115	123	3.69718e-12	3.23554	1.56973e-13	54.4808	9.41879	11.4321	unspecified product
CNAG_02839	-	5	20	25	236	135	159	0.000258369	3.18766	3.94836e-05	16.8961	9.11132	3.58776	hypothetical protein
CNAG_12217	-	35	16	110	643	570	564	0.00191779	3.17759	0.000376116	12.6473	9.04794	2.7172	unspecified product
CNAG_12120	-	7	2	1	30	21	52	0.0127403	3.1609	0.00333866	8.61249	8.94385	1.89482	unspecified product
CNAG_13056	-	22	23	27	110	472	97	0.00478972	3.15405	0.00106797	10.7058	8.90154	2.31969	unspecified product
CNAG_01949	-	249	441	171	2098	2778	3453	3.54941e-14	3.14857	1.18763e-15	64.0917	8.86777	13.4498	chlorophyll synthesis pathway protein BchC
CNAG_05448	-	3	1	3	15	18	39	0.01275	3.12911	0.00334301	8.61012	8.74894	1.89449	hypothetical protein
CNAG_12391	-	520	45	25	1398	1905	2454	0.0267819	3.11581	0.00789941	7.05614	8.66869	1.57216	unspecified product
CNAG_12331	-	25	28	28	425	229	126	1.77291e-05	3.08184	2.01892e-06	22.577	8.46692	4.75131	unspecified product
CNAG_07910	-	2	3	2	13	23	30	0.00614883	3.07705	0.00142776	10.1696	8.43885	2.21121	hypothetical protein
CNAG_06020	-	261	218	116	2416	1653	1476	8.22171e-14	3.06378	2.84344e-15	62.372	8.36163	13.085	hypothetical protein
CNAG_04622	-	1188	1366	1448	12216	12399	13387	4.34032e-50	3.06008	1.58651e-52	232.636	8.34017	49.3625	endoplasmic reticulum protein
CNAG_13199	-	26	13	12	222	146	104	1.87531e-05	3.03278	2.14344e-06	22.462	8.18387	4.72693	unspecified product
CNAG_04333	-	81	69	17	541	397	572	8.36038e-06	3.0316	8.76823e-07	24.1812	8.17717	5.07777	hypothetical protein
CNAG_12315	-	299	22	247	2471	1351	1727	0.00723423	3.01233	0.00171982	9.82686	8.06866	2.14061	unspecified product
CNAG_12261	-	29	13	14	191	173	127	4.94324e-06	2.96044	4.93421e-07	25.2894	7.78362	5.30599	unspecified product
CNAG_13198	-	17	14	11	69	128	164	1.77291e-05	2.93918	2.01722e-06	22.5786	7.66976	4.75131	unspecified product
CNAG_12000	-	57	60	27	352	352	518	1.19987e-12	2.92682	4.85819e-14	56.7864	7.60435	11.9209	unspecified product
CNAG_04636	-	327	253	285	2040	2313	2992	2.27796e-23	2.89262	3.65088e-25	107.393	7.4262	22.6425	metacaspase-1
CNAG_03719	-	524	312	241	2935	2666	3453	2.52041e-15	2.89221	7.58285e-17	69.5152	7.42408	14.5985	Putative transporter of the major facilitator superfamily (MFS)
CNAG_12323	-	24	6	4	114	95	71	0.00838241	2.87957	0.00203639	9.51645	7.35931	2.07663	unspecified product
CNAG_07827	-	7	5	7	65	62	29	0.00139588	2.86949	0.000262573	13.3201	7.30809	2.85515	hypothetical protein
CNAG_12066	-	80	62	57	513	506	578	6.67395e-26	2.82596	8.25682e-28	119.472	7.09087	25.1756	unspecified product
CNAG_05258	SMG1	1511	2150	175	12191	7124	9900	0.0013257	2.82207	0.000247136	13.4338	7.07178	2.87755	glucose-methanol-choline oxidoreductase
CNAG_13148	-	29	8	15	206	90	135	0.000809023	2.81745	0.000142173	14.4731	7.04914	3.09204	unspecified product
CNAG_07406	-	547	719	571	2655	6526	4474	1.9344e-08	2.76961	1.2673e-09	36.863	6.81924	7.71345	pheromone alpha
CNAG_13095	-	124	118	100	1114	723	816	2.76329e-28	2.7691	2.83594e-30	130.731	6.81683	27.5586	unspecified product
CNAG_12307	-	30	10	26	233	81	226	0.00138224	2.75837	0.000259231	13.3441	6.76631	2.85942	unspecified product
CNAG_04025	-	49	47	33	373	326	264	8.44053e-14	2.74139	2.93099e-15	62.3122	6.68713	13.0736	transaldolase
CNAG_12525	-	44	28	17	232	215	210	8.22297e-08	2.72416	5.91896e-09	33.8611	6.60775	7.08497	unspecified product
CNAG_03153	SEC14-1	466	417	590	3643	4018	3357	4.73599e-15	2.7111	1.46481e-16	68.2167	6.54819	14.3246	SEC14 cytosolic factor
CNAG_13176	-	39	19	8	220	111	157	0.00112659	2.70682	0.000207643	13.7606	6.52883	2.94823	unspecified product
CNAG_13202	-	11	7	17	127	53	89	0.000921252	2.68458	0.00016604	14.181	6.42896	3.03562	unspecified product
CNAG_07456	-	66	130	66	735	519	595	1.65059e-14	2.66423	5.43002e-16	65.6338	6.33889	13.7824	hypothetical protein, variant
CNAG_12049	-	4	7	7	34	41	54	0.000420949	2.6595	6.89449e-05	15.8396	6.31816	3.37577	unspecified product
CNAG_12730	-	13	29	15	26	172	189	0.0241898	2.6526	0.00703282	7.26457	6.28801	1.61637	unspecified product
CNAG_12970	-	6	14	9	112	52	39	0.00302699	2.63621	0.000634507	11.6719	6.21696	2.51899	unspecified product
CNAG_12898	-	137	229	83	1902	816	326	0.00248227	2.6288	0.000508109	12.0857	6.1851	2.60515	unspecified product
CNAG_13126	-	10	41	41	253	184	212	0.000762054	2.6227	0.000132419	14.607	6.15902	3.11801	unspecified product
CNAG_04606	-	280	402	289	2519	1912	2315	1.18637e-67	2.62123	2.83542e-70	314.07	6.15275	66.9258	hypothetical protein
CNAG_07793	-	71	43	53	400	255	539	2.4094e-08	2.61196	1.60897e-09	36.3976	6.11333	7.61809	hypothetical protein
CNAG_00247	LYS9	2066	547	839	5948	7173	11164	7.1102e-05	2.60661	9.48626e-06	19.6122	6.09071	4.14812	alpha-aminoadipic semialdehyde synthase
CNAG_06870	-	158	156	115	1144	832	972	6.36611e-44	2.60267	3.31149e-46	203.665	6.0741	43.1961	hypothetical protein
CNAG_01971	-	6	11	5	38	65	39	0.00238957	2.58373	0.000488126	12.1605	5.99488	2.62168	hypothetical protein
CNAG_12365	-	30	17	15	195	105	119	2.03622e-05	2.5625	2.34739e-06	22.2874	5.90729	4.69118	unspecified product
CNAG_03455	-	528	385	409	3856	2258	2732	1.54466e-17	2.53743	3.84374e-19	79.9481	5.80554	16.8112	hypothetical protein, variant
CNAG_12676	-	81	66	47	506	351	417	1.92685e-16	2.5361	5.31183e-18	74.7614	5.8002	15.7152	unspecified product
CNAG_04766	-	26	17	5	74	92	142	0.0042094	2.53137	0.000917866	10.9863	5.7812	2.37578	hypothetical protein
CNAG_06614	-	1001	637	475	5271	3755	4656	4.90205e-14	2.51277	1.66089e-15	63.4309	5.70714	13.3096	glycerophosphodiesterase
CNAG_12530	-	36	39	4	134	147	205	0.0151695	2.50975	0.00407121	8.25178	5.6952	1.81903	unspecified product
CNAG_12604	-	45	26	14	200	189	146	0.000138923	2.50692	2.00777e-05	18.1819	5.68407	3.85723	unspecified product
CNAG_12943	-	16	40	28	243	131	167	9.03376e-06	2.50454	9.52527e-07	24.0218	5.67468	5.04413	unspecified product
CNAG_03160	-	166	66	38	632	597	462	0.00090789	2.49615	0.000163249	14.2129	5.64178	3.04197	DNA cross-link repair 1A protein, variant
CNAG_01223	-	1535	1205	1015	9706	6956	7359	2.66438e-27	2.4951	2.95917e-29	126.076	5.63768	26.5744	hypothetical protein
CNAG_12281	-	7	22	24	156	94	93	0.00193923	2.49288	0.000381728	12.6196	5.62901	2.71237	unspecified product
CNAG_12524	-	13	29	2	79	83	99	0.0295991	2.48848	0.00897584	6.82763	5.61187	1.52872	unspecified product
CNAG_13107	-	8	14	15	49	51	142	0.00491882	2.48395	0.00110298	10.6462	5.59427	2.30814	unspecified product
CNAG_12646	-	20	14	6	92	124	21	0.0452082	2.48313	0.0150313	5.9128	5.59108	1.34478	unspecified product
CNAG_05962	-	116	50	56	433	400	589	3.81661e-06	2.47944	3.73451e-07	25.8269	5.57682	5.41832	hypothetical protein, variant 2
CNAG_03238	-	113	139	74	877	469	706	5.70978e-14	2.47735	1.95062e-15	63.1142	5.56873	13.2434	dioxygenase subfamily protein
CNAG_12733	-	15	59	27	258	225	125	0.00207308	2.47735	0.000411818	12.4778	5.56872	2.68338	unspecified product
CNAG_13028	-	285	283	317	2028	1360	2332	9.52676e-22	2.4758	1.76794e-23	99.7059	5.56274	21.0211	unspecified product
CNAG_03759	-	110	124	69	803	515	560	5.96824e-15	2.46644	1.86271e-16	67.7428	5.52678	14.2242	conidiation-specific protein 6
CNAG_12296	-	44	59	40	278	256	353	8.03362e-20	2.45875	1.68285e-21	90.6871	5.4974	19.0951	unspecified product
CNAG_00813	-	127	48	167	660	868	665	0.0009876	2.45785	0.000179248	14.037	5.49398	3.00542	hypothetical protein
CNAG_01995	-	55	50	40	300	282	313	1.8468e-21	2.45271	3.53108e-23	98.3359	5.47443	20.7336	hypothetical protein
CNAG_12913	-	286	254	180	2115	956	1401	2.15193e-11	2.43935	9.70309e-13	50.9033	5.42397	10.6672	unspecified product
CNAG_13154	-	13	5	8	21	46	96	0.0334939	2.43142	0.0104536	6.55591	5.39423	1.47503	unspecified product
CNAG_06204	-	103	194	54	440	969	563	0.000742179	2.42986	0.000128548	14.663	5.38842	3.12949	high-affinity nicotinic acid transporter
CNAG_12065	-	41	39	39	279	197	256	1.54466e-17	2.42783	3.83899e-19	79.9505	5.38084	16.8112	unspecified product
CNAG_12992	-	33	5	14	102	64	167	0.0283383	2.4272	0.00850189	6.92458	5.3785	1.54763	unspecified product
CNAG_12209	-	92	109	7	547	261	409	0.0343408	2.42688	0.0107855	6.50032	5.3773	1.46419	unspecified product
CNAG_01121	-	365	210	168	1575	1397	1529	4.62677e-10	2.4237	2.43278e-11	44.5872	5.36545	9.33472	hypothetical protein
CNAG_02102	-	51	111	76	566	330	533	6.49802e-09	2.39938	3.92043e-10	39.1521	5.27576	8.18722	hypothetical protein
CNAG_07448	DUR3	574	1443	226	3702	3646	5246	0.000478953	2.39679	7.88491e-05	15.5857	5.26628	3.31971	urea transporter, putative
CNAG_06935	-	848	851	470	5287	3629	3774	7.10181e-18	2.38834	1.67736e-19	81.5867	5.23555	17.1486	isochorismatase hydrolase
CNAG_02595	-	16	167	103	680	554	388	0.0227499	2.36633	0.00652153	7.40024	5.15626	1.64302	hypothetical protein, variant
CNAG_12814	-	30	28	21	217	94	156	2.99224e-06	2.36175	2.86745e-07	26.337	5.13992	5.524	unspecified product
CNAG_07008	-	370	411	656	3442	2090	3139	1.63418e-08	2.3527	1.05224e-09	37.2256	5.10779	7.7867	hypothetical protein, variant
CNAG_06309	-	94	79	70	461	349	608	9.62032e-15	2.34525	3.04312e-16	66.7751	5.0815	14.0168	hypothetical protein
CNAG_00559	BZP3	2263	2390	2539	15367	11582	14221	3.88726e-43	2.31699	2.0767e-45	200.011	4.98291	42.4104	bZip transcription factor, putative
CNAG_03233	-	263	280	118	1343	1040	1247	6.94514e-11	2.30777	3.30024e-12	48.5016	4.95117	10.1583	yippee-like, putative
CNAG_12190	-	30	20	4	137	90	65	0.028436	2.30413	0.00853919	6.91675	4.93869	1.54613	unspecified product
CNAG_12131	-	3	10	18	59	54	65	0.0286055	2.29229	0.00859413	6.90529	4.89832	1.54355	unspecified product
CNAG_03492	-	4458	1304	283	13435	8554	11046	0.0262915	2.2848	0.00772518	7.0961	4.87296	1.58019	hypothetical protein
CNAG_07471	-	108	103	72	581	405	577	1.53262e-23	2.28193	2.41324e-25	108.214	4.86327	22.8146	hypothetical protein
CNAG_12450	-	33	19	20	159	158	73	0.00209178	2.28155	0.000416709	12.4557	4.862	2.67948	unspecified product
CNAG_12902	-	124	63	17	398	296	390	0.0106611	2.2555	0.00270687	8.99522	4.77499	1.9722	unspecified product
CNAG_12388	-	55	26	72	143	339	363	0.00889154	2.24983	0.00218007	9.39139	4.75626	2.05102	unspecified product
CNAG_12886	-	32	86	96	427	232	534	0.00116577	2.24437	0.000215355	13.6921	4.73832	2.93339	unspecified product
CNAG_12125	-	46	65	45	280	168	399	3.68766e-07	2.23951	2.96029e-08	30.7334	4.72236	6.43325	unspecified product
CNAG_12290	-	61	64	31	257	210	361	5.73802e-08	2.23731	4.05768e-09	34.5959	4.71516	7.24124	unspecified product
CNAG_02226	-	245	428	119	1675	1233	1075	2.63644e-05	2.21738	3.11347e-06	21.7453	4.65047	4.57898	hypothetical protein
CNAG_07799	-	335	495	591	2575	2421	2428	4.62677e-10	2.18948	2.43925e-11	44.582	4.56142	9.33472	ABC transporter
CNAG_02966	-	102	91	88	623	422	410	1.15139e-11	2.18478	5.03419e-13	52.1916	4.54656	10.9388	carboxypeptidase
CNAG_00826	DAK101	54	80	31	260	272	288	2.21592e-07	2.18035	1.71654e-08	31.7914	4.53264	6.65445	dihydroxyacetone kinase
CNAG_03806	-	680	927	741	1448	4321	6148	0.000584666	2.18017	9.85539e-05	15.1642	4.53208	3.23309	acyltransferase, variant
CNAG_12704	-	21	67	68	427	118	288	0.0127364	2.1763	0.00333585	8.61402	4.51992	1.89495	unspecified product
CNAG_05180	-	34	130	23	329	210	371	0.0112484	2.17441	0.0028876	8.87716	4.514	1.94891	hypothetical protein
CNAG_00601	CEL1	681	717	367	2866	3321	2497	2.50706e-10	2.17103	1.26181e-11	45.8729	4.50346	9.60083	glycosyl hydrolase
CNAG_12500	-	51	25	35	259	104	222	0.000800086	2.15858	0.000140378	14.4971	4.46476	3.09686	unspecified product
CNAG_12347	-	23	16	56	211	160	133	0.0161977	2.15301	0.00437905	8.11955	4.44754	1.79055	unspecified product
CNAG_12656	-	56	155	128	713	482	515	6.64244e-05	2.15277	8.79682e-06	19.7564	4.44682	4.17767	unspecified product
CNAG_12519	-	100	64	39	518	195	315	0.000714793	2.14256	0.000123214	14.7428	4.41545	3.14582	unspecified product
CNAG_12070	-	24	17	46	163	166	115	0.00724231	2.13006	0.00172378	9.82263	4.37737	2.14012	unspecified product
CNAG_12173	-	38	23	24	152	121	152	8.93748e-07	2.12976	7.63952e-08	28.8954	4.37644	6.04878	unspecified product
CNAG_01645	-	106	52	60	396	282	418	6.78096e-06	2.12245	7.02596e-07	24.608	4.35432	5.16871	hypothetical protein
CNAG_07458	-	626	486	411	2752	2238	2345	6.24378e-20	2.0896	1.29914e-21	91.1992	4.25632	19.2046	hypothetical protein, variant
CNAG_01594	-	3673	3800	2475	12923	14558	19875	1.06613e-20	2.08559	2.11338e-22	94.7933	4.24449	19.9722	glycine dehydrogenase
CNAG_03400	GRE202	656	700	415	3240	2510	2647	1.66206e-23	2.0848	2.64042e-25	108.035	4.24218	22.7794	oxidoreductase
CNAG_08009	-	199	126	157	804	548	1028	6.96113e-08	2.08073	4.96175e-09	34.2044	4.23022	7.15732	hypothetical protein
CNAG_12679	-	26	53	18	103	147	197	0.00146778	2.07977	0.000277749	13.2148	4.2274	2.83334	unspecified product
CNAG_12485	-	66	24	41	280	194	163	0.00274581	2.07572	0.000569004	11.8747	4.21554	2.56133	unspecified product
CNAG_00177	-	22	38	53	167	161	225	0.000554506	2.07497	9.29244e-05	15.2753	4.21336	3.25609	hypothetical protein
CNAG_13155	-	89	33	75	434	222	328	0.00202374	2.07336	0.000400026	12.5321	4.20865	2.69384	unspecified product
CNAG_13146	-	334	243	183	1424	915	1291	1.79664e-11	2.0667	8.03223e-13	51.2743	4.18927	10.7455	unspecified product
CNAG_08026	-	526	309	319	2091	1625	1797	7.19547e-10	2.06472	3.86345e-11	43.6818	4.18354	9.14294	hypothetical protein
CNAG_12728	-	68	41	74	164	106	657	0.0465992	2.05194	0.0155527	5.85275	4.14663	1.33162	unspecified product
CNAG_12340	-	61	52	58	343	143	342	4.58084e-05	2.04214	5.73925e-06	20.5733	4.11855	4.33905	unspecified product
CNAG_03369	SWE102	23	33	18	106	83	155	1.72016e-05	2.03861	1.94918e-06	22.6445	4.1085	4.76443	WEE protein kinase
CNAG_06035	-	73	122	105	705	175	562	0.00255494	2.02946	0.000524298	12.0272	4.08252	2.59262	Alcohol dehydrogenase
CNAG_07900	-	64	36	25	196	134	253	0.000504972	2.02588	8.39135e-05	15.468	4.07239	3.29673	hypothetical protein
CNAG_01611	LIV8	182	303	279	1282	718	1595	6.24224e-07	2.01605	5.20406e-08	29.6392	4.04475	6.20466	infection related protein of unknown function
CNAG_02685	-	394	793	226	2501	2252	1321	0.000566413	2.01289	9.51587e-05	15.2304	4.03591	3.24687	hypothetical protein
CNAG_12416	-	140	138	170	874	466	761	1.78293e-08	2.00428	1.15646e-09	37.0414	4.01189	7.74887	unspecified product
CNAG_12632	-	119	103	81	383	490	484	1.52961e-09	2.0033	8.49427e-11	42.1406	4.00917	8.81542	unspecified product
CNAG_05032	-	132	188	132	716	623	693	2.11577e-28	2.00027	2.14165e-30	131.288	4.00076	27.6745	hypothetical protein
CNAG_07767	-	95	164	118	675	429	607	1.2407e-11	1.99814	5.47702e-13	52.026	3.99484	10.9063	hypothetical protein
CNAG_12404	-	57	47	65	378	131	292	0.000768116	1.99684	0.000134013	14.5845	3.99124	3.11457	unspecified product
CNAG_12297	-	75	97	77	388	350	373	3.09688e-20	1.98583	6.31305e-22	92.6273	3.96089	19.5091	unspecified product
CNAG_13144	-	6	10	12	28	31	70	0.0314254	1.98362	0.00966222	6.69613	3.95484	1.50272	unspecified product
CNAG_13050	-	30	44	53	297	112	180	0.0018302	1.98075	0.000356617	12.7468	3.94699	2.7375	unspecified product
CNAG_13191	-	47	23	68	204	169	276	0.00678608	1.97464	0.00160279	9.95654	3.93029	2.16838	unspecified product
CNAG_03234	-	61	45	35	240	171	216	4.48955e-08	1.9687	3.1117e-09	35.1127	3.91414	7.3478	cell wall surface anchor protein, variant
CNAG_02430	-	193	149	45	579	453	634	0.00234042	1.95763	0.000475115	12.2109	3.88423	2.63071	ABC transporter ABCC.6
CNAG_02044	-	135	105	52	490	290	504	4.87159e-05	1.9569	6.19822e-06	20.426	3.88228	4.31233	hypothetical protein
CNAG_01417	-	812	2038	736	5717	4443	4942	3.01277e-06	1.94984	2.89714e-07	26.3171	3.86332	5.52103	hypothetical protein
CNAG_12337	-	109	256	261	1339	916	474	0.00575429	1.9454	0.00132673	10.305	3.85145	2.24001	unspecified product
CNAG_12402	-	9	15	25	88	78	51	0.0238867	1.945	0.00693463	7.28982	3.85038	1.62184	unspecified product
CNAG_12697	-	67	38	21	257	137	153	0.00509529	1.94124	0.00115043	10.5683	3.84037	2.29283	unspecified product
CNAG_12544	-	71	48	41	247	187	266	1.75288e-07	1.93864	1.33567e-08	32.2787	3.83343	6.75625	unspecified product
CNAG_12420	-	114	70	50	467	252	302	0.000202197	1.93808	3.01604e-05	17.4077	3.83197	3.69423	unspecified product
CNAG_02540	-	41	97	78	439	245	247	0.000714793	1.9234	0.000123303	14.7415	3.79315	3.14582	hypothetical protein
CNAG_04589	-	349	171	121	867	754	1136	0.000354883	1.92125	5.68771e-05	16.2039	3.78752	3.44991	hypothetical protein
CNAG_12751	-	14	18	9	82	33	61	0.00552968	1.9147	0.00126872	10.3875	3.77036	2.2573	unspecified product
CNAG_12605	-	145	108	71	745	481	124	0.040855	1.91448	0.0132335	6.13762	3.76978	1.38875	unspecified product
CNAG_01072	-	422	575	372	950	2427	2233	0.000321238	1.90829	5.06268e-05	16.4245	3.75364	3.49317	Amidase
CNAG_12462	-	62	88	95	360	326	360	2.39365e-08	1.90381	1.59509e-09	36.4145	3.74199	7.62094	unspecified product
CNAG_12871	-	361	256	257	1561	946	1244	2.34792e-10	1.89871	1.17512e-11	46.0123	3.72878	9.62932	unspecified product
CNAG_04553	-	27	35	42	89	185	161	0.00493822	1.89803	0.00110803	10.6377	3.72705	2.30643	hypothetical protein
CNAG_05264	-	1636	1618	1911	7539	7101	7313	1.95098e-17	1.89349	4.99197e-19	79.4317	3.71533	16.7097	alpha-amylase AmyA, variant
CNAG_12426	-	244	235	401	1605	992	1253	2.41245e-05	1.89236	2.8286e-06	21.9294	3.71241	4.61754	unspecified product
CNAG_06347	BLP2	3827	3189	715	16331	8793	6232	0.0112729	1.89096	0.0028955	8.87218	3.70882	1.94796	pr4/barwin domain protein
CNAG_13173	-	49	32	50	180	189	186	6.84232e-05	1.88518	9.09039e-06	19.6936	3.69399	4.1648	unspecified product
CNAG_01796	-	227	250	156	613	885	1101	2.41342e-07	1.88367	1.8831e-08	31.6115	3.69013	6.61737	hypothetical protein, variant 3
CNAG_05313	-	253	218	104	624	789	887	3.03885e-05	1.85808	3.63995e-06	21.4457	3.62525	4.51729	hypothetical protein, variant 4
CNAG_12107	-	221	122	108	790	506	568	4.60062e-05	1.85722	5.7823e-06	20.5589	3.6231	4.33718	unspecified product
CNAG_05915	-	419	523	314	1603	1697	1729	5.79794e-20	1.85119	1.19822e-21	91.3592	3.60797	19.2367	hypothetical protein
CNAG_12110	-	86	79	38	292	218	311	5.05563e-06	1.84973	5.08192e-07	25.2325	3.60433	5.29622	unspecified product
CNAG_12722	-	64	78	46	305	227	220	2.37264e-08	1.83929	1.57442e-09	36.44	3.57834	7.62477	unspecified product
CNAG_12379	-	52	93	61	352	197	287	1.35118e-06	1.83818	1.19675e-07	28.0264	3.57559	5.86929	unspecified product
CNAG_12655	-	59	92	89	394	267	321	2.49515e-07	1.83802	1.95388e-08	31.5399	3.57519	6.6029	unspecified product
CNAG_12032	-	28	41	45	227	120	122	0.00136745	1.83533	0.000255688	13.37	3.56853	2.86409	unspecified product
CNAG_05872	-	1229	1194	1146	5287	4136	5037	8.67027e-48	1.82701	3.5349e-50	221.871	3.54801	47.062	endopeptidase
CNAG_12303	-	42	62	59	232	228	189	6.70901e-06	1.8231	6.94198e-07	24.6312	3.5384	5.17334	unspecified product
CNAG_07868	-	315	251	229	1137	951	1101	1.70974e-18	1.81965	3.82185e-20	84.5105	3.52996	17.7671	hypothetical protein
CNAG_13031	-	63	46	54	187	105	388	0.00988816	1.81346	0.00248559	9.15117	3.51483	2.00488	unspecified product
CNAG_04681	LPI14	244	393	126	560	1294	974	0.00543324	1.81038	0.00124256	10.426	3.50735	2.26494	transmembrane protein, putative
CNAG_06913	-	301	228	276	969	960	1294	9.51412e-10	1.79924	5.16301e-11	43.1144	3.48038	9.02163	L-serine ammonia-lyase
CNAG_12257	-	16	24	33	100	82	112	0.00200086	1.79634	0.00039494	12.556	3.47338	2.69878	unspecified product
CNAG_12908	-	14	24	24	92	77	75	0.000794229	1.7944	0.000139015	14.5154	3.46872	3.10005	unspecified product
CNAG_06008	-	692	306	743	2548	1487	3220	0.00205982	1.79202	0.000408605	12.4924	3.46299	2.68617	Asparaginase
CNAG_05411	LPI9	1153	1819	1009	5330	4641	5356	5.49572e-21	1.79186	1.07396e-22	96.1334	3.46261	20.26	Endoglucanase
CNAG_13106	-	26	16	17	108	53	74	0.00389869	1.78505	0.000842442	11.1453	3.44631	2.40908	unspecified product
CNAG_06875	-	248	303	216	1096	908	957	1.73322e-30	1.78008	1.58385e-32	141.031	3.43445	29.7611	allantoate permease
CNAG_12572	-	35	37	12	146	54	124	0.0225577	1.7696	0.00646001	7.41729	3.4096	1.6467	unspecified product
CNAG_06823	-	12	15	17	63	62	43	0.00729513	1.76023	0.0017379	9.80763	3.38752	2.13697	hypothetical protein
CNAG_06577	-	1156	932	187	3227	2374	2824	0.0157246	1.75755	0.00422903	8.18276	3.38123	1.80342	hypothetical protein
CNAG_05003	-	821	818	458	2939	2093	2927	1.58448e-13	1.75427	5.70262e-15	61.0017	3.37356	12.8001	hypothetical protein
CNAG_04523	-	55	59	134	324	325	336	0.0100453	1.75423	0.00253358	9.11618	3.37347	1.99803	glyceraldehyde-3-phosphate dehydrogenase, type I
CNAG_13143	-	47	32	98	325	162	230	0.0324724	1.74151	0.0100435	6.62717	3.34385	1.48849	unspecified product
CNAG_12893	-	165	78	86	662	160	468	0.0265403	1.7255	0.00781322	7.07579	3.30694	1.57609	unspecified product
CNAG_13025	-	149	73	87	355	378	430	0.000335242	1.72253	5.32578e-05	16.3285	3.30014	3.47464	unspecified product
CNAG_12840	-	216	190	128	790	561	620	7.73138e-10	1.71131	4.17384e-11	43.5306	3.27458	9.11174	unspecified product
CNAG_12710	-	67	70	70	349	242	176	0.000309679	1.70794	4.83696e-05	16.511	3.26694	3.50909	unspecified product
CNAG_06000	-	5809	7823	2164	5388	15232	35996	0.0453419	1.702	0.0150821	5.90685	3.25352	1.3435	glycoprotein
CNAG_12058	-	25	34	20	94	76	118	3.67499e-05	1.69119	4.47942e-06	21.0479	3.22923	4.43474	unspecified product
CNAG_06336	-	1378	1393	1130	5490	5112	3427	1.66874e-08	1.69017	1.07918e-09	37.1763	3.22694	7.77761	glucan 1,3-beta-glucosidase
CNAG_01421	-	1412	1750	1010	1797	5946	6885	0.00844177	1.6799	0.00205199	9.50244	3.20405	2.07357	hypothetical protein
CNAG_02900	-	118	200	111	470	447	617	1.78293e-08	1.67888	1.15804e-09	37.0388	3.20178	7.74887	hypothetical protein
CNAG_00869	PDR5	599	497	596	1922	2096	2140	3.95317e-10	1.67474	2.06189e-11	44.9111	3.19262	9.40305	ATP-binding cassette transporter
CNAG_01713	-	6512	5772	4787	25058	16874	19996	1.03263e-22	1.67212	1.75662e-24	104.28	3.18683	21.9861	hypothetical protein
CNAG_01816	-	151	167	120	396	552	608	4.46643e-07	1.67185	3.62941e-08	30.338	3.18624	6.35004	hypothetical protein, variant
CNAG_01937	-	29	42	47	137	162	122	0.00176079	1.66407	0.000340374	12.834	3.16908	2.75429	hypothetical protein, variant
CNAG_06099	-	168	113	92	471	384	487	9.94567e-07	1.6639	8.55722e-08	28.6757	3.16871	6.00237	hypothetical protein
CNAG_00474	-	337	468	300	1230	1371	1269	8.07752e-13	1.66061	3.14561e-14	57.6412	3.16151	12.0927	hypothetical protein
CNAG_02544	-	71	81	22	163	209	219	0.014373	1.64947	0.0038231	8.36598	3.13719	1.84245	DNA repair protein Swi5/Sae3
CNAG_02735	-	74	101	63	308	223	311	9.25791e-12	1.64741	3.99575e-13	52.6453	3.13271	11.0335	hypothetical protein
CNAG_01856	-	229	96	79	601	289	575	0.0141081	1.64677	0.00374273	8.4046	3.13132	1.85053	hypothetical protein
CNAG_12256	-	5295	5699	3328	17669	14977	17341	3.80308e-23	1.64378	6.20213e-25	106.343	3.12484	22.4199	unspecified product
CNAG_07002	-	71	90	59	300	234	237	2.13963e-09	1.64356	1.20924e-10	41.45	3.12436	8.66966	hypothetical protein, variant
CNAG_01081	-	227	414	217	1007	1057	870	2.08076e-06	1.64295	1.93654e-07	27.0954	3.12303	5.68178	hypothetical protein
CNAG_07516	-	75	64	86	326	296	175	0.00299633	1.64204	0.000626816	11.6946	3.12108	2.52341	hypothetical protein
CNAG_01344	-	878	975	582	3111	2522	2858	4.43228e-22	1.64022	7.91368e-24	101.298	3.11713	21.3534	hypothetical protein
CNAG_12782	-	75	35	29	119	209	144	0.0337961	1.6251	0.0105859	6.53354	3.08465	1.47113	unspecified product
CNAG_03392	-	304	85	169	700	589	709	0.0168389	1.62305	0.00459028	8.03418	3.08027	1.77369	DNA supercoiling protein
CNAG_05550	-	1845	2235	1696	6137	6507	7326	1.235e-32	1.62287	1.00703e-34	151.079	3.07987	31.9083	hypothetical protein
CNAG_12891	-	171	91	75	588	280	319	0.00736447	1.62028	0.00175803	9.78644	3.07435	2.13286	unspecified product
CNAG_08005	-	521	481	471	2034	1289	1887	8.16145e-16	1.61844	2.37512e-17	71.8053	3.07042	15.0882	hypothetical protein
CNAG_12291	-	122	62	74	453	185	287	0.00739408	1.61727	0.0017707	9.77324	3.06793	2.13112	unspecified product
CNAG_04077	-	236	234	99	730	578	621	7.57985e-05	1.61525	1.01981e-05	19.4739	3.06365	4.12034	hypothetical protein
CNAG_12126	-	42	35	39	117	110	182	0.000253048	1.61422	3.85993e-05	16.9391	3.06145	3.5968	unspecified product
CNAG_04758	AMT2	741	2663	353	4080	3943	3966	0.0443392	1.60973	0.0146671	5.95602	3.05195	1.35321	amt family ammonium transporter
CNAG_13178	-	106	157	150	663	261	543	0.000851801	1.60421	0.000151248	14.3566	3.04029	3.06966	unspecified product
CNAG_13192	-	266	193	168	741	559	882	6.81654e-08	1.60292	4.84911e-09	34.2491	3.03757	7.16644	unspecified product
CNAG_13008	-	354	347	417	1083	1353	1431	5.02335e-07	1.6023	4.13846e-08	30.0835	3.03628	6.29901	unspecified product
CNAG_12491	-	34	55	38	149	96	194	0.000330728	1.59606	5.23548e-05	16.3609	3.02317	3.48053	unspecified product
CNAG_04085	-	98	78	130	427	295	358	0.000398352	1.59342	6.47959e-05	15.9571	3.01764	3.39973	oxidoreductase, variant
CNAG_12621	-	26	40	37	106	89	161	0.00109113	1.58856	0.00020034	13.8279	3.00748	2.96212	unspecified product
CNAG_04350	-	485	1464	559	4068	2606	1479	0.0164267	1.58736	0.00445019	8.09033	3.00499	1.78445	glycerophosphoryl diester phosphodiesterase, variant
CNAG_13152	-	72	76	71	217	271	250	3.91654e-06	1.58646	3.83781e-07	25.7742	3.00311	5.4071	unspecified product
CNAG_06658	-	949	900	747	3277	2718	2795	6.85435e-25	1.58373	9.25091e-27	114.679	2.99744	24.164	rhomboid family membrane protein
CNAG_07844	-	70	92	220	438	380	545	0.0376944	1.5752	0.012019	6.30807	2.97977	1.42372	hypothetical protein
CNAG_05557	MMM1	517	434	594	686	1985	2485	0.0231212	1.54946	0.00666038	7.36235	2.92708	1.63599	mitochondrial outer membrane protein
CNAG_02523	-	336	325	209	1006	891	951	5.63444e-13	1.54829	2.13876e-14	58.4001	2.9247	12.2491	hypothetical protein, variant
CNAG_12033	-	58	98	122	338	323	266	0.00423156	1.54675	0.000923888	10.9742	2.92159	2.3735	unspecified product
CNAG_00936	-	1575	1323	1270	4558	4258	5021	3.8895e-20	1.54525	7.98351e-22	92.1627	2.91855	19.4101	lipid particle protein
CNAG_12228	-	86	63	42	197	196	232	0.000179768	1.54307	2.65116e-05	17.6529	2.91414	3.74529	unspecified product
CNAG_01993	-	1343	1593	833	4057	3651	4487	1.30141e-13	1.54004	4.62895e-15	61.4124	2.90803	12.8856	hypothetical protein
CNAG_01603	-	4590	2843	2442	9381	9690	13528	2.93611e-06	1.5385	2.80691e-07	26.3782	2.90492	5.53223	hypothetical protein
CNAG_06302	-	133	234	93	642	403	428	0.000532852	1.53734	8.87713e-05	15.3617	2.9026	3.27339	hypothetical protein, variant
CNAG_01960	-	97	64	62	266	184	293	6.74449e-05	1.53383	8.94145e-06	19.7252	2.89553	4.17105	efflux protein EncT
CNAG_05005	ATG1	273	474	236	1011	995	1131	9.44234e-08	1.53107	6.90288e-09	33.562	2.89001	7.02492	ULK/ULK protein kinase
CNAG_05015	CAT4	99	141	140	423	480	319	0.000653891	1.52373	0.000111418	14.9326	2.87534	3.18449	catalase 4
CNAG_00879	-	2916	4057	2392	7557	9169	13275	3.54748e-08	1.52071	2.41386e-09	35.6073	2.86932	7.45008	Glutamate dehydrogenase
CNAG_12977	-	52	56	31	233	100	116	0.0109202	1.51338	0.00278493	8.94328	2.85478	1.96177	unspecified product
CNAG_00656	-	187	322	194	569	754	893	2.87199e-05	1.50786	3.42708e-06	21.5612	2.84388	4.54182	large subunit ribosomal protein L7e
CNAG_13046	-	34	61	61	184	133	193	0.00101374	1.50759	0.000184847	13.9792	2.84335	2.99408	unspecified product
CNAG_07826	-	49	39	18	169	76	95	0.0327564	1.5068	0.0101533	6.60781	2.84179	1.4847	hypothetical protein
CNAG_06814	SXI1alpha	343	309	66	905	604	728	0.0437402	1.50618	0.0144175	5.98628	2.84056	1.35912	Alpha cell-type homeodomain transcription factor
CNAG_07766	-	175	376	321	1007	814	991	0.000121276	1.50535	1.72034e-05	18.4763	2.83893	3.91622	DNA polymerase lambda subunit
CNAG_06835	KRE61	121	127	235	571	446	597	0.00448729	1.50201	0.000989817	10.8465	2.83236	2.34802	glucosidase
CNAG_12611	-	137	107	68	448	196	367	0.00241436	1.49798	0.00049387	12.1387	2.82447	2.6172	unspecified product
CNAG_01965	-	136	147	88	294	338	546	0.000186243	1.49777	2.7676e-05	17.5711	2.82406	3.72992	hypothetical protein
CNAG_00261	-	24165	28628	21161	77128	73907	83084	1.4133e-72	1.49477	2.78169e-75	337.064	2.8182	71.8498	hypothetical protein
CNAG_08010	-	138	47	47	217	203	329	0.0490123	1.49239	0.016551	5.74337	2.81355	1.3097	hypothetical protein
CNAG_00054	-	123	169	53	372	404	260	0.0147848	1.4861	0.00394928	8.30699	2.80131	1.83018	hypothetical protein
CNAG_12101	-	80	80	82	266	233	272	2.13963e-09	1.48435	1.20745e-10	41.4529	2.79791	8.66966	unspecified product
CNAG_06784	-	168	272	124	600	684	413	0.00218469	1.47872	0.00043829	12.3615	2.78702	2.66061	hypothetical protein, variant
CNAG_06498	-	362	372	102	914	690	938	0.0119937	1.46637	0.00311435	8.73923	2.76326	1.92105	hypothetical protein
CNAG_01090	-	446	687	360	2028	1202	1376	2.11939e-06	1.46448	1.97548e-07	27.057	2.75964	5.67379	alpha/beta hydrolase fold protein
CNAG_12901	-	75	63	49	255	160	169	0.000236625	1.46107	3.59945e-05	17.0717	2.75313	3.62594	unspecified product
CNAG_12767	-	167	181	149	502	434	619	1.85813e-15	1.46048	5.53808e-17	70.135	2.75199	14.7309	unspecified product
CNAG_12484	-	27	18	24	47	78	90	0.036481	1.4534	0.0115757	6.37473	2.73852	1.43793	unspecified product
CNAG_07476	-	80	142	59	240	281	319	0.00106705	1.44925	0.000195319	13.8756	2.73066	2.97181	hypothetical protein
CNAG_04907	-	71	53	44	179	125	221	0.000377363	1.44533	6.10105e-05	16.071	2.72324	3.42324	hypothetical protein, variant
CNAG_12830	-	84	82	66	277	211	226	3.81412e-08	1.44401	2.60602e-09	35.4581	2.72077	7.41861	unspecified product
CNAG_03223	-	37061	32839	38999	98320	117923	121078	4.01109e-09	1.44382	2.35714e-10	40.1457	2.72039	8.39674	hypothetical protein
CNAG_04963	-	15605	10128	7025	40921	24393	36048	2.45046e-05	1.44047	2.88006e-06	21.8948	2.7141	4.61075	hypothetical protein, variant
CNAG_12989	-	66	56	102	244	228	232	0.0069432	1.43455	0.00164282	9.91113	2.70298	2.15844	unspecified product
CNAG_12407	-	695	816	969	3250	1809	2764	6.34016e-06	1.43428	6.49238e-07	24.7602	2.70248	5.1979	unspecified product
CNAG_05251	-	115	115	136	419	303	420	8.88919e-07	1.43348	7.57325e-08	28.9122	2.70098	6.05114	hypothetical protein
CNAG_05147	-	161	104	65	358	274	375	0.00216082	1.43311	0.000432589	12.3859	2.70028	2.66538	hypothetical protein
CNAG_04945	-	110	120	101	235	397	361	0.000979045	1.43275	0.000177558	14.0548	2.69961	3.0092	hypothetical protein
CNAG_03327	-	76	56	55	253	148	178	0.000537977	1.43212	8.99276e-05	15.3372	2.69844	3.26924	hypothetical protein
CNAG_06509	-	162	109	96	401	326	396	1.96859e-05	1.42822	2.26665e-06	22.3546	2.69114	4.70585	hypothetical protein
CNAG_02432	-	315	419	217	916	834	1094	2.51147e-09	1.42433	1.43704e-10	41.1126	2.6839	8.60007	hypothetical protein, variant
CNAG_04454	-	128	424	155	932	429	744	0.0269886	1.4242	0.00798693	7.0364	2.68366	1.56882	hypothetical protein
CNAG_03117	-	750	775	541	2023	1671	2588	1.85813e-15	1.42289	5.51667e-17	70.1427	2.68122	14.7309	hypothetical protein
CNAG_13096	-	116	55	73	244	246	257	0.00622467	1.42172	0.00144919	10.1421	2.67905	2.20588	unspecified product
CNAG_12248	-	155	119	95	604	184	360	0.018875	1.4197	0.0052541	7.78983	2.67531	1.72411	unspecified product
CNAG_12358	-	236	204	136	643	498	584	8.80964e-08	1.41054	6.40319e-09	33.7081	2.65837	7.05504	unspecified product
CNAG_12682	-	93	51	66	271	156	221	0.00461443	1.4086	0.001025	10.7819	2.65479	2.33588	unspecified product
CNAG_12531	-	230	164	115	791	446	277	0.0299943	1.40432	0.00910836	6.80146	2.64692	1.52296	unspecified product
CNAG_00796	MDR1	384	842	599	1087	2082	2160	0.00751321	1.40302	0.00180621	9.73674	2.64455	2.12417	ATP-binding cassette, subfamily B (MDR/TAP), member 1
CNAG_01014	ZFC4	1527	1538	1381	4790	3803	4779	1.5136e-48	1.40049	5.74542e-51	225.488	2.63992	47.82	hypothetical protein
CNAG_07699	-	579	467	236	1262	1016	1517	0.000369756	1.39874	5.9565e-05	16.1164	2.63672	3.43208	zinc finger family protein
CNAG_07412	-	126	251	138	518	340	673	0.00070103	1.39445	0.00012061	14.7831	2.62888	3.15426	hypothetical protein
CNAG_01174	-	497	942	1432	1751	3109	3852	0.0379721	1.3908	0.0121235	6.29271	2.62224	1.42054	hypothetical protein
CNAG_02587	-	663	540	520	1883	1501	1763	2.49919e-13	1.38918	9.10011e-15	60.0817	2.61929	12.6022	alfa-L-rhamnosidase
CNAG_12119	-	49	45	34	137	114	127	2.15295e-05	1.3877	2.49105e-06	22.1734	2.6166	4.66697	unspecified product
CNAG_12520	-	69	70	70	162	201	258	0.000337862	1.38703	5.37692e-05	16.3104	2.6154	3.47126	unspecified product
CNAG_05343	-	798	1111	644	2333	2201	2915	2.1074e-13	1.38458	7.64387e-15	60.4249	2.61096	12.6763	hypothetical protein
CNAG_04634	-	870	1279	913	2999	3019	2886	1.4432e-12	1.38253	5.88398e-14	56.4097	2.60726	11.8407	hypothetical protein
CNAG_01512	-	541	496	317	1595	1041	1351	4.68434e-08	1.38116	3.25329e-09	35.026	2.60477	7.32935	hypothetical protein, variant
CNAG_01401	-	161	104	94	378	284	404	0.000154136	1.37606	2.25148e-05	17.9638	2.59559	3.8121	hypothetical protein
CNAG_00799	-	15793	16375	13297	40231	43070	49582	5.46297e-25	1.37552	7.29624e-27	115.15	2.59461	24.2626	cellulase
CNAG_07538	-	1551	2544	1736	3685	6324	6704	0.000272579	1.37461	4.18851e-05	16.784	2.59298	3.56451	calcium/proton exchanger
CNAG_00650	-	728	954	553	2170	1895	2409	2.46589e-17	1.3729	6.3788e-19	78.9473	2.58991	16.608	GRAM domain-containing protein
CNAG_12740	-	204	303	282	412	872	1007	0.0147848	1.37181	0.00394744	8.30784	2.58794	1.83018	unspecified product
CNAG_12094	-	995	1182	1216	3914	3098	2993	6.18971e-09	1.37132	3.71574e-10	39.2568	2.58708	8.20833	unspecified product
CNAG_06460	-	2368	2357	2338	7249	6099	7482	2.29024e-26	1.3679	2.73682e-28	121.662	2.58095	25.6401	hypothetical protein
CNAG_04874	-	342	218	351	1063	827	836	0.000890919	1.36724	0.000159446	14.2572	2.57976	3.05016	hypothetical protein
CNAG_05424	-	44016	48198	38083	107758	123233	146091	7.76172e-18	1.36338	1.84413e-19	81.3994	2.57288	17.11	hypothetical protein
CNAG_04747	-	548	551	372	1541	1263	1450	1.21746e-17	1.36261	2.97819e-19	80.4522	2.5715	16.9145	hypothetical protein
CNAG_04209	-	5740	6242	2995	18490	12606	11444	3.4326e-05	1.35802	4.15985e-06	21.1897	2.56333	4.46438	voltage-gated potassium channel protein beta-2 subunit
CNAG_04091	-	408	233	221	915	775	812	0.000511499	1.35452	8.507e-05	15.4421	2.55711	3.29116	hypothetical protein
CNAG_07659	-	3844	3666	3065	10499	9481	10584	5.20391e-35	1.35431	4.02383e-37	162.055	2.55674	34.2837	hypothetical protein
CNAG_01622	-	1940	2127	1749	2206	6867	7393	0.0237115	1.35366	0.00687377	7.30566	2.5556	1.62504	CTD kinase subunit beta
CNAG_06797	-	390	578	362	1331	1028	1461	1.04597e-13	1.34998	3.67628e-15	61.8661	2.54909	12.9805	lysine-specific demethylase 3
CNAG_02473	-	781	1466	902	3188	2588	3205	3.50953e-08	1.34955	2.38311e-09	35.6322	2.54832	7.45475	endoplasmic reticulum protein
CNAG_12425	-	300	202	170	697	515	743	4.47094e-05	1.3487	5.5816e-06	20.6266	2.54683	4.3496	unspecified product
CNAG_13038	-	100	65	66	214	183	278	0.000735855	1.34832	0.00012735	14.6806	2.54616	3.13321	unspecified product
CNAG_04960	-	60	81	33	178	144	168	0.0015048	1.34718	0.000286289	13.158	2.54414	2.82252	hypothetical protein
CNAG_05778	-	173	242	222	678	604	539	6.34016e-06	1.34082	6.49793e-07	24.7586	2.53295	5.1979	WSC domain-containing protein, variant
CNAG_06134	BZP1	3719	6191	4043	12854	11783	14877	6.47756e-13	1.33745	2.48612e-14	58.1041	2.52704	12.1886	hypothetical protein
CNAG_04696	-	554	803	409	1584	1627	1709	8.57534e-08	1.33684	6.20877e-09	33.7681	2.52597	7.06675	DNA clamp loader
CNAG_01533	-	1237	1526	1071	3494	3042	4399	1.5308e-23	1.33488	2.38885e-25	108.234	2.52255	22.8151	rho GTPase activator
CNAG_06085	PLB1	2142	2637	1765	6141	5563	6695	8.15625e-43	1.32487	4.47201e-45	198.485	2.5051	42.0885	phospholipase B
CNAG_07512	-	324	444	329	1042	888	1174	2.12729e-19	1.32343	4.51596e-21	88.7342	2.50261	18.6722	hypothetical protein
CNAG_12842	-	69	78	55	237	144	192	1.7982e-05	1.32049	2.05277e-06	22.545	2.49752	4.74516	unspecified product
CNAG_13084	-	56	32	22	90	110	106	0.0416785	1.31983	0.0135882	6.09088	2.49638	1.38009	unspecified product
CNAG_03545	-	254	534	285	1100	802	1086	7.82307e-05	1.31847	1.05693e-05	19.4057	2.49402	4.10662	hypothetical protein, variant 2
CNAG_06915	-	68	48	42	139	135	172	0.000962119	1.31506	0.000174218	14.0905	2.48813	3.01677	hypothetical protein
CNAG_01942	-	1312	916	1335	4017	3231	2975	0.000150475	1.31498	2.18742e-05	18.0187	2.48798	3.82254	hypothetical protein
CNAG_10009	-	29	21	23	93	66	47	0.0472368	1.3134	0.0158768	5.81647	2.48527	1.32572	unspecified product
CNAG_00456	ISP6	3933	4307	2872	8889	10114	11765	8.55916e-13	1.31015	3.35724e-14	57.5132	2.47968	12.0676	Identified spore protein 6
CNAG_01710	-	137	99	81	317	233	344	0.000120745	1.30481	1.7111e-05	18.4865	2.47052	3.91813	hypothetical protein
CNAG_12994	-	511	387	464	1588	810	1544	0.000283113	1.30377	4.37027e-05	16.7034	2.46874	3.54804	unspecified product
CNAG_12406	-	45	102	93	323	169	187	0.0363645	1.30266	0.0115336	6.3812	2.46683	1.43932	unspecified product
CNAG_12831	-	91	208	143	425	413	373	0.00340438	1.30142	0.000723185	11.4287	2.46471	2.46796	unspecified product
CNAG_12371	-	58	63	37	163	96	184	0.00194496	1.29999	0.00038336	12.6116	2.46227	2.71109	unspecified product
CNAG_05724	-	2273	2593	1645	6568	5265	6106	4.63768e-25	1.29655	6.1288e-27	115.496	2.45641	24.3337	hypothetical protein
CNAG_04655	-	572	263	521	1414	937	1595	0.0126269	1.29653	0.00330183	8.63269	2.45637	1.8987	rab family protein
CNAG_05071	-	237	80	127	450	333	485	0.0443392	1.29476	0.0146834	5.95407	2.45336	1.35321	sulfite reductase (NADPH) hemoprotein beta- component
CNAG_05185	-	125	201	252	460	674	461	0.026638	1.29337	0.00784573	7.06835	2.451	1.5745	hypothetical protein
CNAG_07424	-	971	1187	2132	2615	4834	4612	0.0331514	1.28674	0.0103104	6.58047	2.43976	1.4795	DNA-directed RNA polymerase I, II, and III subunit RPABC4
CNAG_00284	-	174	225	119	564	393	454	4.39668e-06	1.28519	4.35156e-07	25.5318	2.43714	5.35687	efflux protein EncT, variant
CNAG_12707	-	100	84	138	248	191	496	0.046638	1.28419	0.0155722	5.85055	2.43546	1.33126	unspecified product
CNAG_00141	-	405	334	281	841	826	1152	4.20745e-07	1.28262	3.40713e-08	30.4606	2.4328	6.37598	monooxygenase
CNAG_03072	-	456	1091	620	1623	1937	2255	0.00157574	1.28076	0.000301502	13.061	2.42968	2.80251	enolase
CNAG_04861	-	4450	6807	3809	14169	13308	12983	1.60643e-10	1.28045	7.88196e-12	46.7949	2.42914	9.79414	transglycosylase SLT domain-containing protein
CNAG_12549	-	197	113	100	493	248	408	0.0111113	1.27907	0.0028493	8.90154	2.42683	1.95423	unspecified product
CNAG_06291	FPD1	108	159	211	554	325	478	0.00977158	1.27682	0.0024453	9.18108	2.42305	2.01004	polysaccharide deacetylase
CNAG_12266	-	782	669	816	2713	1624	2026	1.54813e-05	1.27436	1.72377e-06	22.8807	2.41892	4.81019	unspecified product
CNAG_02592	-	138	143	71	335	298	310	0.000319117	1.27204	5.02027e-05	16.4404	2.41503	3.49605	thioredoxin reductase GliT
CNAG_12179	-	100	72	134	329	258	274	0.014733	1.2682	0.00393129	8.31528	2.40861	1.83171	unspecified product
CNAG_13083	-	33	47	37	125	86	107	0.000612944	1.25975	0.000103924	15.064	2.39454	3.21258	unspecified product
CNAG_12016	-	494	332	240	1133	653	1126	0.00180174	1.25318	0.000350295	12.7803	2.38367	2.74431	unspecified product
CNAG_03161	-	354	395	287	1008	754	1033	8.82686e-24	1.25072	1.34022e-25	109.379	2.3796	23.0542	hypothetical protein
CNAG_06917	-	522	1322	667	2467	2247	1809	0.00454017	1.24885	0.00100531	10.8178	2.37652	2.34293	thiol-specific antioxidant protein 3
CNAG_12894	-	117	178	157	399	420	387	0.000136353	1.24769	1.96535e-05	18.2226	2.3746	3.86533	unspecified product
CNAG_12924	-	318	263	294	716	867	759	0.000128753	1.24497	1.83726e-05	18.351	2.37013	3.89024	unspecified product
CNAG_04200	-	411	499	392	1167	1019	1293	1.32475e-29	1.23956	1.24784e-31	136.932	2.36127	28.8779	C2 domain-containing protein
CNAG_01815	-	800	1024	627	2432	1843	2215	3.15051e-17	1.23859	8.23836e-19	78.442	2.35968	16.5016	hypothetical protein
CNAG_12122	-	142	192	108	548	160	494	0.0454805	1.23621	0.0151346	5.90073	2.35579	1.34217	unspecified product
CNAG_07407	MFalpha3	322	540	332	621	1437	974	0.0289318	1.23604	0.00871249	6.88083	2.35551	1.53862	fungal mating-type pheromone
CNAG_12780	-	1561	1286	1464	4252	2977	4532	4.30443e-08	1.23514	2.97733e-09	35.1986	2.35404	7.36608	unspecified product
CNAG_12820	-	148	169	126	376	361	437	2.15193e-11	1.23344	9.71139e-13	50.9016	2.35126	10.6672	unspecified product
CNAG_01207	-	339	405	363	1016	872	1063	9.85075e-18	1.23032	2.36817e-19	80.9051	2.34619	17.0065	hypothetical protein
CNAG_05996	-	325	262	287	665	907	722	0.00108374	1.22533	0.000198679	13.8435	2.33809	2.96507	solute carrier family 32 (vesicular inhibitory amino acid transporter)
CNAG_04741	-	925	1100	441	2425	1745	2214	0.000466025	1.22423	7.65899e-05	15.6407	2.33631	3.33159	endosome protein
CNAG_12376	-	984	958	668	2929	2303	1539	0.000995674	1.22088	0.000180853	14.0202	2.33089	3.00188	unspecified product
CNAG_12137	-	47	72	84	161	194	180	0.0194702	1.2155	0.00542801	7.73102	2.32222	1.71063	unspecified product
CNAG_05410	-	346	372	301	1051	709	933	1.08636e-14	1.21449	3.4822e-16	66.5095	2.32059	13.964	hypothetical protein
CNAG_06909	-	523	389	734	1715	1167	1623	0.00739408	1.21105	0.00176872	9.7753	2.31507	2.13112	ABC transporter family protein
CNAG_00815	SIT1	1049	1011	642	2481	2150	2359	1.00457e-09	1.20861	5.50796e-11	42.9879	2.31116	8.99802	MFS transporter, SIT family, siderophore-iron:H symporter
CNAG_04873	-	112	132	51	204	192	364	0.0319852	1.2071	0.0098838	6.65572	2.30873	1.49505	hypothetical protein, variant
CNAG_03847	-	3372	7086	4398	12494	11943	13668	1.92097e-05	1.20427	2.20373e-06	22.4087	2.3042	4.71648	hypothetical protein
CNAG_06293	-	283	436	361	1072	806	942	3.89513e-07	1.20242	3.13779e-08	30.6204	2.30125	6.40948	hypothetical protein
CNAG_06195	-	984	1154	753	2961	2124	2393	1.30599e-13	1.20181	4.66361e-15	61.3977	2.30028	12.8841	hypothetical protein
CNAG_03195	-	247	166	200	596	414	624	0.000379642	1.20129	6.14322e-05	16.058	2.29946	3.42063	hypothetical protein
CNAG_01930	-	774	1053	618	2048	1871	2359	1.05277e-12	1.20023	4.21044e-14	57.0678	2.29777	11.9777	endopeptidase
CNAG_06693	-	553	767	616	2130	1268	1677	1.99054e-07	1.19937	1.52516e-08	32.021	2.29639	6.70103	hypothetical protein
CNAG_12779	-	139	181	150	341	357	525	6.54578e-05	1.1964	8.6412e-06	19.7905	2.29167	4.18404	unspecified product
CNAG_05639	PPS1	386	790	272	1193	1134	1279	0.00625183	1.19583	0.00145639	10.133	2.29077	2.20399	hypothetical protein
CNAG_04246	-	375	313	197	739	656	884	7.39855e-05	1.19403	9.90218e-06	19.5302	2.28791	4.13085	hypothetical protein
CNAG_12761	-	72	85	96	307	153	210	0.00993724	1.18849	0.00249933	9.14109	2.27914	2.00273	unspecified product
CNAG_02008	OVA1	13269	15123	9601	30190	31070	35218	5.35444e-16	1.18697	1.5507e-17	72.6466	2.27674	15.2713	nuclear protein
CNAG_05138	-	3711	6960	3899	11586	11475	13713	1.67291e-06	1.18611	1.50757e-07	27.5796	2.27538	5.77653	glucan 1,3-beta-glucosidase
CNAG_04635	-	3401	3108	1852	7024	6855	7264	7.66035e-07	1.1838	6.45094e-08	29.223	2.27174	6.11575	endopeptidase
CNAG_13037	-	29	24	31	86	54	81	0.0205206	1.18163	0.00577566	7.619	2.26832	1.68781	unspecified product
CNAG_02708	-	582	771	533	2071	1298	1441	4.91231e-07	1.17542	4.04007e-08	30.1301	2.25859	6.30871	prenylcysteine oxidase/farnesylcysteine lyase
CNAG_07457	-	224	314	233	867	659	411	0.0104213	1.1726	0.00264137	9.03999	2.25417	1.98208	hypothetical protein
CNAG_12788	-	128	64	127	306	207	336	0.0443392	1.17054	0.0146862	5.95373	2.25096	1.35321	unspecified product
CNAG_05074	-	1142	1228	1017	2940	2611	3059	2.87405e-46	1.16788	1.21217e-48	214.833	2.24682	45.5415	hypothetical protein
CNAG_05431	RIM101	1842	2709	1810	5591	4789	5646	9.6811e-18	1.16726	2.31377e-19	80.9511	2.24584	17.0141	pH-response transcription factor pacC/RIM101
CNAG_12445	-	39	51	35	126	98	90	0.00393905	1.16404	0.000852824	11.1226	2.24084	2.40461	unspecified product
CNAG_01913	-	177	131	100	339	323	368	0.000473536	1.16372	7.78908e-05	15.6088	2.24035	3.32465	hypothetical protein
CNAG_12153	-	115	288	259	539	564	569	0.0294915	1.16312	0.00893493	6.83579	2.23942	1.5303	unspecified product
CNAG_12298	-	64	66	63	186	139	166	4.10983e-05	1.15855	5.09035e-06	20.803	2.23233	4.38618	unspecified product
CNAG_13097	-	518	449	560	1503	970	1495	5.92533e-05	1.15729	7.73883e-06	20.0013	2.23039	4.22729	unspecified product
CNAG_13140	-	193	316	187	829	335	606	0.00952669	1.15691	0.00237866	9.23166	2.22979	2.02106	unspecified product
CNAG_05982	-	111	141	55	262	231	260	0.00744105	1.15505	0.00178363	9.75986	2.22691	2.12837	MFS transporter, SP family, general alpha glucoside:H symporter
CNAG_03692	-	466	550	373	1250	992	1246	1.37919e-25	1.15467	1.76447e-27	117.965	2.22634	24.8604	hypothetical protein
CNAG_00174	-	758	988	634	1981	1785	2174	3.71927e-19	1.15448	8.15698e-21	87.5646	2.22605	18.4295	hypothetical protein
CNAG_12397	-	126	88	80	250	233	258	0.000890445	1.15383	0.000159201	14.2601	2.22504	3.05039	unspecified product
CNAG_03500	-	272	275	319	716	683	809	9.65821e-06	1.15371	1.02244e-06	23.8854	2.22486	5.0151	osmosensor
CNAG_01604	-	658	1171	713	2202	1801	2332	6.67316e-07	1.15367	5.59145e-08	29.5001	2.22478	6.17567	TIGR01458 family HAD hydrolase, variant
CNAG_05970	PAK1	235	543	254	909	764	851	0.0038855	1.15101	0.000839046	11.1528	2.2207	2.41055	ste/ste20/paka protein kinase
CNAG_02774	MAL13	487	604	893	1876	1357	1917	0.00604655	1.14621	0.00139922	10.2068	2.21331	2.21849	Fungal Zn(2)-Cys(6) binuclear cluster domain protein
CNAG_01889	-	860	1116	710	2197	1860	2628	1.08636e-14	1.14423	3.47168e-16	66.5154	2.21028	13.964	Glutathione S-transferase
CNAG_05290	SPT3	827	1352	870	2708	2045	2840	7.15869e-09	1.14413	4.35782e-10	38.9456	2.21013	8.14517	transcription initiation protein SPT3
CNAG_02585	-	7028	8446	6226	17743	17011	19101	1.94971e-38	1.14377	1.26089e-40	178.098	2.20958	37.71	hypothetical protein
CNAG_01232	PMC1	868	1052	921	1783	2708	2495	0.000338974	1.14053	5.39938e-05	16.3025	2.20461	3.46983	calcium-translocating P-type ATPase, PMCA-type
CNAG_04855	-	977	667	587	1790	1962	1763	0.000480071	1.1398	7.91006e-05	15.5797	2.2035	3.31869	hypothetical protein
CNAG_06448	-	72	151	108	282	248	289	0.00428035	1.13896	0.000936344	10.9494	2.20223	2.36852	Cystathionine gamma-lyase
CNAG_12987	-	639	825	944	2189	1661	2280	5.97318e-05	1.13838	7.80972e-06	19.9839	2.20134	4.22379	unspecified product
CNAG_00907	-	293	272	242	798	533	698	1.61831e-08	1.13723	1.03974e-09	37.2489	2.19958	7.79094	hypothetical protein, variant
CNAG_04707	-	371	315	231	837	645	797	6.57951e-07	1.13519	5.50374e-08	29.5307	2.19647	6.18181	hypothetical protein
CNAG_12238	-	94	224	113	401	311	335	0.0120165	1.13481	0.00312365	8.7338	2.19589	1.92022	unspecified product
CNAG_08023	-	386	319	304	831	722	974	8.63887e-08	1.13288	6.26692e-09	33.75	2.19296	7.06354	hypothetical protein
CNAG_04380	-	1165	1223	852	3137	2265	2592	3.37607e-13	1.12923	1.25303e-14	59.4522	2.18742	12.4716	peptidase, variant
CNAG_05419	-	1153	869	778	2669	1963	2339	1.08255e-06	1.12722	9.40552e-08	28.4926	2.18437	5.96555	hypothetical protein
CNAG_06205	BLP3	4981	5046	4372	9543	11486	14395	1.03771e-07	1.12207	7.6592e-09	33.3598	2.17659	6.98392	pr4/barwin domain protein
CNAG_01985	-	6843	7675	5022	15277	14851	17451	8.61574e-19	1.12152	1.9138e-20	85.8781	2.17576	18.0647	hypothetical protein
CNAG_04210	-	904	563	1110	1570	2184	2777	0.0352689	1.11977	0.0111464	6.44183	2.17313	1.45261	MFS transporter, SP family, general alpha glucoside:H symporter
CNAG_02744	-	839	662	652	2021	1480	1842	1.20324e-07	1.11591	8.94861e-09	33.0572	2.16732	6.91965	hypothetical protein
CNAG_02718	-	1354	1388	941	3313	2585	3089	4.18182e-16	1.1152	1.19934e-17	73.1537	2.16625	15.3786	NAD binding dehydrogenase
CNAG_00132	-	118	122	54	261	211	234	0.00914083	1.11437	0.00226047	9.32501	2.165	2.03901	hypothetical protein, variant
CNAG_06332	-	993	1469	905	2703	2632	2767	1.15846e-09	1.11359	6.3843e-11	42.6991	2.16384	8.93612	hypothetical protein
CNAG_03412	CHI2	1982	2583	1702	7379	2135	6203	0.0232818	1.11119	0.00671975	7.34639	2.16023	1.63298	Chitinase
CNAG_04788	-	698	971	570	1659	1567	2176	7.32775e-08	1.10777	5.24367e-09	34.0968	2.15513	7.13503	hypothetical protein
CNAG_03024	RIM15	351	666	276	887	913	1264	0.00532887	1.10672	0.00121291	10.4706	2.15355	2.27336	AGC protein kinase, variant
CNAG_03193	-	68	82	49	132	149	198	0.00353195	1.10559	0.000753265	11.353	2.15186	2.45198	hypothetical protein
CNAG_05392	ZAP104	608	409	326	1137	930	1211	0.000594937	1.10409	0.000100453	15.1282	2.14964	3.22553	specific RNA polymerase II transcription factor
CNAG_01667	COQ2	1373	2371	820	3450	3342	3887	0.0042652	1.10286	0.000931832	10.9583	2.14781	2.37006	4-hydroxybenzoate polyprenyl transferase
CNAG_04860	XPT1	1289	1193	586	2790	2042	2519	0.000818289	1.10149	0.000144377	14.4442	2.14576	3.08709	xylosylphosphotransferase
CNAG_06576	CAR1	18888	29387	9544	55726	35730	44856	0.00454593	1.10122	0.00100786	10.8131	2.14536	2.34238	cAMP-regulated gene 1
CNAG_12745	-	47	75	43	154	128	110	0.0110377	1.09856	0.0028242	8.9177	2.14142	1.95712	unspecified product
CNAG_00860	-	734	633	533	1877	1128	1660	1.92579e-06	1.09846	1.76308e-07	27.2769	2.14127	5.71539	hypothetical protein
CNAG_07702	-	353	541	346	1385	569	1074	0.00629327	1.09251	0.00146781	10.1186	2.13245	2.20112	hypothetical protein
CNAG_04927	YFH701	74	163	131	281	287	313	0.0194776	1.09029	0.00543282	7.72942	2.12917	1.71046	hypothetical protein
CNAG_02510	-	2562	2124	1941	5426	4687	5937	2.20328e-11	1.0882	9.9741e-13	50.8492	2.12609	10.6569	hypothetical protein, variant 2
CNAG_03475	-	1563	2012	949	3678	3213	3735	1.17019e-05	1.08571	1.26676e-06	23.4731	2.12242	4.93175	hypothetical protein
CNAG_06874	-	1284	1378	963	3136	2738	2734	6.51805e-13	1.0841	2.51082e-14	58.0846	2.12006	12.1859	HpcH/HpaI aldolase/citrate lyase
CNAG_13204	-	356	357	362	1027	723	859	2.75755e-07	1.08288	2.18304e-08	31.3245	2.11826	6.55948	unspecified product
CNAG_05397	-	159	180	119	444	247	411	0.000276978	1.07773	4.26389e-05	16.7501	2.11071	3.55755	hypothetical protein, variant
CNAG_03630	-	134	99	89	304	196	279	0.00160643	1.07764	0.000308729	13.0167	2.11058	2.79414	hypothetical protein
CNAG_06136	-	586	792	600	1570	1346	1795	3.71984e-15	1.07352	1.14006e-16	68.711	2.10456	14.4295	hypothetical protein
CNAG_06294	-	2548	1366	1717	3976	3683	6063	0.00724231	1.07193	0.00172337	9.82306	2.10224	2.14012	hypothetical protein
CNAG_12429	-	437	413	381	1260	785	915	1.29603e-05	1.07165	1.4121e-06	23.2641	2.10183	4.88738	unspecified product
CNAG_04614	-	140	186	134	379	288	429	2.73676e-07	1.07018	2.16232e-08	31.343	2.09969	6.56276	hypothetical protein
CNAG_05799	CDA1	16027	17083	12556	29849	36765	40548	2.58994e-08	1.07016	1.73318e-09	36.2527	2.09967	7.58671	Chitin deacetylase
CNAG_01562	BLP4	21940	15901	8414	47144	28983	32886	0.00753181	1.06957	0.0018128	9.73004	2.0988	2.1231	pr4/barwin domain protein
CNAG_00568	-	94	70	80	169	183	231	0.00667314	1.06399	0.00157236	9.99184	2.09071	2.17567	hypothetical protein
CNAG_01919	-	1387	1665	1184	3490	2786	3714	1.30074e-42	1.06055	7.31474e-45	197.506	2.08573	41.8858	hypothetical protein
CNAG_04598	-	143	112	141	416	216	329	0.0119888	1.05559	0.0031114	8.74096	2.07857	1.92122	hypothetical protein, variant
CNAG_01115	-	735	1158	610	1713	1707	2357	7.55285e-05	1.05279	1.01512e-05	19.4828	2.07454	4.12189	hypothetical protein
CNAG_03445	-	1521	1812	1379	4380	3010	3698	4.71237e-17	1.05278	1.26943e-18	77.5879	2.07452	16.3268	hypothetical protein
CNAG_06512	-	1177	1371	968	2750	2485	2968	1.03763e-31	1.05209	8.89859e-34	146.75	2.07353	30.984	pirin
CNAG_00015	-	421	508	293	1028	780	1036	2.66998e-08	1.05127	1.7905e-09	36.1893	2.07236	7.57349	hypothetical protein
CNAG_12116	-	93	70	73	218	155	187	0.0023447	1.05095	0.000476323	12.2061	2.07189	2.62991	unspecified product
CNAG_03154	-	1255	1280	944	2970	2363	2806	1.86928e-22	1.05055	3.25869e-24	103.056	2.07132	21.7283	hypothetical protein, variant
CNAG_07631	-	486	871	632	1455	1007	2268	0.00867288	1.05052	0.00211549	9.44653	2.07128	2.06184	hypothetical protein
CNAG_05364	-	306	284	250	852	498	643	7.28408e-05	1.05045	9.72849e-06	19.564	2.07118	4.13763	hypothetical protein, variant
CNAG_02548	-	753	630	731	2344	1472	1203	0.00958951	1.04932	0.00239704	9.21757	2.06956	2.0182	cobalamin synthesis protein, variant
CNAG_04323	-	1720	1387	1016	3586	2811	3232	4.37408e-06	1.04857	4.32304e-07	25.5445	2.06848	5.35911	hypothetical protein
CNAG_04792	-	976	1358	925	2676	2258	2637	2.92321e-17	1.04826	7.6029e-19	78.6005	2.06803	16.5341	Phosphatidylserine decarboxylase
CNAG_03955	-	400	497	447	1304	1117	690	0.0121961	1.04724	0.00317892	8.70182	2.06657	1.91378	L-methionine transporter
CNAG_02027	-	402	392	270	1034	841	569	0.00893609	1.04666	0.00219351	9.38012	2.06574	2.04885	hypothetical protein
CNAG_04631	RIK1	507	457	406	1357	610	1318	0.00453706	1.04315	0.00100398	10.8202	2.06072	2.34323	ribitol kinase
CNAG_04657	-	3030	2387	1371	5457	4722	5453	0.00089412	1.04264	0.00016027	14.2475	2.05999	3.0486	Short-chain dehydrogenase
CNAG_02818	-	3320	3677	2691	6854	6722	8896	4.31978e-15	1.0403	1.33e-16	68.4071	2.05666	14.3645	glycine cleavage system T protein, variant
CNAG_03279	CCD4	239	431	226	722	566	768	0.000406581	1.04012	6.63165e-05	15.9131	2.0564	3.39085	hypothetical protein
CNAG_12141	-	405	285	293	878	700	723	0.000568	1.03841	9.55051e-05	15.2235	2.05396	3.24565	unspecified product
CNAG_04313	-	2051	1491	1809	5568	3569	3482	0.00209178	1.03351	0.000416692	12.4558	2.047	2.67948	NADPH2 dehydrogenase
CNAG_05771	TEL1	193	378	247	545	556	777	0.00439508	1.03326	0.000967622	10.8885	2.04664	2.35703	serine/threonine-protein kinase TEL1
CNAG_01739	-	817	1334	986	2322	2164	2739	1.84474e-06	1.03131	1.68058e-07	27.3695	2.04388	5.73406	hypothetical protein, variant
CNAG_01382	-	1138	1375	1129	2714	2593	3101	2.05032e-18	1.03039	4.64082e-20	84.1266	2.04257	17.6882	aspartyl-tRNA(Asn)/glutamyl-tRNA (Gln) amidotransferase subunit A
CNAG_05864	-	1584	1391	1183	4243	1346	4382	0.0437402	1.02873	0.0144202	5.98596	2.04023	1.35912	hypothetical protein
CNAG_01702	-	873	961	755	1901	1859	2194	3.98418e-18	1.02814	9.2981e-20	82.7529	2.0394	17.3997	Integral membrane protein
CNAG_06772	-	2029	2785	1610	4658	4429	5507	1.71631e-09	1.02682	9.60344e-11	41.9006	2.03753	8.7654	nucleoporin SEH1
CNAG_06622	-	161	106	116	388	247	260	0.0174895	1.0259	0.00479243	7.95615	2.03624	1.75722	hypothetical protein, variant
CNAG_01895	-	137	261	185	453	390	487	0.00169893	1.01907	0.000327701	12.905	2.02661	2.76982	hypothetical protein
CNAG_03204	-	626	696	368	1289	1172	1342	3.30442e-05	1.01732	3.99986e-06	21.2649	2.02416	4.48091	hypothetical protein
CNAG_06400	PMA1	62049	27636	50279	98201	108065	121669	0.0216677	1.01672	0.00614702	7.50669	2.02331	1.66419	plasma-membrane proton-efflux P-type ATPase
CNAG_12423	-	372	399	525	1203	797	1032	0.00358116	1.00708	0.000765774	11.3224	2.00984	2.44598	unspecified product
CNAG_04992	-	836	966	696	2118	1603	1950	2.16511e-24	1.00656	3.13519e-26	112.259	2.00911	23.6645	hypothetical protein
CNAG_03120	AGS1	4468	5741	3485	9234	9565	11897	4.00532e-09	1.00655	2.34812e-10	40.1532	2.0091	8.39736	alpha-1,3-glucan synthase
CNAG_01605	-	277	268	169	566	450	597	1.65397e-05	1.00341	1.86255e-06	22.7319	2.00473	4.78147	rossman fold oxidoreductase
CNAG_05476	-	1233	1108	1068	2935	1956	2966	8.46562e-08	1.00092	6.10553e-09	33.8008	2.00128	7.07234	hypothetical protein
CNAG_00445	NHP6B01	734	887	826	1527	2147	1792	0.00179748	1.00024	0.000348655	12.789	2.00034	2.74534	nonhistone chromosomal protein
CNAG_01951	-	101598	146113	109230	74342	58051	68894	2.24786e-15	-1.00193	6.73125e-17	69.7502	0.499332	14.6482	small subunit ribosomal protein S22-A, variant
CNAG_01990	-	198453	248794	200360	127779	107705	129595	1.43438e-40	-1.00594	8.67119e-43	188.004	0.497944	39.8433	small subunit ribosomal protein S5
CNAG_01422	-	1285	3586	1576	1187	1107	1204	0.0267294	-1.01071	0.00788016	7.06051	0.4963	1.57301	endoplasmic reticulum protein
CNAG_04896	-	3181	2945	2809	1828	1334	1927	5.00927e-11	-1.01146	2.35217e-12	49.1658	0.496044	10.3002	tyrosine-tRNA ligase
CNAG_00750	-	3939	4394	3472	2259	1867	2516	2.5397e-48	-1.01203	9.9974e-51	224.385	0.495848	47.5952	hypothetical protein
CNAG_03967	-	3680	5552	3959	2756	2005	2603	2.5192e-10	-1.01829	1.27146e-11	45.8579	0.493703	9.59874	F-actin capping protein
CNAG_01101	-	1581	1291	1192	869	612	816	7.63717e-07	-1.01839	6.42068e-08	29.2321	0.493666	6.11707	hypothetical protein
CNAG_02811	-	68057	120775	59072	51699	43613	39134	0.00026151	-1.01842	4.00004e-05	16.8714	0.493657	3.58251	small subunit ribosomal protein S29
CNAG_02573	-	1294	1149	1221	806	561	707	1.92935e-06	-1.02313	1.77122e-07	27.268	0.492049	5.71459	hypothetical protein
CNAG_03591	-	7685	9460	6996	4800	3880	4725	3.56947e-69	-1.02416	7.52736e-72	321.305	0.491698	68.4474	rab GDP-dissociation inhibitor
CNAG_01485	-	4075	6200	3562	2657	2272	2649	5.62181e-09	-1.02449	3.35902e-10	39.4539	0.491585	8.25012	D-lactate dehydrogenase (cytochrome)
CNAG_03159	-	6262	3521	3960	3050	2231	2453	0.00307487	-1.02728	0.000645859	11.6389	0.490635	2.51217	cytoplasmic protein
CNAG_00053	-	1281	1213	943	530	830	486	0.0204377	-1.02751	0.00574082	7.62991	0.490556	1.68957	hypothetical protein
CNAG_03010	-	492	731	433	306	170	451	0.0216943	-1.03254	0.00616091	7.50263	0.488847	1.66365	enoyl-CoA hydratase/isomerase
CNAG_02754	-	136774	189257	126492	90127	78922	77517	8.84823e-13	-1.03442	3.48306e-14	57.4408	0.488213	12.0531	small subunit ribosomal protein S12e
CNAG_06847	-	31332	61561	36023	26488	23748	19082	0.000819283	-1.03524	0.000144667	14.4404	0.487934	3.08657	small subunit ribosomal protein S28
CNAG_03420	-	1846	2407	1455	1047	963	1081	2.71497e-11	-1.0422	1.23668e-12	50.4272	0.485587	10.5662	Gly-Xaa carboxypeptidase
CNAG_02655	-	4491	9472	4191	1944	2886	4896	0.0435425	-1.0427	0.0143305	5.99696	0.485419	1.36109	hypothetical protein
CNAG_06104	-	2005	2733	1874	1253	1043	1305	1.38147e-19	-1.04751	2.91325e-21	89.6013	0.483802	18.8597	hypothetical protein
CNAG_02965	-	1351	1471	1056	656	661	787	1.15262e-12	-1.0505	4.65066e-14	56.8722	0.482801	11.9383	hypothetical protein
CNAG_00710	-	1211	589	655	549	357	446	0.0249536	-1.06439	0.00729698	7.19837	0.478174	1.60287	Glutamine synthetase
CNAG_00393	-	2992	3836	2082	1623	1438	1677	1.46245e-08	-1.06447	9.3549e-10	37.4549	0.478148	7.83492	1,4-alpha-glucan-branching enzyme
CNAG_03916	-	27519	40348	22119	15478	14661	17569	1.56605e-09	-1.06697	8.74061e-11	42.0847	0.477319	8.8052	glucose-6-phosphate isomerase
CNAG_03040	-	5712	11021	3259	3535	3131	3645	0.0145081	-1.07155	0.00386516	8.3461	0.475807	1.83839	transketolase, variant
CNAG_07940	BZP5	988	837	923	591	555	323	0.0168393	-1.07406	0.00459276	8.0332	0.47498	1.77368	hypothetical protein, variant
CNAG_07686	-	1187	1055	841	414	499	744	0.00118519	-1.07576	0.000219443	13.6568	0.47442	2.92621	topoisomerase 1-associated factor 1
CNAG_03682	FRR1	66293	79128	58354	39715	33212	35771	2.88971e-38	-1.07647	1.90941e-40	177.273	0.474188	37.5391	FK506-binding protein 1
CNAG_07736	-	1026	1084	628	356	497	580	0.00255254	-1.0818	0.000523212	12.0311	0.47244	2.59303	glucan endo-1,3-alpha-glucosidase agn1
CNAG_06342	-	2893	3028	2810	1520	1331	1806	1.92685e-16	-1.09807	5.33656e-18	74.7522	0.46714	15.7152	SUMO activating enzyme
CNAG_00655	-	171350	265607	148205	106491	94242	101697	4.84779e-10	-1.10203	2.5694e-11	44.4802	0.46586	9.31446	large subunit acidic ribosomal protein P1
CNAG_01540	-	1285	1571	908	832	536	595	1.49406e-05	-1.10366	1.65307e-06	22.9612	0.465334	4.82563	dehydrogenase
CNAG_06323	-	134	232	119	98	52	105	0.0198802	-1.10404	0.00556188	7.68704	0.465212	1.70158	L-fucose permease
CNAG_05144	CAN2	12292	14674	15030	7837	6637	7827	1.38285e-10	-1.10708	6.70721e-12	47.1112	0.464232	9.85922	Beta-type carbonic anhydrase
CNAG_01620	-	1212	1389	1013	451	798	589	0.00626768	-1.108	0.00146096	10.1272	0.463936	2.20289	hypothetical protein
CNAG_03144	-	4541	5652	4681	3005	1731	3185	3.24688e-07	-1.11367	2.59276e-08	30.9906	0.462118	6.48853	peptide-methionine (S)-S-oxide reductase
CNAG_06406	-	2490	1250	999	1045	582	885	0.0287085	-1.11453	0.00863314	6.89719	0.461843	1.54199	hypothetical protein, variant
CNAG_00529	-	1019	479	641	303	367	463	0.0311375	-1.1148	0.00954745	6.71744	0.461756	1.50672	sulfite transporter
CNAG_05260	-	10342	12376	4745	4610	4737	4456	0.00196576	-1.1167	0.000387735	12.5904	0.461147	2.70647	Glutamate decarboxylase
CNAG_00416	-	402	448	294	217	168	207	2.27278e-09	-1.12162	1.28768e-10	41.3271	0.459578	8.64344	f-box/wd-repeat protein lin-23
CNAG_05762	-	87079	154614	75044	55878	52786	49889	1.43955e-05	-1.13173	1.5887e-06	23.0375	0.456369	4.84177	large subunit acidic ribosomal protein P2
CNAG_03015	-	38118	53004	51367	24467	27580	20638	9.45957e-05	-1.13586	1.31394e-05	18.9902	0.455063	4.02413	large subunit ribosomal protein L37-A
CNAG_02984	-	1088	1068	827	655	433	446	3.34086e-06	-1.13842	3.24081e-07	26.1006	0.454255	5.47614	sarcosine oxidase
CNAG_03065	-	17169	18361	16477	7822	11403	6815	0.0011843	-1.13983	0.000219112	13.6597	0.453812	2.92654	ER-derived vesicles protein ERV14
CNAG_03311	ERG13	10069	11995	9724	5270	4912	6065	1.23917e-36	-1.14629	8.88482e-39	169.636	0.451784	35.9069	hydroxymethylglutaryl-CoA synthase
CNAG_07839	-	89007	113837	99361	27250	59298	65635	0.00876883	-1.14857	0.00214135	9.42424	0.451071	2.05706	large subunit ribosomal protein L11, variant
CNAG_02738	-	2460	2564	2291	1461	1013	1294	1.04911e-17	-1.14941	2.55161e-19	80.7577	0.450809	16.9792	hypothetical protein
CNAG_01769	-	3394	5083	3392	1965	2446	1434	0.00209002	-1.14958	0.00041577	12.46	0.450755	2.67985	solute carrier family 25 (mitochondrial aspartate/glutamate transporter), member 12/13
CNAG_04054	-	20872	20434	16533	10202	8844	10370	1.01387e-39	-1.15346	6.27168e-42	184.067	0.449547	38.994	translation initiation factor SUI1
CNAG_03983	-	34526	37719	20340	17397	13376	15420	1.01652e-08	-1.16074	6.30236e-10	38.2255	0.447284	7.99288	oxidoreductase
CNAG_05097	CKY1	2280	4518	2072	1633	1338	1382	0.000321483	-1.16366	5.07105e-05	16.4214	0.446377	3.49284	YjeF family protein
CNAG_03997	-	115	159	114	68	69	56	0.00158661	-1.1637	0.000304028	13.0454	0.446367	2.79953	hypothetical protein
CNAG_05274	-	1284	1119	851	592	439	617	8.34698e-09	-1.16647	5.12811e-10	38.6279	0.445511	8.07847	ste/ste20/ysk protein kinase
CNAG_03986	NAM9	5500	8523	9070	5303	2157	4614	0.00596027	-1.16941	0.00137757	10.2356	0.444605	2.22473	NAM9 protein
CNAG_03716	BLP6	6566	6091	4614	2842	2340	3454	1.1299e-13	-1.18425	3.98714e-15	61.7062	0.440053	12.947	pr4/barwin domain protein
CNAG_04946	-	218	364	250	143	138	127	0.000282313	-1.18431	4.35396e-05	16.7105	0.440034	3.54927	hypothetical protein
CNAG_02406	-	979	1134	911	584	387	544	2.33101e-16	-1.18622	6.55422e-18	74.3465	0.439452	15.6325	cell division control protein 45
CNAG_02840	-	300	307	264	178	161	87	0.018443	-1.18805	0.00509756	7.8445	0.438895	1.73417	hypothetical protein, variant
CNAG_06088	-	9653	13327	8305	4935	4727	5662	1.61142e-17	-1.18905	4.03252e-19	79.8534	0.438593	16.7928	aspartate aminotransferase, mitochondrial, variant
CNAG_02308	-	1300	1799	1320	862	583	740	1.97572e-12	-1.19638	8.16621e-14	55.7653	0.436368	11.7043	hypothetical protein
CNAG_05825	-	3997	4269	3321	1909	1308	2568	1.15355e-07	-1.20205	8.54663e-09	33.1466	0.434657	6.93796	minichromosome maintenance protein 7 (cell division control protein 47)
CNAG_01588	-	17788	17884	9079	7730	6547	7229	1.97255e-06	-1.20846	1.81643e-07	27.2192	0.432729	5.70497	plasma membrane proteolipid 3
CNAG_00527	-	5827	5264	4826	2693	2244	2859	1.04523e-21	-1.21918	1.95439e-23	99.5073	0.429527	20.9808	translation initiation factor eIF-2B subunit epsilon
CNAG_00120	-	737	1694	1412	650	492	739	0.00391383	-1.22236	0.000846813	11.1357	0.428581	2.4074	hypothetical protein
CNAG_05845	-	9786	11628	8526	9281	2315	3167	0.0414182	-1.23041	0.0134625	6.10729	0.426197	1.38281	protein FAM32A
CNAG_06500	-	525	1372	1101	404	499	526	0.0166348	-1.23158	0.0045136	8.0647	0.42585	1.77898	arginine metabolism transcriptional control protein
CNAG_03937	-	4045	6776	2888	2287	1949	2172	2.16719e-05	-1.23339	2.51361e-06	22.1561	0.425316	4.6641	hypothetical protein
CNAG_06770	FBA1	81344	102969	56277	39823	34647	38404	4.50504e-14	-1.24381	1.52005e-15	63.6055	0.422256	13.3463	fructose-bisphosphate aldolase 1
CNAG_04473	-	819	900	625	378	315	423	2.88405e-19	-1.24568	6.20356e-21	88.1061	0.421711	18.54	hypothetical protein
CNAG_02284	-	344	433	268	87	203	190	0.0308978	-1.25104	0.00946526	6.73286	0.420146	1.51007	2-oxoisovalerate dehydrogenase E1 component, alpha subunit
CNAG_04983	-	4012	4342	3271	2111	1492	1933	1.2052e-35	-1.2525	8.81067e-38	165.075	0.419721	34.9189	hypothetical protein
CNAG_01495	-	1256	1532	1149	650	565	638	1.12021e-36	-1.26004	7.71687e-39	169.916	0.417533	35.9507	myo-inositol 2-dehydrogenase
CNAG_06649	-	727	822	549	360	289	333	1.01668e-16	-1.26429	2.78718e-18	76.0347	0.416303	15.9928	Haloacid dehalogenase, type II
CNAG_12180	-	221	122	164	109	65	70	0.0216677	-1.26684	0.00614726	7.50662	0.415569	1.66419	unspecified product
CNAG_05532	-	917	1093	735	487	384	403	1.65296e-14	-1.27373	5.46107e-16	65.6225	0.413588	13.7817	arylformamidase
CNAG_04011	-	66396	98852	81078	44219	35947	34527	2.33336e-10	-1.27582	1.16455e-11	46.03	0.412991	9.63202	large subunit ribosomal protein L37a
CNAG_03452	-	1949	3046	2507	1276	1009	1216	9.7155e-10	-1.28142	5.29961e-11	43.0633	0.41139	9.01253	AFG1 family mitochondrial ATPase
CNAG_05434	-	10506	16064	11045	5570	5363	6402	1.02847e-15	-1.28219	3.00749e-17	71.3395	0.411172	14.9878	NADH dehydrogenase (ubiquinone) 1 alpha subcomplex 2
CNAG_04292	-	6840	6147	5466	2183	2642	3788	2.00918e-06	-1.28365	1.85863e-07	27.1748	0.410756	5.69698	hypothetical protein
CNAG_02814	-	12871	17271	9176	6321	5152	6528	1.44048e-13	-1.28377	5.16409e-15	61.197	0.41072	12.8415	glycerol-3-phosphate dehydrogenase
CNAG_05768	-	3087	4215	2466	1398	1398	1640	3.29916e-13	-1.29292	1.21521e-14	59.5125	0.408125	12.4816	hypothetical protein
CNAG_04478	-	2151	3087	1721	1548	513	1192	0.00429759	-1.29406	0.000941929	10.9384	0.407801	2.36678	hypothetical protein
CNAG_03377	-	1655	1661	1519	741	644	856	3.17219e-22	-1.29885	5.61922e-24	101.976	0.406451	21.4986	hypothetical protein
CNAG_05555	-	182314	216305	192109	100720	71052	103229	2.034e-26	-1.29988	2.37343e-28	121.945	0.406159	25.6916	large subunit ribosomal protein L7Ae
CNAG_07917	-	1041	910	558	580	287	279	0.00589439	-1.30544	0.00136152	10.2572	0.404597	2.22956	uracil transporter FurD
CNAG_03688	-	7599	12735	3994	4565	3303	2804	0.00394235	-1.30601	0.000854646	11.1186	0.404437	2.40425	hypothetical protein
CNAG_00176	-	10748	15618	9933	5750	4775	5932	2.50707e-24	-1.30654	3.70087e-26	111.93	0.404288	23.6008	glutamate carboxypeptidase, variant
CNAG_07974	-	1064	973	443	639	192	306	0.0462431	-1.31072	0.0154079	5.86922	0.403119	1.33495	hypothetical protein
CNAG_02330	-	12560	20263	10663	7607	6446	5157	3.79714e-06	-1.31575	3.71012e-07	25.8395	0.401717	5.42054	large subunit ribosomal protein L21e
CNAG_02673	-	14224	26277	9314	8069	6329	7315	0.000133702	-1.32675	1.92145e-05	18.2656	0.398665	3.87386	NAD dependent epimerase/dehydratase
CNAG_04230	THI6	1945	2616	1860	821	667	1438	4.18868e-05	-1.32845	5.20568e-06	20.7601	0.398197	4.37792	hydroxyethylthiazole kinase
CNAG_03048	IRK3	3026	4612	3337	1039	908	3113	0.0231227	-1.33086	0.00666407	7.36135	0.397532	1.63596	Gluconokinase
CNAG_02100	FAS2	11092	16541	8620	4936	5177	5694	4.68401e-10	-1.3399	2.47601e-11	44.5527	0.395047	9.32938	fatty acid synthase subunit alpha, fungi type
CNAG_01169	-	3124	3877	2501	1531	1102	1596	6.50419e-24	-1.34393	9.69273e-26	110.022	0.393947	23.1868	Aspartyl aminopeptidase
CNAG_04744	-	4255	5770	1407	2312	961	1717	0.0270539	-1.34504	0.00801765	7.02953	0.393644	1.56777	mannose-6-phosphate isomerase, class I
CNAG_01137	-	6751	36519	15454	8111	8755	8068	0.039016	-1.34546	0.0125281	6.23455	0.393528	1.40876	aconitate hydratase, mitochondrial
CNAG_05739	-	945	735	442	474	198	273	0.00780021	-1.3552	0.00188398	9.65927	0.390881	2.10789	hypothetical protein
CNAG_07600	-	377	491	382	127	199	219	0.000406581	-1.35667	6.63631e-05	15.9118	0.390482	3.39085	Beta-glucosidase
CNAG_06341	-	2871	2181	1770	1241	767	1032	3.83818e-07	-1.35828	3.08651e-08	30.6524	0.390047	6.41588	hypothetical protein
CNAG_04640	ACL1	28836	40838	24258	12867	13124	14571	4.42959e-17	-1.36297	1.16453e-18	77.7583	0.388782	16.3536	ATP-citrate synthase subunit 1
CNAG_00075	-	9463	8791	4683	3977	2490	3566	1.92579e-06	-1.36453	1.76524e-07	27.2745	0.388362	5.71539	hypothetical protein
CNAG_06605	-	102748	133174	93850	40436	40866	62479	5.40708e-13	-1.37368	2.04485e-14	58.4885	0.385906	12.267	small subunit ribosomal protein S2
CNAG_04000	-	2732	3020	3277	2345	601	1162	0.0157693	-1.37668	0.0042455	8.17571	0.385103	1.80219	cytochrome c oxidase assembly protein subunit 11
CNAG_07316	-	1219	2379	1288	477	971	557	0.0120416	-1.38023	0.00313357	8.72802	0.384157	1.91931	hydroxyacid-oxoacid transhydrogenase
CNAG_04659	PDC1	6608	20543	8437	4821	3997	6161	0.00235697	-1.38811	0.000479479	12.1938	0.382066	2.62765	Pyruvate decarboxylase
CNAG_00353	LPI16	942	1152	629	345	146	716	0.0438594	-1.38889	0.0144656	5.98041	0.381858	1.35794	3-oxo-5-alpha-steroid 4-dehydrogenase 1
CNAG_04106	-	957	3204	721	862	549	587	0.0441421	-1.38943	0.0145775	5.96683	0.381716	1.35515	hypothetical protein
CNAG_02903	-	3634	5635	3092	1751	1626	1852	2.41804e-12	-1.39109	1.00624e-13	55.3548	0.381277	11.6165	alcohol dehydrogenase (NADP)
CNAG_00771	-	9064	6283	9464	2709	4578	3347	0.0016699	-1.39796	0.000321334	12.9418	0.379466	2.77731	large subunit ribosomal protein L29
CNAG_03828	-	279	594	196	169	74	210	0.0345414	-1.40296	0.0108582	6.48837	0.378153	1.46166	aromatic amino acid aminotransferase I
CNAG_05874	-	359	181	425	139	170	108	0.0432436	-1.41412	0.0142097	6.0119	0.375239	1.36408	hypothetical protein
CNAG_06396	-	646	1470	332	222	303	453	0.0430479	-1.42691	0.0141133	6.02392	0.371926	1.36605	hypothetical protein
CNAG_00394	-	1792	1947	1151	933	392	740	7.91367e-05	-1.43612	1.07251e-05	19.3777	0.369559	4.10162	diphthamide biosynthesis protein 3
CNAG_03361	-	1228	1525	983	732	253	606	0.000935193	-1.43766	0.000168947	14.1483	0.369165	3.0291	hypothetical protein
CNAG_07354	MET22	2589	3301	5514	1977	891	2169	0.00849597	-1.44623	0.00206636	9.48963	0.366979	2.07079	3'(2'),5'-bisphosphate nucleotidase
CNAG_06648	RTF1	2574	2953	2230	1192	742	1304	3.21815e-15	-1.45572	9.77253e-17	69.0148	0.364574	14.4924	RNA polymerase-associated protein RTF1
CNAG_04033	-	2278	3749	945	644	940	1114	0.0113006	-1.47148	0.0029042	8.8667	0.360613	1.9469	alpha 1,3-glucosidase
CNAG_00121	-	13234	15004	8828	7588	1561	6408	0.0141698	-1.47368	0.00376109	8.3957	0.360063	1.84863	glycerol-3-phosphate dehydrogenase (NAD())
CNAG_06404	-	5209	15410	14703	4853	4032	5653	0.00324074	-1.47841	0.000685689	11.5276	0.358885	2.48936	hypothetical protein
CNAG_06109	-	4986	7843	4365	2625	2005	2215	3.55532e-13	-1.4836	1.32456e-14	59.3429	0.357595	12.4491	hypothetical protein, variant
CNAG_00766	-	260	695	198	211	105	134	0.0280564	-1.48547	0.00837392	6.95171	0.357132	1.55197	hypothetical protein
CNAG_03892	-	21845	37468	23524	13670	6045	14190	1.51472e-05	-1.48731	1.68036e-06	22.9297	0.356677	4.81967	chaperonin GroES
CNAG_02177	PPH22	13101	15206	12197	8791	3057	4807	0.000133702	-1.49218	1.92292e-05	18.2642	0.355476	3.87386	serine/threonine-protein phosphatase PP2A catalytic subunit
CNAG_05686	-	6662	7430	3197	1038	2638	2997	0.0109529	-1.49245	0.00279597	8.93605	0.355408	1.96047	hypothetical protein
CNAG_00995	-	2712	7471	2496	1578	1605	1651	0.00159245	-1.49906	0.000305595	13.0358	0.353785	2.79793	hypothetical protein, variant
CNAG_01129	ERG7	1808	1584	1652	843	368	882	7.41713e-05	-1.50069	9.94791e-06	19.5214	0.353384	4.12976	lanosterol synthase
CNAG_05904	-	69026	91918	66986	31118	29869	29016	3.2634e-28	-1.50133	3.48683e-30	130.32	0.353227	27.4863	small subunit ribosomal protein S14
CNAG_06497	-	934	2036	882	561	425	512	5.82749e-05	-1.50265	7.59466e-06	20.0373	0.352905	4.23452	microsomal epoxide hydrolase
CNAG_00091	-	3384	6781	2398	2120	1388	1329	0.000491779	-1.50389	8.13755e-05	15.5261	0.352601	3.30823	hypothetical protein
CNAG_13015	-	118	137	95	38	47	53	3.28223e-05	-1.50512	3.96839e-06	21.2801	0.352302	4.48383	unspecified product
CNAG_04163	-	1699	2892	1580	867	742	797	3.19658e-10	-1.50795	1.63582e-11	45.3644	0.35161	9.49531	hypothetical protein
CNAG_02928	-	121438	179845	134628	83133	67833	17243	0.026907	-1.50884	0.00794387	7.04608	0.351394	1.57013	large subunit ribosomal protein L5e
CNAG_06140	-	16003	22294	15047	9775	2173	10004	0.00985535	-1.51055	0.00247181	9.16135	0.350978	2.00633	long-chain fatty acid transporter
CNAG_05759	-	6503	10439	5446	2833	2643	3218	9.7094e-13	-1.51356	3.84819e-14	57.2447	0.350246	12.0128	acetyl-CoA carboxylase/biotin carboxylase
CNAG_03841	-	2554	3431	2195	911	303	2147	0.0472171	-1.51792	0.0158585	5.81849	0.349188	1.3259	hypothetical protein
CNAG_01455	RPL39alpha	1255	1399	757	505	411	398	1.51357e-08	-1.52697	9.70318e-10	37.3837	0.347006	7.82	large subunit ribosomal protein L39
CNAG_06432	-	12207	12120	4840	3963	3203	3960	1.67634e-05	-1.53665	1.89246e-06	22.7012	0.344686	4.77564	Acetate kinase
CNAG_05884	KAP123	8454	7117	6091	2300	3454	2424	4.56471e-06	-1.54991	4.5307e-07	25.4539	0.341531	5.34059	importin beta-4 subunit
CNAG_04161	-	1232	1330	578	453	243	511	0.000321677	-1.55523	5.07863e-05	16.4185	0.340274	3.49258	hypothetical protein
CNAG_06811	RPL22alpha	84611	117203	91809	42614	31952	36766	2.80749e-32	-1.57779	2.32872e-34	149.414	0.334994	31.5517	large subunit ribosomal protein L22e
CNAG_00462	-	4739	4069	4685	2032	833	2449	0.00021465	-1.58965	3.22291e-05	17.2816	0.332253	3.66827	electron-transferring-flavoprotein dehydrogenase
CNAG_03705	-	12641	16947	6113	4508	3989	4480	2.59959e-06	-1.59063	2.45596e-07	26.6362	0.332026	5.5851	hypothetical protein
CNAG_06445	-	1527	1712	1213	288	863	423	0.0128625	-1.59699	0.00337791	8.5912	0.330566	1.89068	CMGC/CDK/CDK7 protein kinase
CNAG_03667	-	8991	14086	4889	1926	3684	4317	0.00169394	-1.60436	0.0003265	12.9119	0.328881	2.7711	hypothetical protein
CNAG_02060	-	3712	2875	2355	1099	920	1310	8.23243e-13	-1.61273	3.21751e-14	57.5968	0.32698	12.0845	hypothetical protein
CNAG_01119	-	13614	22556	10354	5145	7429	3598	0.000492625	-1.61645	8.15847e-05	15.5212	0.326136	3.30748	POT family proton-dependent oligopeptide transporter
CNAG_04003	-	44	80	52	20	15	30	0.00552152	-1.61909	0.00126608	10.3913	0.325542	2.25794	pumilio 2
CNAG_06324	-	1109	922	910	522	302	254	5.22881e-05	-1.64006	6.71151e-06	20.2737	0.320843	4.2816	zinc finger protein
CNAG_01803	-	580	321	1274	271	250	322	0.0401402	-1.64076	0.0129399	6.17731	0.320687	1.39642	hypothetical protein
CNAG_01610	-	1139	1922	858	207	405	775	0.0117513	-1.64711	0.00304149	8.78241	0.31928	1.92991	hypothetical protein
CNAG_06832	KRE62	596	806	431	228	183	242	3.25676e-12	-1.64865	1.37816e-13	54.7366	0.318938	11.4872	glucosidase, variant 2
CNAG_00597	DIP5	7002	3103	3669	1177	1674	2104	0.000840304	-1.66262	0.00014897	14.3852	0.315865	3.07556	amino acid transporter, variant
CNAG_00243	-	1438	967	1052	429	371	448	3.74148e-09	-1.66542	2.18819e-10	40.291	0.315253	8.42696	hypothetical protein
CNAG_01648	H4	47236	61218	47064	27828	20898	5341	0.015071	-1.66611	0.00403844	8.26645	0.315102	1.82186	Histone H4
CNAG_01136	-	4989	11054	10161	3613	2312	3452	1.30905e-05	-1.68552	1.42996e-06	23.2399	0.310891	4.88304	hypothetical protein
CNAG_02335	-	12768	32085	8904	6504	5211	6315	0.000267905	-1.68869	4.10915e-05	16.8203	0.310209	3.57202	hypothetical protein
CNAG_03921	-	4394	1955	3246	2227	687	600	0.0253605	-1.68925	0.00742669	7.16676	0.310088	1.59584	hypothetical protein
CNAG_01396	-	2542	3146	2222	1149	433	1258	4.41251e-05	-1.69347	5.49625e-06	20.6561	0.309182	4.35531	protein SUS1
CNAG_01948	FZC36	348	388	535	121	160	168	0.000190613	-1.69916	2.83521e-05	17.5252	0.307965	3.71985	nuclear protein
CNAG_00043	-	948	1099	682	217	229	508	0.000151005	-1.70114	2.19937e-05	18.0084	0.307543	3.82101	hypothetical protein, variant
CNAG_01524	-	2277	2315	2398	1269	301	976	0.00281585	-1.70563	0.000585893	11.8203	0.306587	2.55039	hypothetical protein
CNAG_04105	-	25298	35986	7117	10978	5502	5952	0.00543324	-1.73147	0.00124278	10.4256	0.301146	2.26494	hypothetical protein
CNAG_04076	-	3445	5554	1714	1749	784	1010	0.000657114	-1.74028	0.00011206	14.9218	0.299312	3.18236	hypothetical protein
CNAG_00057	FPP1	11640	15183	4678	4309	2785	3239	4.43311e-05	-1.74287	5.52814e-06	20.645	0.298775	4.35329	fructose-1,6-bisphosphatase I
CNAG_02705	-	314	227	183	78	76	90	1.81007e-06	-1.74562	1.64135e-07	27.4152	0.298205	5.74231	hypothetical protein, variant 1
CNAG_03808	-	2609	4887	1988	1065	917	1109	6.33129e-08	-1.75244	4.49501e-09	34.3966	0.2968	7.19851	aromatic amino acid aminotransferase I
CNAG_04800	-	9276	10333	9143	3083	3881	2474	1.07925e-08	-1.7559	6.73676e-10	38.0954	0.296089	7.96688	phenylalanine-tRNA ligase, alpha subunit
CNAG_12828	-	95	119	95	54	13	39	0.0124181	-1.76783	0.0032455	8.66405	0.293651	1.90595	unspecified product
CNAG_01443	-	170	992	666	310	121	179	0.0457501	-1.77217	0.0152307	5.88958	0.292768	1.33961	hypothetical protein
CNAG_01753	-	12074	21799	7758	4923	3659	4789	1.83563e-07	-1.77375	1.40388e-08	32.182	0.292448	6.73622	hypothetical protein, variant
CNAG_00349	-	124	137	90	62	19	37	0.00372095	-1.77391	0.000800896	11.2392	0.292415	2.42935	hypothetical protein
CNAG_04021	-	92725	74825	99296	27782	28717	32782	1.05277e-12	-1.78175	4.21817e-14	57.0642	0.29083	11.9777	large subunit ribosomal protein L24
CNAG_03708	-	2948	2698	1388	1098	791	345	0.00345269	-1.78806	0.000734418	11.4001	0.289562	2.46184	signal recognition particle subunit SRP72
CNAG_01397	-	12138	12725	11623	3291	1771	7389	0.000692747	-1.79115	0.000118915	14.8098	0.288943	3.15943	mitochondrial import inner membrane translocase subunit
CNAG_00686	-	33778	53424	17210	12287	9537	11084	8.29419e-07	-1.79321	7.043e-08	29.0529	0.288529	6.08123	hypothetical protein
CNAG_05241	-	6115	6567	5287	2391	1594	1893	1.10804e-36	-1.79721	7.47726e-39	169.979	0.28773	35.9554	U6 snRNA-associated Sm-like protein LSm7
CNAG_01340	-	2210	2706	1771	708	678	758	1.82814e-41	-1.80256	1.07946e-43	192.149	0.286666	40.738	ATPase
CNAG_02263	-	4109	15831	4409	2891	2069	2568	0.00190359	-1.80353	0.000372796	12.6638	0.286473	2.72043	hypothetical protein
CNAG_03056	-	428	424	525	139	142	172	3.06951e-08	-1.8056	2.07568e-09	35.9013	0.286061	7.51293	hypothetical protein
CNAG_00999	-	2495	3769	2171	1361	885	402	0.00152905	-1.81152	0.000291493	13.1243	0.284891	2.81558	hypothetical protein
CNAG_00304	-	1300	1625	1406	587	482	312	8.01967e-07	-1.81361	6.77944e-08	29.1268	0.284478	6.09584	hypothetical protein
CNAG_03890	-	2492	1303	2706	622	720	813	0.000186243	-1.81408	2.767e-05	17.5715	0.284385	3.72992	protein lysine methyltransferase SET5
CNAG_01819	-	2890	947	4309	1015	676	1112	0.0157656	-1.82395	0.00424229	8.17708	0.282448	1.80229	large subunit ribosomal protein L1
CNAG_03268	-	15610	22135	8473	5566	3376	5540	3.60377e-08	-1.8296	2.45723e-09	35.5726	0.281342	7.44324	hypothetical protein
CNAG_03949	PHO13	3323	3846	3816	1301	870	1351	2.81999e-21	-1.84809	5.43144e-23	97.4832	0.27776	20.5498	4-nitrophenyl phosphatase
CNAG_01106	VPH1	2804	473	2495	516	849	462	0.0497321	-1.86261	0.0168361	5.71338	0.274978	1.30336	V-type H -transporting ATPase subunit I
CNAG_01583	-	5435	6385	4729	3324	825	1102	0.00192655	-1.86674	0.000378375	12.6361	0.274192	2.71522	vacuolar-sorting protein SNF7
CNAG_01063	-	1920	2709	1558	414	511	983	8.39029e-06	-1.8677	8.8114e-07	24.1718	0.274009	5.07622	WD-repeat protein mip1
CNAG_00845	-	4692	3013	3764	997	1031	1606	5.53715e-08	-1.86786	3.89228e-09	34.6769	0.27398	7.25671	hypothetical protein
CNAG_01341	ISP3	6545	8008	1828	1671	1561	1589	0.000696724	-1.87491	0.000119696	14.7975	0.272645	3.15694	mannose-6-phosphate isomerase, variant
CNAG_03911	-	148	118	163	42	42	51	2.63222e-05	-1.87493	3.10479e-06	21.7507	0.27264	4.57968	hydrolase
CNAG_07676	-	13779	2604	13420	2350	3275	4001	0.0210903	-1.8765	0.00595675	7.56334	0.272344	1.67592	ATP-dependent RNA helicase DBP2-A
CNAG_07812	-	657	790	666	290	94	290	0.000183346	-1.87761	2.71939e-05	17.6045	0.272133	3.73673	hypothetical protein
CNAG_01555	-	482	483	462	209	80	162	6.92263e-06	-1.88419	7.20195e-07	24.5603	0.270895	5.15973	hypothetical protein
CNAG_01102	-	4535	15669	3828	3079	2298	1357	0.00498165	-1.91686	0.00112225	10.6142	0.264831	2.30263	oxidoreductase
CNAG_04988	-	314	436	373	107	147	72	0.000236625	-1.92128	3.59904e-05	17.0719	0.264019	3.62594	Gly-Xaa carboxypeptidase
CNAG_00779	RPL27	81310	28048	79570	37766	8508	14436	0.0128477	-1.92235	0.00337042	8.59525	0.263824	1.89118	large subunit ribosomal protein L27e
CNAG_00254	-	1224	2638	1427	620	460	436	8.13084e-08	-1.94921	5.84122e-09	33.8868	0.258958	7.08986	NADH dehydrogenase
CNAG_00819	-	42049	70712	42789	10059	28029	3109	0.0367171	-1.95934	0.0116609	6.36171	0.257145	1.43513	small subunit ribosomal protein S30
CNAG_07499	CHS8	1226	1002	839	197	324	357	7.09904e-07	-1.96712	5.95828e-08	29.3769	0.255763	6.1488	Chitin synthase
CNAG_04022	-	1800	587	1572	313	401	454	0.00225552	-1.98497	0.000456621	12.285	0.252618	2.64675	translation initiation factor
CNAG_03679	ACY1	3371	3980	1360	984	697	733	3.06112e-06	-1.98647	2.94794e-07	26.2835	0.252356	5.51412	hypothetical protein, variant
CNAG_12691	-	77	116	101	38	9	38	0.00926587	-2.02643	0.00230409	9.29	0.245462	2.03311	unspecified product
CNAG_04827	-	387	137	377	58	52	157	0.021861	-2.03051	0.00621745	7.48617	0.244769	1.66033	hypothetical protein
CNAG_00142	-	2896	1567	2046	883	531	391	5.47192e-05	-2.05158	7.0928e-06	20.168	0.24122	4.26186	hypothetical protein
CNAG_00417	-	20231	71111	50830	18867	14165	4548	0.00633057	-2.05721	0.00147829	10.1055	0.24028	2.19856	elongation factor 1-gamma
CNAG_05658	-	339	378	281	113	57	100	3.06502e-12	-2.08108	1.2841e-13	54.8755	0.236338	11.5136	L-iditol 2-dehydrogenase
CNAG_03893	SDP102	505	550	392	168	53	176	9.78288e-05	-2.08632	1.36435e-05	18.9183	0.23548	4.00953	MAP kinase phosphatase
CNAG_07599	-	977	987	791	259	200	262	3.30147e-57	-2.1171	1.02112e-59	265.622	0.230509	56.4813	DNA mismatch repair protein PMS2
CNAG_05346	-	183	268	196	45	45	79	5.62425e-08	-2.11929	3.96141e-09	34.6426	0.23016	7.24994	sarcosine oxidase
CNAG_07591	-	245	2375	657	195	215	401	0.0335923	-2.1224	0.0104986	6.54827	0.229665	1.47376	mitochondrial metalloendopeptidase OMA1
CNAG_00465	-	4807	9532	2208	1658	1188	1195	5.82749e-05	-2.14041	7.59373e-06	20.0375	0.226816	4.23452	hypothetical protein
CNAG_04883	-	19906	28160	87575	17187	7221	13627	0.00570756	-2.14071	0.00131435	10.3223	0.226769	2.24355	small subunit ribosomal protein S18
CNAG_03002	-	419	748	1780	357	182	271	0.00819772	-2.14234	0.00198575	9.56266	0.226512	2.08631	hypothetical protein
CNAG_02542	IRK2	3227	8803	3060	1596	872	1193	5.18259e-06	-2.18056	5.22413e-07	25.1793	0.220591	5.28545	fructosamine kinase
CNAG_06923	XFP2	4992	28220	11525	3534	3027	4195	0.000591636	-2.18557	9.98121e-05	15.1403	0.219825	3.22795	xylulose 5-phosphate/fructose 6-phosphate phosphoketolase
CNAG_01751	-	4406	6601	1322	1030	888	914	0.000136353	-2.2258	1.9668e-05	18.2212	0.21378	3.86533	hypothetical protein, variant
CNAG_07690	-	1484	2614	1330	547	260	479	4.54435e-10	-2.25357	2.38302e-11	44.6277	0.209705	9.34253	hypothetical protein
CNAG_01486	-	40322	109309	31439	8905	13458	18296	2.71072e-05	-2.25855	3.21996e-06	21.6808	0.208982	4.56692	large subunit ribosomal protein L15-A
CNAG_04525	-	425	79	206	55	65	47	0.0160098	-2.28174	0.0043216	8.14349	0.205649	1.79561	glycosylphosphatidylinositol transamidase
CNAG_13108	-	11	25	19	4	2	7	0.0384031	-2.28581	0.0122989	6.26726	0.20507	1.41563	unspecified product
CNAG_04002	RVS161	1388	3948	1436	446	395	675	5.0858e-06	-2.29554	5.1194e-07	25.2183	0.203692	5.29364	hypothetical protein
CNAG_04322	-	18381	13950	3550	5924	1309	962	0.0198969	-2.29857	0.00556935	7.68462	0.203265	1.70121	hypothetical protein
CNAG_07308	-	287	909	361	137	144	49	0.00446583	-2.3202	0.000983826	10.8578	0.200239	2.3501	hypothetical protein
CNAG_05273	-	4356	5621	4608	1172	910	1092	1.0981e-86	-2.38225	1.85255e-89	402.174	0.19181	85.9594	1,2-dihydroxy-3-keto-5-methylthiopentene dioxygenase
CNAG_02326	-	1486	8508	5505	792	1403	991	0.00155425	-2.39823	0.000296734	13.0909	0.189697	2.80848	V-type proton ATPase catalytic subunit A
CNAG_06074	LPI4	997	1711	739	308	267	110	7.30385e-05	-2.43836	9.76517e-06	19.5568	0.184494	4.13645	cytoplasmic protein
CNAG_03626	-	360	1600	240	107	45	292	0.0327564	-2.45039	0.0101499	6.6084	0.182962	1.4847	actin cross-linking protein
CNAG_02235	-	2000	1239	1337	327	404	197	2.05863e-06	-2.45337	1.91016e-07	27.122	0.182584	5.68642	hypothetical protein
CNAG_05167	-	20023	38552	8683	4863	4032	4270	9.43139e-07	-2.45639	8.08821e-08	28.7848	0.182202	6.02542	hypothetical protein
CNAG_01047	-	7273	2634	3000	1520	761	398	0.00111854	-2.46053	0.000206002	13.7755	0.18168	2.95135	hypothetical protein
CNAG_12817	-	40	65	44	12	11	7	0.000142833	-2.46547	2.0703e-05	18.1235	0.181059	3.84517	unspecified product
CNAG_02751	-	4461	6044	1076	371	848	999	0.0015048	-2.47122	0.000286447	13.157	0.180339	2.82252	Short-chain dehydrogenase
CNAG_03143	-	38150	45103	11993	8699	5025	5080	1.64401e-06	-2.47151	1.47921e-07	27.6164	0.180302	5.7841	hypothetical protein
CNAG_00875	-	423	1539	938	311	136	101	0.000765708	-2.56843	0.000133485	14.5919	0.168587	3.11594	rab family protein
CNAG_01558	-	25990	81654	29683	9507	7382	8257	9.44612e-09	-2.57093	5.84324e-10	38.3731	0.168295	8.02475	chlorophyll synthesis pathway protein BchC
CNAG_06647	CDC1	1415	1916	1051	243	250	316	1.06212e-27	-2.59077	1.14977e-29	127.952	0.165998	26.9738	hypothetical protein
CNAG_04521	-	188	170	168	75	15	11	0.0143529	-2.6064	0.00381575	8.36948	0.164209	1.84306	oxidoreductase
CNAG_05819	-	621	524	1207	221	60	183	0.000535429	-2.6381	8.9351e-05	15.3494	0.16064	3.2713	hypothetical protein
CNAG_07939	-	3766	3504	2913	789	506	551	1.15549e-33	-2.64932	9.0971e-36	155.857	0.159395	32.9372	hypothetical protein
CNAG_05851	-	1527	110	1106	180	156	158	0.0175958	-2.72237	0.0048263	7.9434	0.151525	1.75459	glycerol transporter
CNAG_03142	-	28189	58495	20327	3855	6335	7225	3.07664e-09	-2.72634	1.76908e-10	40.7064	0.151109	8.51192	hypothetical protein
CNAG_00834	-	1753	2189	1736	564	183	178	1.53838e-06	-2.81949	1.37769e-07	27.7539	0.14166	5.81294	phosphatidylserine decarboxylase, variant
CNAG_00672	-	80269	133380	83445	14982	12091	13592	1.04465e-61	-3.02956	2.79042e-64	286.562	0.122465	60.981	small subunit ribosomal protein S11
CNAG_01339	-	2332	2860	2109	328	327	326	3.3074e-102	-3.06062	3.71984e-105	474.298	0.119856	101.481	cytoplasmic protein
CNAG_02086	-	4573	3635	3797	405	506	728	1.4325e-21	-3.06605	2.71879e-23	98.8536	0.119406	20.8439	Acyl-CoA-dependent ceramide synthase
CNAG_01052	-	5939	11490	1664	958	753	647	1.02381e-05	-3.1013	1.09338e-06	23.7563	0.116524	4.98978	hypothetical protein
CNAG_07953	-	2084	298	1969	281	143	190	0.0012558	-3.10291	0.000233222	13.5425	0.116394	2.90108	hypothetical protein
CNAG_07324	-	865	726	617	109	70	115	1.43628e-31	-3.1056	1.25193e-33	146.072	0.116177	30.8428	hypothetical protein
CNAG_07775	-	244	1313	352	39	161	6	0.0468712	-3.16672	0.015716	5.83438	0.111358	1.32909	hypothetical protein
CNAG_07765	-	132	854	39	31	59	21	0.0314379	-3.17542	0.00967491	6.69379	0.110688	1.50255	hypothetical protein
CNAG_07745	MPD1	5122	12332	2213	867	701	693	3.14878e-07	-3.20905	2.51e-08	31.0536	0.108138	6.50186	alcohol dehydrogenase, propanol-preferring
CNAG_01446	HSP12	74082	75998	23740	1859	11053	5820	0.000131462	-3.26237	1.88146e-05	18.3057	0.104214	3.8812	heat shock protein, 12Kda
CNAG_06297	-	1376	509	1635	319	26	112	0.0046477	-3.26364	0.00103304	10.7674	0.104123	2.33276	hypothetical protein
CNAG_12971	-	2448	2532	2196	473	118	242	1.20472e-09	-3.3335	6.6562e-11	42.6175	0.0992008	8.91911	unspecified product
CNAG_07352	-	4740	3784	8359	650	525	795	8.90686e-12	-3.3523	3.83172e-13	52.7276	0.0979166	11.0503	hypothetical protein
CNAG_03058	-	42062	84399	15312	6346	3790	4831	1.23169e-08	-3.35411	7.75759e-10	37.8202	0.0977938	7.9095	hypothetical protein
CNAG_02327	-	1147	6898	6940	287	656	548	8.98936e-05	-3.4843	1.23473e-05	19.1088	0.0893556	4.04627	xaa-Pro dipeptidase
CNAG_05683	-	19395	17113	2228	1739	1167	776	5.03365e-05	-3.50104	6.43979e-06	20.3528	0.0883245	4.29812	hypothetical protein
CNAG_07323	-	1856	2445	1694	132	175	266	1.13189e-25	-3.55698	1.43217e-27	118.379	0.0849652	24.9462	cactin
CNAG_12827	-	3941	3791	3574	346	284	448	4.10773e-82	-3.58934	7.50746e-85	381.008	0.0830808	81.3864	unspecified product
CNAG_12905	-	445	302	5	21	33	8	0.0466652	-3.64184	0.0155879	5.84878	0.0801119	1.33101	unspecified product
CNAG_01252	-	19	625	42	18	24	11	0.0345838	-3.67571	0.010891	6.48301	0.0782529	1.46113	thiosulfate/3-mercaptopyruvate sulfurtransferase
CNAG_06075	-	18415	63848	18729	4242	2972	927	3.76368e-06	-3.71406	3.67214e-07	25.8594	0.0762001	5.42439	hypothetical protein
CNAG_04451	-	173	1068	205	29	40	45	0.000137569	-3.73074	1.98627e-05	18.2024	0.0753244	3.86148	ribonuclease P/MRP protein subunit POP1
CNAG_04884	-	819	570	749	103	49	16	1.03363e-05	-3.87098	1.10585e-06	23.7345	0.0683467	4.98564	large subunit ribosomal protein L44
CNAG_04879	-	867	3204	1714	128	146	126	1.1567e-11	-3.97991	5.07366e-13	52.1762	0.0633766	10.9368	Glycogen debranching enzyme
CNAG_06388	-	3042	1114	5439	312	145	265	8.01967e-07	-4.03515	6.78735e-08	29.1245	0.0609958	6.09584	hypothetical protein
CNAG_07677	-	422	9	326	11	13	21	0.00909215	-4.34327	0.0022446	9.33792	0.0492657	2.04133	hypothetical protein
CNAG_01464	FHB1	10746	29819	11897	893	659	748	2.14679e-26	-4.6423	2.53522e-28	121.814	0.0400432	25.6682	Flavohemoglobin
CNAG_04351	-	550	1275	119	55	7	14	0.000316469	-4.80726	4.95637e-05	16.4647	0.0357165	3.49967	methylmalonate-semialdehyde dehydrogenase (acylating)
CNAG_06639	-	1968	2377	1563	88	68	74	9.74663e-163	-4.85035	8.22154e-166	753.166	0.0346655	162.011	E3 ubiquitin-protein ligase MARCH6
CNAG_12327	-	31	20	44	4	0	0	0.028028	-4.85921	0.00835758	6.9552	0.0344534	1.55241	unspecified product
CNAG_06207	-	5576	11038	7919	480	243	225	1.36931e-26	-4.87158	1.57857e-28	122.754	0.0341593	25.8635	hypothetical protein
CNAG_03886	-	2416	2276	1185	178	0	54	0.0114478	-4.90433	0.00295007	8.83809	0.0333925	1.94128	hypothetical protein
CNAG_00052	-	430	3277	245	44	17	27	1.30905e-05	-5.56112	1.42903e-06	23.2412	0.0211805	4.88304	hypothetical protein
CNAG_04067	-	61	2001	572	21	12	17	4.98211e-05	-5.82584	6.35984e-06	20.3767	0.0176298	4.30259	Haloacid dehalogenase, type II
CNAG_12864	-	51	117	60	0	3	1	2.64216e-06	-5.92817	2.4999e-07	26.602	0.0164227	5.57804	unspecified product
CNAG_04546	LPI10	55	20	71	0	0	0	0.000283578	-8.29775	4.38248e-05	16.6981	0.0031778	3.54733	multidrug transporter
CNAG_02598	CHI21	13	33	141	0	0	0	0.00280706	-8.6992	0.00058367	11.8273	0.00240591	2.55175	Chitinase
CNAG_07730	-	48	115	50	0	0	0	2.2872e-07	-8.72432	1.77819e-08	31.7228	0.00236438	6.6407	tricarboxylate transporter, variant
CNAG_01120	-	121	6230	5341	16	5	0	4.67976e-05	-9.3093	5.89493e-06	20.522	0.00157624	4.32978	pyruvate dehydrogenase complex dihydrolipoamide acetyltransferase
CNAG_03464	LAC2	116	127	88	0	0	0	3.67446e-18	-9.39411	8.47197e-20	82.9368	0.00148625	17.4348	Laccase 2
CNAG_07597	-	119	124	127	0	0	0	2.00232e-18	-9.57801	4.50403e-20	84.1858	0.00130838	17.6985	hypothetical protein, variant
CNAG_04028	-	650	723	0	0	0	0	0.0244168	-11.3645	0.00711256	7.24432	0.000379271	1.61231	RNA binding protein, variant
CNAG_12950	-	664	656	589	0	0	0	1.09582e-90	-11.9371	1.69465e-93	420.728	0.000255018	89.9603	unspecified product
CNAG_01846	-	1780	252	0	0	0	0	0.0227806	-12.0034	0.00653664	7.39607	0.000243561	1.64244	flavoprotein
CNAG_06002	-	1520	137	1089	0	0	0	6.57978e-09	-12.5294	3.9869e-10	39.1193	0.000169156	8.18179	tRNA (5-methylaminomethyl-2-thiouridylate)- methyltransferase
CNAG_02310	-	593	2170	1927	0	0	0	4.81942e-22	-13.234	8.69418e-24	101.112	0.000103796	21.317	casein kinase II subunit beta
CNAG_03590	CKB1	5352	5477	4247	0	0	0	0	-14.9099	0	2077.19	3.24839e-05		casein kinase II subunit beta
CNAG_05694	CKA1	8283	9561	7716	0	0	0	0	-15.6737	0	4060.35	1.91317e-05		CMGC/CK2 protein kinase
