# Supplementary material for: Casein kinase 2 complex: a central regulator of multiple pathobiological signaling pathways in Cryptococcus neoformans
Source: mBio. 2024 Jan 9;15(2):e03275-23. doi: 10.1128/mbio.03275-23 (PMC10865844; doi:10.1128/mbio.03275-23)
Supplement: Data Set S3 — Proteomic and phosphoproteomic fold.change scores from the comparative analysis of CK2 mutants in C. neoformans. [file mbio.03275-23-s0003.xlsx]

## Sheet: Info
	Data Set S3. Proteomic and phosphoproteomic fold-change scores from the comparative analysis of CK2 mutants in C. neoformans.
	Title: Casein kinase 2 complex: a central regulator of multiple pathobiological signaling pathways in Cryptococcus neoformans
	Authors: Yeseul Choi, Seong-Ryong Yu, Yujin Lee, Ann-Yae Na, Sangkyu Lee, Joseph Heitman, Ran Seo, Han-Seung Lee, Jong-Seung Lee, and Yong-Sun Bahn
	Statistical analysis of protein expression and phosphopeptie intensity level
	The labeled peptides were analyzed with nano LC connected to LTQ-Velos Orbitrap. The analysis of the data was conducted using the MaxQuant search engine (version 1.6), with the database of C. neoformans H99 serving as the reference for the analysis. Proteins showing differential expression were determined using a log2 fold change threshold of either 1 or -1. Subsequently, the Perseus software (ve…
	RAW data deposited on the ProteomeXchange Consortium
	accession number: PXD033626

## Sheet: proteomics-volcano plot
Data Set S3. Proteomic and phosphoproteomic fold-change scores from the comparative analysis of CK2 mutants in C. neoformans.
Protein IDs	Protein name	Gene name	Normalized cka1/WT	cka1/WT type 1st	cka1/WT 2nd	cka1/WT 3rd	T-test Significant	-Log T-test p-value	T-test Difference
J9VLQ3	26S proteasome regulatory subunit N9	CNAG_04014	1.06764	0.897628	0.959028	1.07519	+	3.75304	0.999871
J9VG55	Uncharacterized protein	CNAG_03862	1.00288	0.972325	0.998557	1.02786	+	5.48973	1.00041
J9W1M8	Phosphatase activator	CNAG_01798	1.0229	0.980391	NaN	NaN	+	1.86944	1.00165
J9VKP1	Uncharacterized protein	CNAG_02699	1.00576	1.00576	NaN	NaN		0	1.00576
J9VN80	Uncharacterized protein	CNAG_06617	0.932061	1.34993	0.905351	0.849599	+	2.50792	1.00924
J9VZ50	Uncharacterized protein	CNAG_06506	1.01006	1.01006	NaN	NaN		0	1.01006
J9VWP3	L-galactono-gamma-lactone oxidase (EC 1.1.3.37)	CNAG_06439	0.952334	0.377401	1.24367	1.4844	+	1.62265	1.01445
J9W1E8	tRNA (adenine(58)-N(1))-methyltransferase non-catalytic subunit TRM6 (tRNA(m1A58)-methyltransferase subunit TRM6)	CNAG_01676	1.10367	1.20914	0.415759	1.33285	+	1.79983	1.01535
J9VLH6	DSBA domain-containing protein	CNAG_02496	1.19472	0.773152	1.1375	0.97159	+	2.7657	1.01924
J9VIE4	ARID domain-containing protein	CNAG_00240	0.961994	1.07793	NaN	NaN	+	1.44199	1.01996
J9VS37	Aspartate kinase (EC 2.7.2.4)	CNAG_04347	1.0697	1.04334	0.890641	1.07861	+	3.75698	1.02057
J9VTS8	UDP-galactopyranose mutase	CNAG_07752	1.01792	NaN	NaN	1.03984	+	2.16872	1.02888
J9VEW7	Succinate dehydrogenase assembly factor 2, mitochondrial (SDH assembly factor 2) (SDHAF2)	CNAG_00486	0.474047	1.58785	NaN	NaN		0.501274	1.03095
J9VN27	Vacuolar protein sorting-associated protein 27	CNAG_02167	1.11036	1.06901	1.1846	0.775683	+	2.85509	1.03491
J9VV53	Uncharacterized protein	CNAG_01943	0.930548	NaN	1.14078	NaN		1.19116	1.03566
J9W301	Cell division cycle protein 123	CNAG_06295	0.942608	0.773996	1.40327	NaN	+	1.50611	1.03996
J9VQ22	Endoplasmic reticulum protein	CNAG_02891	1.24062	0.854395	0.775683	1.29631	+	2.36919	1.04175
J9VK91	Chromatin-remodeling ATPase INO80 (EC 3.6.4.-)	CNAG_06819	1.24793	0.948601	0.955313	NaN	+	2.06016	1.05061
J9VVM4	Uncharacterized protein	CNAG_02054	1.04334	0.899949	0.913033	1.34767	+	2.68471	1.051
J9VJT3	Uncharacterized protein	CNAG_00739	1.03984	NaN	NaN	1.06281	+	2.1577	1.05133
J9VY02	CN hydrolase domain-containing protein	CNAG_06067	1.03984	1.28983	0.738984	1.14012	+	2.54428	1.0522
J9VIE2	Phospho-2-dehydro-3-deoxyheptonate aldolase (EC 2.5.1.54)	CNAG_04951	1.0314	1.16479	0.886745	1.13027	+	3.34618	1.0533
J9VZM0	ATPase GET3 (EC 3.6.-.-) (Arsenical pump-driving ATPase) (Arsenite-stimulated ATPase) (Golgi to ER traffic protein 3) (Guided entry of tail-anchored proteins 3)	GET3 CNAG_01923	1.6526	0.420078	0.494672	1.6526		1.25787	1.05499
J9VZY2	Methylthioribulose-1-phosphate dehydratase (MTRu-1-P dehydratase) (EC 4.2.1.109)	MDE1 CNAG_05584	0.91533	1.12367	1.15186	NaN	+	2.3114	1.06362
J9VP03	NADH dehydrogenase (Ubiquinone) Fe-S protein 3	CNAG_07177	1.30568	1.10367	0.940355	0.909197	+	2.87332	1.06472
J9VG26	Histone H2A	CNAG_06747	1.07861	1.00504	1.16092	1.02928	+	4.13434	1.06846
J9VEZ6	Transducin family protein	CNAG_00752	1.06901	NaN	NaN	1.06901		0	1.06901
J9VZY0	Aldehyde dehydrogenase	CNAG_06010	0.998557	1.14078	NaN	NaN	+	1.37407	1.06967
J9VXT6	Cytoplasmic protein	CNAG_05652	1.38681	0.952334	0.88049	NaN	+	1.67702	1.07321
J9VVJ0	Cytoplasmic protein	CNAG_03410	0.672652	1.49108	0.618239	1.51096	+	1.64645	1.07323
J9W494	Serine/threonine-protein phosphatase 2A 56 kDa regulatory subunit	CNAG_05634	1.10903	1.4163	1.12499	0.666302	+	2.21871	1.07915
J9VLU9	Uncharacterized protein	CNAG_00543	1.13093	1.09221	1.01221	1.1003	+	4.5523	1.08391
J9VXC6	Phosphatidylethanolamine N-methyltransferase (PEAMT) (EC 2.1.1.17)	CNAG_03139	1.13816	1.03422	NaN	NaN	+	1.51659	1.08619
J9W476	Cysteine synthase A	CNAG_05611	1.08814	0.895303	1.28214	NaN	+	1.98459	1.08853
J9VK75	Threonine aldolase	CNAG_02851	1.27679	0.930548	1.06074	NaN	+	2.07149	1.08936
J9VXQ2	Inositol-polyphosphate 5-phosphatase	CNAG_02001	0.913799	1.46048	NaN	0.913799	+	1.57598	1.09603
J9VLI7	Very-long-chain (3R)-3-hydroxyacyl-CoA dehydratase (EC 4.2.1.134)	CNAG_02487	1.02361	1.0115	1.25701	NaN	+	2.2791	1.09737
T2BNM3	Ribosome assembly protein 4, variant	CNAG_01432	0.999278	NaN	1.20226	NaN		1.23261	1.10077
J9VZ91	Solute carrier family 25 (Mitochondrial 2-oxodicarboxylate transporter), member 21	CNAG_01752	1.12565	1.03562	1.16607	1.07861	+	4.42775	1.10149
J9VRU7	GDP-mannose transporter (GMT)	CNAG_05817	1.06901	1.08474	1.01078	1.24732	+	3.67301	1.10296
J9VLF8	Nitric oxide synthase-interacting protein	CNAG_01058	1.10635	1.10635	NaN	NaN		0	1.10635
T2BP49	WD repeat-containing protein	CNAG_07951	0.695994	NaN	1.51954	NaN		0.644807	1.10777
J9W1B7	U6 snRNA-associated Sm-like protein LSm2	CNAG_01666	1.21039	1.18903	1.05311	0.978928	+	3.56525	1.10787
J9VKE5	6-phosphogluconolactonase (6PGL) (EC 3.1.1.31)	CNAG_01216	1.17696	1.17696	0.88049	1.23327	+	3.10057	1.11692
J9VVN4	Glucosamine-6-phosphate isomerase (EC 3.5.99.6) (Glucosamine-6-phosphate deaminase)	CNAG_06098	1.12234	NaN	0.918386	1.33342	+	1.95237	1.12472
J9VJ33	Uncharacterized protein	CNAG_07361	0.532068	1.72028	NaN	NaN		0.509985	1.12617
J9VXP6	Prephenate dehydrogenase [NADP(+)] (PRDH) (EC 1.3.1.13)	CNAG_01997	1.04893	0.708408	1.20789	1.5568	+	2.1151	1.13051
J9VKI4	Uncharacterized protein	CNAG_01173	1.13356	NaN	NaN	1.13356		0	1.13356
J9VE78	IPPc domain-containing protein	CNAG_07317	1.05102	1.31092	1.0545	NaN	+	2.24702	1.13882
J9VRR5	Uncharacterized protein	CNAG_04447	1.03069	1.24732	NaN	NaN		1.21926	1.139
J9VPK0	Plasma membrane protein	CNAG_07625	1.10098	1.123	0.998557	1.34085	+	3.26296	1.14085
J9VHN5	Kynureninase (EC 3.7.1.3) (Biosynthesis of nicotinic acid protein 5) (L-kynurenine hydrolase)	BNA5 CNAG_02780	1.22157	0.913033	1.52507	0.914564	+	2.35968	1.14356
J9VR65	O-methyltransferase	CNAG_04195	1.15963	1.13553	NaN	NaN	+	2.17504	1.14758
J9VRT2	6-phosphofructo-2-kinase/fructose-2, 6-bisphosphatase	CNAG_04221	1.10568	1.56365	1.07656	0.846393	+	2.33278	1.14807
J9VMH6	HAL protein kinase	CNAG_00745	1.09761	1.23327	1.12763	NaN	+	2.89582	1.15284
J9VXF4	Uncharacterized protein	CNAG_01895	1.61589	NaN	NaN	0.692427		0.615701	1.15416
J9VQC9	Uncharacterized protein	CNAG_03463	1.05797	1.33228	0.809826	1.42546	+	2.43547	1.15638
J9VLH5	Succinate dehydrogenase assembly factor 3 (SDH assembly factor 3) (SDHAF3)	CNAG_03919	1.20351	1.30276	0.964953	NaN	+	2.12948	1.15708
J9VM79	Acetyltransferase	CNAG_02988	1.24914	0.978196	0.974529	1.43936	+	2.70477	1.16031
J9VI43	VWFA domain-containing protein	CNAG_02585	1.17313	1.08474	1.20539	1.19849	+	4.52577	1.16544
J9VUD1	Pyrroline-5-carboxylate reductase (EC 1.5.1.2)	CNAG_05899	1.33113	0.890641	1.07998	1.37128	+	2.71692	1.16826
J9VDB8	Actin-2	CNAG_00145	0.938098	1.63599	NaN	0.938098	+	1.42842	1.17073
J9VM12	Cytoplasmic protein	CNAG_00605	1.10165	1.24732	1.10165	1.23511	+	4.04647	1.17143
J9VUU6	Cyclohydrolase	CNAG_06009	1.17249	1.17249	NaN	NaN		0	1.17249
J9VST6	KH domain-containing protein	CNAG_04716	1.37128	0.876566	1.38294	1.06833	+	2.61126	1.17478
J9W0P0	Uncharacterized protein	CNAG_04595	1.35276	NaN	NaN	1.00504		1.03052	1.1789
J9VI99	AP-1 complex subunit gamma	CNAG_07318	1.17249	1.19598	NaN	NaN	+	2.19972	1.18423
J9VPX0	Endoribonuclease L-PSP	CNAG_03084	1.04544	1.3488	NaN	1.17377	+	2.26601	1.18934
J9VWF5	S-adenosylmethionine-dependent methyltransferase	CNAG_01546	1.2302	1.15704	NaN	NaN	+	1.70988	1.19362
J9VPH4	3,4-dihydroxy-2-butanone 4-phosphate synthase (DHBP synthase) (EC 4.1.99.12)	CNAG_02506	0.926759	0.959028	1.45996	1.46153	+	2.39466	1.20182
J9VM83	Cytoplasmic protein	CNAG_00671	1.2455	1.17057	1.05728	1.33457	+	3.59322	1.20198
J9VZB5	Exopolyphosphatase	CNAG_04354	1.08338	NaN	1.32711	NaN		1.19279	1.20525
J9W286	Uncharacterized protein	CNAG_05997	1.461	NaN	0.990592	NaN		0.918337	1.2258
J9VZD6	Sphinganine-1-phosphate aldolase	CNAG_05389	1.17249	1.32769	1.15898	1.25822	+	4.13857	1.22934
J9VYX5	Uncharacterized protein	CNAG_01659	1.27322	1.19283	NaN	NaN	+	1.68306	1.23302
J9VY77	Ribitol kinase	CNAG_04631	1.26544	NaN	1.20289	NaN	+	1.79239	1.23416
J9VSA6	Uncharacterized protein	CNAG_02350	1.3225	1.43403	NaN	0.955313	+	1.87331	1.23728
J9VY66	Sister chromatid cohesion protein PDS5	CNAG_04648	1.24245	NaN	1.24245	NaN		0	1.24245
J9VP57	Gly-Xaa carboxypeptidase	CNAG_03960	1.11036	1.25217	1.24001	1.38791	+	3.68688	1.24761
J9VQD0	Uncharacterized protein	CNAG_01313	1.20914	1.28629	NaN	NaN	+	1.70608	1.24772
J9VDP7	Uncharacterized protein	CNAG_00249	1.21475	NaN	NaN	1.29396	+	1.69692	1.25435
J9VLD3	Class III aminotransferase	CNAG_07802	1.02006	NaN	1.49006	NaN		0.928716	1.25506
J9W081	Golgi phosphoprotein 3	CNAG_04806	1.30976	NaN	1.21226	NaN	+	1.60908	1.26101
J9VI27	Dehydrogenase	CNAG_06759	1.25822	NaN	NaN	1.27083	+	2.49834	1.26452
J9VQ58	Cytoplasmic protein	CNAG_02286	1.74373	NaN	0.797428	NaN		0.644084	1.27058
J9VDD8	S-methyl-5'-thioadenosine phosphorylase (EC 2.4.2.28) (5'-methylthioadenosine phosphorylase) (MTA phosphorylase) (MTAP) (MTAPase)	CNAG_00165	1.36849	1.08202	1.17313	1.46205	+	3.1548	1.27142
J9VNT1	Lysine decarboxylase	CNAG_03854	1.28333	NaN	1.26183	NaN	+	2.26946	1.27258
J9VVS4	Uncharacterized protein	CNAG_04723	1.23327	1.32193	NaN	NaN	+	1.65602	1.2776
J9VW42	TPT domain-containing protein	CNAG_06230	1.32998	NaN	NaN	1.23082	+	1.60835	1.2804
J9VT66	Alpha-ketoglutarate catabolism dioxygenase	CNAG_03389	1.09356	1.60075	0.984772	1.4489	+	2.51321	1.28199
J9VME7	Aldehyde dehydrogenase (NAD(+)) (EC 1.2.1.3)	CNAG_00735	1.35276	0.990592	1.25701	1.54003	+	2.82014	1.2851
J9VCZ8	Calcium-binding protein	CNAG_00009	1.28629	NaN	NaN	1.29278	+	2.7952	1.28954
J9VJJ3	Aldehyde dehydrogenase (NAD )	CNAG_05113	1.29807	1.19598	1.43456	1.24245	+	3.85394	1.29277
J9VLM9	Rhodanese domain-containing protein	CNAG_03984	1.20163	NaN	1.37907	1.30393	+	2.80322	1.29488
J9VGM0	DEAH box polypeptide 36	CNAG_00347	1.39726	1.81762	0.671746	NaN		1.21668	1.29554
T2BNM0	J domain-containing protein	CNAG_06121	0.965692	0.916094	2.02148	NaN		1.16165	1.30109
J9VTK2	COP9 signalosome complex subunit 12	CNAG_04627	1.13291	NaN	1.47249	NaN		1.08349	1.3027
J9VNT0	RRM domain-containing protein	CNAG_01060	1.64247	1.02432	1.42385	1.13159	+	2.57876	1.30556
J9VU39	NAD-specific glutamate dehydrogenase (EC 1.4.1.2)	CNAG_00879	1.3846	1.20351	1.30801	1.43669	+	3.91929	1.33321
J9VH37	Polyadenylate-binding protein 2	CNAG_03968	1.33743	NaN	NaN	1.33743		0	1.33743
J9VH91	6-phosphofructo-2-kinase/fructose-2, 6-bisphosphatase	CNAG_07372	1.40272	NaN	1.30159	NaN	+	1.62348	1.35215
J9VG46	RRM domain-containing protein	CNAG_06716	1.20727	NaN	NaN	1.51299		1.14723	1.36013
J9VPT1	Nicotinate (Nicotinamide) nucleotide adenylyltransferase (Nicotinate (Nicotinamide) nucleotide adenylyltransferase, variant)	CNAG_07694	1.15121	1.0827	1.8528	NaN	+	1.50701	1.36224
J9VZD5	Mannose-1-phosphate guanylyltransferase (EC 2.7.7.13)	CNAG_01813	1.41414	1.31092	1.25761	1.48903	+	3.92355	1.36793
J9VXQ1	Dopey_N domain-containing protein	CNAG_05613	1.20163	1.39726	1.5568	1.33056	+	3.46682	1.37156
J9VWQ9	NADPH2 dehydrogenase	CNAG_04313	1.31441	1.73466	0.996389	1.44784	+	2.53314	1.37332
J9VPM3	Uncharacterized protein	CNAG_03165	1.33457	1.38571	1.40054	NaN	+	3.67458	1.3736
J9VLI1	Peptidyl-prolyl cis-trans isomerase (PPIase) (EC 5.2.1.8)	CNAG_02492	1.25278	1.5888	NaN	1.30568	+	2.24827	1.38242
J9VPU6	Zinc finger protein	CNAG_03261	1.24793	1.51702	NaN	NaN		1.20927	1.38248
J9VXS6	Nuclear protein	CNAG_05642	1.39287	NaN	NaN	1.39287		0	1.39287
J9VEE9	Mitochondrial protein	CNAG_00576	1.31788	NaN	1.46884	NaN	+	1.46277	1.39336
J9VMV3	Kynurenine 3-monooxygenase (EC 1.14.13.9) (Biosynthesis of nicotinic acid protein 4) (Kynurenine 3-hydroxylase)	BNA4 CNAG_02793	1.34142	1.49108	NaN	1.37685	+	2.9854	1.40312
Q9HF03	Pre-mRNA-splicing factor CLF1 (crooked-neck-like protein 1)	CLF1 CCN1 CNAG_00694	1.1776	0.9568	2.104	1.43136	+	1.97094	1.41744
J9VD30	Ribosome assembly protein 1	CNAG_00044	1.42008	NaN	NaN	1.42008		0	1.42008
J9VLP1	Uncharacterized protein	CNAG_03999	1.36681	2.09559	1.4163	0.817214	+	1.91355	1.42398
J9VVK2	Peptidylprolyl isomerase (EC 5.2.1.8)	CNAG_04805	1.31208	1.54052	1.43296	NaN	+	2.67231	1.42852
J9VHZ8	Uncharacterized protein	CNAG_07547	1.52457	1.33056	1.50386	1.46153	+	4.2298	1.45513
J9VR34	Kinetochore protein Mis12/MTW1	CNAG_04157	1.62106	1.29396	1.48388	NaN	+	2.38124	1.4663
J9VFT3	Protein PNS1	CNAG_00074	1.26183	1.79369	1.0314	1.79286	+	2.33126	1.46994
J9VHS3	Aryl-alcohol dehydrogenase	CNAG_02717	1.43723	NaN	1.64339	1.34369	+	2.44561	1.47477
J9VNE6	HDc domain-containing protein	CNAG_01212	1.49927	1.49927	NaN	NaN		0	1.49927
T2BPK6	Uncharacterized protein	CNAG_04404	1.51299	NaN	1.50335	NaN	+	2.69168	1.50817
J9VPH3	Mitochondrial import inner membrane translocase subunit TIM54	CNAG_05234	1.40272	1.62901	NaN	NaN	+	1.32396	1.51586
J9VNU1	Cytoplasmic protein	CNAG_03865	1.50995	0.92448	1.96828	1.68616	+	2.20577	1.52222
J9W232	Malate synthase (EC 2.3.3.9)	CNAG_05653	1.58785	1.84318	1.08542	1.58785	+	2.6219	1.52607
J9VU52	Glycine cleavage system P protein (EC 1.4.4.2)	CNAG_01594	1.6107	1.55925	1.27501	1.67717	+	3.37502	1.53053
J9VT77	Nuclear protein (Nuclear protein, variant)	CNAG_04774	1.60692	1.49467	NaN	NaN	+	1.63773	1.55079
J9VUD5	Metallo-beta-lactamase	CNAG_01669	1.64293	1.52607	NaN	NaN	+	1.62956	1.5845
T2BP44	Velvet domain-containing protein	CNAG_02387	1.73596	NaN	NaN	1.50589	+	1.34579	1.62092
J9W130	UBA domain-containing protein	CNAG_06450	1.56755	1.52857	1.82497	1.56755	+	3.78773	1.62216
J9VHV7	Non-specific serine/threonine protein kinase (EC 2.7.11.1)	CNAG_02680	2.08848	NaN	NaN	1.15963		0.751243	1.62405
J9VY08	Chorismate mutase (EC 5.4.99.5)	CNAG_06072	1.52256	1.52256	1.98368	1.48182	+	3.07219	1.62765
J9VQC2	Complex III subunit 7	CNAG_01323	1.569	2.09356	1.0895	1.79244	+	2.34734	1.63613
J9VRH6	Malate dehydrogenase (Oxaloacetate-decarboxylating)	CNAG_04326	1.73466	1.66266	1.42385	1.74459	+	3.68387	1.64144
J9VT13	Endoplasmic reticulum protein	CNAG_04622	2.04754	2.53556	NaN	0.402722		0.908624	1.66194
J9VU06	Uncharacterized protein	CNAG_05774	2.06074	NaN	NaN	1.30276		0.850447	1.68175
J9VXU3	Ribosomal RNA-processing protein 9	CNAG_04802	1.08474	NaN	NaN	2.29719		0.659267	1.69097
J9VXE3	Small nuclear ribonucleoprotein G (snRNP-G)	CNAG_04914	1.24245	NaN	2.14274	NaN		0.781259	1.6926
J9VR76	Voltage-gated potassium channel protein beta-2 subunit	CNAG_04209	1.58159	1.99856	1.16285	2.03351	+	2.43245	1.69413
J9VNX0	Malic enzyme	CNAG_06638	1.77019	1.53804	1.74631	1.78199	+	4.07736	1.70913
J9VXI7	Mitochondrial protein	CNAG_04872	1.74201	1.74201	NaN	NaN		0	1.74201
J9VW60	Uncharacterized protein	CNAG_06486	1.52507	1.45154	2.40953	1.59884	+	2.36213	1.74624
J9VMR0	MFS domain-containing protein	CNAG_02299	2.31034	NaN	NaN	1.23389		0.726495	1.77211
J9VNT9	Dynactin 1	CNAG_01051	1.78157	NaN	1.80364	NaN	+	2.40682	1.7926
J9VIZ4	Atypical/ABC1/ABC1-C protein kinase	CNAG_07359	2.50004	NaN	NaN	1.10367		0.628307	1.80185
J9VZ10	Uncharacterized protein	CNAG_07941	1.75189	NaN	1.94411	NaN	+	1.48045	1.848
J9VX12	Uncharacterized protein	CNAG_01713	1.86473	2.00791	1.82538	1.8476	+	4.63646	1.8864
J9VLX8	STE/STE7/MKK protein kinase	CNAG_02357	1.89064	1.89064	NaN	NaN		0	1.89064
J9VRP6	Transcription factor C subunit 6	CNAG_04172	1.89414	1.93206	NaN	NaN	+	2.2	1.9131
J9VZV6	CMGC/CDK protein kinase	CNAG_05549	2.53082	1.36737	NaN	NaN		0.733659	1.9491
J9VS38	Glucose-methanol-choline oxidoreductase	CNAG_05258	1.76214	2.52557	1.73639	1.84036	+	2.73042	1.96611
J9VTG4	Taurine catabolism dioxygenase TauD	CNAG_01542	1.94636	NaN	NaN	2.12796	+	1.54733	2.03716
J9VKZ8	Vacuole morphology and inheritance protein 14	CNAG_01248	2.28629	NaN	1.83956	NaN		1.16327	2.06292
J9VES3	CUE domain-containing protein	CNAG_00717	2.01078	2.13586	NaN	NaN	+	1.71675	2.07332
J9VR54	NmrA domain-containing protein	CNAG_04934	2.23879	NaN	NaN	1.96162	+	1.3773	2.10021
J9VR01	Lipoyl(octanoyl) transferase (EC 2.3.1.181)	CNAG_03473	2.21506	2.08134	NaN	NaN	+	1.70318	2.1482
J9VL43	Alpha-aminoadipic semialdehyde synthase	CNAG_00247	2.31237	2.50182	1.33056	2.49108	+	2.34558	2.15896
J9VS03	Uricase (EC 1.7.3.3) (Urate oxidase)	CNAG_04307	2.08916	2.08916	2.43829	NaN	+	2.5571	2.20554
J9VS56	Annexin C1	ANXC1	2.31092	2.12168	NaN	NaN	+	1.56602	2.2163
J9VZR0	Helicase	CNAG_01975	2.38184	1.72944	NaN	2.81311	+	1.74185	2.30813
J9W0K8	Uncharacterized protein	CNAG_07008	2.38018	NaN	NaN	2.38018		0	2.38018
J9W2P4	Uncharacterized protein	CNAG_06158	3.77231	1.51501	1.97453	NaN		1.14092	2.42061
J9VMM0	Uncharacterized protein	CNAG_01448	2.25972	NaN	NaN	2.88421		1.11401	2.57197
J9VLE0	Aldehyde dehydrogenase (NAD )	CNAG_01078	2.49697	NaN	NaN	3.26484		1.07395	2.88091
J9VNW3	Rab-GAP TBC domain-containing protein	CNAG_05039	2.76299	NaN	3.41021	2.72901	+	2.25715	2.9674
J9W3E2	Uncharacterized protein	CNAG_06473	3.13291	3.13291	NaN	NaN		0	3.13291
J9VFQ2	Uncharacterized protein	CNAG_03692	3.24762	NaN	3.34937	3.19566	+	3.71858	3.26422
J9VW78	Nitric oxide dioxygenase (EC 1.14.12.17)	CNAG_01464	-3.1078	-3.25154	-3.53952	-2.95456	+	3.89439	-3.21335
J9VTL4	Alcohol dehydrogenase, propanol-preferring	CNAG_07745	-2.40354	-2.5649	-1.94898	-3.33643	+	2.52085	-2.56346
J9VLH9	Glyoxal oxidase	CNAG_00407	-2.16488	-2.11404	-2.75633	-2.39593	+	3.28411	-2.35779
J9VR37	Phosphoketolase	CNAG_06923	-2.04097	-2.32193	-2.1016	-2.30757	+	4.11978	-2.19302
J9VT03	Uncharacterized protein	CNAG_02070	-2.17137	-2.38836	-1.78091	-2.35107	+	3.24505	-2.17293
J9VV99	ATP synthase subunit e, mitochondrial	CNAG_03298	-2.1078	-2	NaN	-2.08927	+	3.58598	-2.06569
J9VDW3	Uncharacterized protein	CNAG_00091	-1.82623	-2.06492	-2.23786	-1.82623	+	3.55258	-1.98881
J9VMU0	Uncharacterized protein	CNAG_06800	-1.77596	-2.20423	-2.18442	-1.76611	+	3.29216	-1.98268
J9VW52	rRNA adenine N(6)-methyltransferase (EC 2.1.1.-)	CNAG_04571	-1.54372	NaN	-2.02915	NaN		1.06566	-1.78643
J9VYN0	Uncharacterized protein	CNAG_04105	-1.76611	-1.81604	-1.78588	-1.7084	+	5.33251	-1.76911
J9VKJ7	Short-chain dehydrogenase	CNAG_02751	-2.00578	-1.92687	-2.00578	-1.03801	+	2.28989	-1.74411
J9VGM4	Uncharacterized protein	CNAG_00351	-1.71312	-1.67577	NaN	NaN	+	2.15387	-1.69444
J9VZW4	Sec39 domain-containing protein	CNAG_05559	-1.62593	NaN	NaN	-1.51457	+	1.64657	-1.57025
J9VVZ2	Uncharacterized protein	CNAG_06404	-1.57777	-1.46993	NaN	-1.65745	+	2.92154	-1.56838
J9W0K1	ATP-citrate synthase (EC 2.3.3.8) (ATP-citrate (pro-S-)-lyase) (Citrate cleavage enzyme)	CNAG_04640	-1.43051	-1.82113	-1.49818	-1.41504	+	3.29238	-1.54121
J9VTH3	Pyruvate decarboxylase	CNAG_04659	-1.39973	-1.44615	-1.662	-1.64837	+	3.72825	-1.53906
J9VGW0	Uncharacterized protein	CNAG_03058	-1.44615	-1.64386	-1.46196	-1.57777	+	4.18874	-1.53243
J9VM18	Casein kinase II subunit beta (CK II beta)	CNAG_02310	-1.28279	-1.84166	-1.28279	NaN	+	1.80403	-1.46908
J9VGY9	Ribosomal protein L37	CNAG_03015	-1.42275	-1.42663	-1.38082	-1.61264	+	4.01187	-1.46071
J9VJ23	Uncharacterized protein	CNAG_05167	-1.45008	-1.62593	-1.36959	-1.35476	+	3.76134	-1.45009
J9W049	Uncharacterized protein	CNAG_06109	-1.33279	-1.64837	-1.45799	-1.26882	+	3.35855	-1.42699
J9W2G5	Large subunit ribosomal protein L13e	CNAG_06095	-1.35845	-1.27579	-1.39214	-1.47393	+	4.23371	-1.37508
J9VTP9	Uncharacterized protein	CNAG_01052	-1.35107	-1.43831	-1.60823	-1.03505	+	2.82766	-1.35817
J9VRI4	Uncharacterized protein	CNAG_05683	-1.45008	-1.14561	-1.32916	-1.47393	+	3.42603	-1.3497
J9VU28	Large subunit ribosomal protein L33-b	CNAG_05800	-1.33279	-1.33279	-1.22095	-1.486	+	3.83587	-1.34313
J9VJI2	Uncharacterized protein	CNAG_04081	-1.32916	-1.191	-1.6529	-1.12973	+	2.83388	-1.3257
J9VQ94	MFS domain-containing protein	CNAG_01354	-1.34008	-1.26534	-1.34008	NaN	+	3.44544	-1.31517
J9VPK3	Nucleolar protein 16	CNAG_03064	-1.32554	-1.47393	-1.12973	NaN	+	2.24095	-1.30973
J9VDH1	Hydroxyacid-oxoacid transhydrogenase (EC 1.1.99.24)	CNAG_07316	-1.26534	-1.75147	-1.15843	-0.954557	+	2.32271	-1.28245
J9VF52	Large subunit ribosomal protein L34e	CNAG_00821	-1.41504	-1.30757	-0.965784	-1.43051	+	2.88675	-1.27973
J9VU15	Chlorophyll synthesis pathway protein BchC	CNAG_01558	-1.27928	-1.31473	-1.21424	-1.30045	+	4.93632	-1.27718
J9VDQ3	NADH dehydrogenase	CNAG_00254	-1.31473	-1.52284	NaN	-0.988504	+	1.83735	-1.27536
J9VVH4	Fatty acid synthase subunit beta, fungi type	CNAG_02099	-1.25154	-1.26534	-1.2723	-1.22769	+	5.97301	-1.25422
J9VVM1	Uncharacterized protein	CNAG_03439	-0.85726	-0.785875	-1.01742	-2.32193	+	1.38496	-1.24562
J9VUM6	Uncharacterized protein	CNAG_02444	-1.152	-1.39214	-1.18442	NaN	+	2.43849	-1.24285
J9VTZ1	Acetyl-CoA carboxylase/biotin carboxylase	CNAG_05759	-1.0499	-1.25498	-1.18771	-1.19429	+	3.95459	-1.17172
J9VRP1	Histone H1	CNAG_04168	-1.12343	-1.24811	-1.00289	-1.23447	+	3.57568	-1.15222
J9VSC8	Ribosomal protein L19	CNAG_04448	-1.04394	-1.02327	-1.30045	-1.17462	+	3.40119	-1.13557
J9VSC4	Large subunit ribosomal protein L21e	CNAG_02330	-0.894322	-0.894322	-0.795859	-1.93236	+	1.60911	-1.12922
J9VSU6	THO complex subunit 1	CNAG_03235	-1.32916	-1.45403	-1.32916	-0.24127	+	1.50469	-1.08841
J9W1J6	Uncharacterized protein	CNAG_01743	-1.04097	-1.18115	-1.17788	-0.907793	+	3.31682	-1.07695
J9VPA9	DUF1752 domain-containing protein	CNAG_05768	-0.862496	-1.26534	NaN	NaN		0.924028	-1.06392
J9W2U5	Large subunit ribosomal protein L32e	CNAG_06222	-1.05889	-1.05289	-0.99137	-1.12343	+	4.43579	-1.05665
J9VP36	Uncharacterized protein	CNAG_03930	-0.954557	-1.14561	NaN	NaN		1.23842	-1.05008
J9VUT1	Uncharacterized protein	CNAG_03143	-1.03209	-1.13606	-1.1047	-0.865122	+	3.36056	-1.03449
J9VNT2	Translation factor GUF1, mitochondrial (EC 3.6.5.n1) (Elongation factor 4 homolog) (EF-4) (GTPase GUF1) (Ribosomal back-translocase)	GUF1 CNAG_05004	-0.878321	-1.23786	NaN	-0.937878	+	1.93055	-1.01802
J9VPA7	Carbonic anhydrase (EC 4.2.1.1) (Carbonate dehydratase)	CNAG_05144	-0.974262	-1.18771	-0.905088	-1.00289	+	3.34279	-1.01749
J9VS96	Glycogen debranching enzyme	CNAG_04879	-0.940645	-1.14561	-0.971431	-0.997118	+	3.70455	-1.0137
J9VGH7	Elongation factor 1 alpha-like protein	CNAG_03987	-0.905088	-0.552156	-1.152	-1.4344	+	1.90438	-1.01091
J9VSX5	Fatty acid synthase subunit alpha, fungi type	CNAG_02100	-0.979942	-1.00578	-0.994241	-1.05289	+	5.07135	-1.00822
J9VHR0	DNA mismatch repair protein MSH2	CNAG_00770	-0.628162	-1.24811	-0.888969	-1.11716	+	2.2456	-0.9706
J9VRE2	Alpha-1,4 glucan phosphorylase (EC 2.4.1.1)	CNAG_06666	-0.924125	-0.948976	-0.948976	-1.01159	+	4.78858	-0.958416
J9W118	RRM domain-containing protein	CNAG_06435	-0.577767	-0.428566	NaN	-1.85726		0.769781	-0.954531
J9VKK2	Small subunit ribosomal protein S13e	CNAG_01153	-0.940645	-1.04097	-0.844251	-0.957356	+	3.76949	-0.945806
J9VYI4	Uncharacterized protein	CNAG_03566	-0.836501	-1.01159	-0.929611	-0.96016	+	3.87398	-0.934465
J9W0B1	Large subunit ribosomal protein L4e	CNAG_04762	-0.924125	-1.05289	-0.785875	-0.974262	+	3.3262	-0.934289
J9VPD5	Protein-ribulosamine 3-kinase (EC 2.7.1.172)	CNAG_02542	-0.808437	-0.924125	-1.20756	-0.785875	+	2.62211	-0.9315
J9VUK7	Ribosome biogenesis protein BMS1	CNAG_01715	-0.971431	-0.886299	NaN	NaN	+	1.53532	-0.928865
J9VXG5	Small subunit ribosomal protein S8	CNAG_05507	-0.862496	-0.448115	-1.15521	-1.23107	+	1.86124	-0.924225
J9VTA9	Ribosomal protein L15	CNAG_01486	-0.913216	-0.943417	-0.795859	-1.03801	+	3.46136	-0.922625
J9VPT7	Small subunit ribosomal protein S28	CNAG_06847	-0.951764	-0.867752	-0.943417	-0.83908	+	4.1865	-0.900503
J9W225	Large subunit ribosomal protein L23	CNAG_01976	-0.962969	-0.828793	-0.744197	-1.0499	+	3.02271	-0.896466
J9VJC5	Large subunit ribosomal protein L37a	CNAG_04011	-0.899695	-0.828793	-0.788365	-1.04394	+	3.26254	-0.890199
J9VRT3	Succinate-semialdehyde dehydrogenase (EC 1.2.1.16)	CNAG_04467	-0.810966	-0.99137	-0.498179	-1.25154	+	1.95086	-0.888013
J9VJ21	Hsp60-like protein	CNAG_03891	-0.886299	-0.902389	-0.83908	-0.913216	+	4.85754	-0.885246
J9VNF0	Nuclear export factor	CNAG_02032	-0.708396	NaN	NaN	-1.04394		0.919211	-0.87617
J9VM47	U6 snRNA-associated Sm-like protein LSm7	CNAG_05241	-0.841663	-1.02621	-0.854649	-0.768568	+	3.27514	-0.872771
J9VHC1	Large subunit ribosomal protein L28e	CNAG_04068	-0.808437	-0.72738	-0.826233	-1.09851	+	2.76047	-0.865139
J9VPR5	Uncharacterized protein	CNAG_05939	-0.92139	-1.03801	-1.02034	-0.467932	+	2.1199	-0.861917
J9VUD6	Small subunit ribosomal protein S14	CNAG_05904	-0.606035	-0.875672	-0.985645	-0.9771	+	2.63546	-0.861113
J9VVL4	Uncharacterized protein	CNAG_04790	-0.833927	NaN	NaN	-0.870387	+	1.86592	-0.852157
J9VMN3	Uncharacterized protein	CNAG_00794	-1.43051	NaN	NaN	-0.258425		0.413165	-0.844467
J9VI93	GATA type zinc finger protein asd-4	CNAG_00193	-0.971431	-0.442222	-1.0145	-0.937878	+	2.08853	-0.841508
J9VRU6	Pyridoxal phosphate phosphatase phospho2	CNAG_04236	-0.862496	-0.854649	-0.751465	-0.85726	+	4.1373	-0.831468
J9VUI4	Monosaccharide transporter	CNAG_01683	-0.800877	-0.926865	-0.612638	-0.971431	+	2.7102	-0.827953
J9VND4	PAB1-binding protein 1 (Poly(A)-binding protein-binding protein)	PBP1 CNAG_02046	-0.597278	-1.08927	-0.550042	-1.05889	+	1.96716	-0.82387
J9VW40	Small subunit ribosomal protein S2	CNAG_06605	-0.694321	-0.790859	-0.715486	-1.08009	+	2.56714	-0.820188
J9VQA5	Hexose transporter	CNAG_03438	-0.739372	-1.08314	-0.713119	-0.739372	+	2.57532	-0.818751
J9VUB6	Uncharacterized protein	CNAG_01842	-0.567041	-1.43831	-0.450084	NaN		0.922265	-0.818477
J9VK98	Large subunit ribosomal protein L22e	CNAG_06811	-0.492078	-0.935117	-0.664288	-1.17788	+	1.90892	-0.817341
J9VX05	60S ribosomal protein L8	CNAG_05555	-0.766112	-0.798366	-0.694321	-0.974262	+	3.06511	-0.808265
J9VXE8	Large subunit ribosomal protein L3	CNAG_01884	-0.805913	-0.816037	-0.668868	-0.929611	+	3.19899	-0.805107
J9VWA7	Mitofusin	CNAG_06688	-0.826233	NaN	NaN	-0.76366	+	1.60133	-0.794947
J9VVZ9	60S acidic ribosomal protein P0	CNAG_03577	-0.808437	-0.910502	-0.662003	-0.795859	+	3.24011	-0.794201
J9VLT3	Translation initiation factor SUI1	CNAG_04054	-0.780909	-0.751465	-0.870387	-0.749038	+	3.98729	-0.78795
J9VND2	Chitin deacetylase 2 (EC 3.5.1.41)	CDA2 MP98 CNAG_01230	-0.899695	-0.227692	-1.191	NaN		0.945009	-0.772795
J9VIQ1	HHE domain-containing protein	CNAG_00315	-0.736966	-0.940645	-0.648372	-0.749038	+	2.95647	-0.768755
J9VF99	40S ribosomal protein S4	CNAG_00640	-0.717857	-0.694321	-0.703689	-0.926865	+	3.0731	-0.760683
T2BNZ0	40S ribosomal protein S6	CNAG_01152	-0.788365	-0.803393	-0.597278	-0.852042	+	3.06319	-0.760269
J9VPF2	Small subunit ribosomal protein S10e	CNAG_05814	-0.810966	-0.823677	-0.614845	-0.790859	+	3.23808	-0.760087
J9VU51	Uncharacterized protein	CNAG_07601	-0.756331	NaN	NaN	-0.756331		0	-0.756331
J9VNM2	NmrA domain-containing protein	CNAG_04938	-0.724993	-0.982791	-0.659723	-0.650635	+	2.63192	-0.754535
J9W3A6	Probable acetate kinase (EC 2.7.2.1) (Acetokinase)	CNAG_06432	-0.652901	-1.0145	-0.766112	-0.573467	+	2.36168	-0.751745
J9VFJ7	Pescadillo homolog (Nucleolar protein 7 homolog)	NOP7 CNAG_03624	-0.76366	-0.76366	-0.701342	-0.771027	+	4.64684	-0.749923
J9VLW1	Ribonucloprotein	CNAG_02378	-0.72261	-0.821126	-0.518701	-0.935117	+	2.46398	-0.749389
J9VPP8	Uncharacterized protein	CNAG_03007	-0.694321	-0.805913	-0.732165	-0.76366	+	4.15858	-0.749015
J9VX14	Uncharacterized protein	CNAG_05565	-0.659723	-1.04097	-0.612638	-0.673463	+	2.31649	-0.746699
T2BQQ1	CCR4-NOT transcription complex subunit 4, variant 1 (CCR4-NOT transcription complex subunit 4, variant 2)	CNAG_03839	-0.630394	-0.749038	-0.974262	-0.630394	+	2.56657	-0.746022
J9VMP2	GTP-binding protein	CNAG_00804	-0.744197	NaN	NaN	-0.744197		0	-0.744197
J9VHE4	Small subunit ribosomal protein S11	CNAG_00672	-0.749038	-0.741783	-0.650635	-0.831358	+	3.57115	-0.743203
J9VNM1	Uncharacterized protein	CNAG_01130	-0.72261	-0.836501	-0.650635	-0.75877	+	3.51041	-0.742129
J9VGU8	Uncharacterized protein	CNAG_03873	-0.744197	NaN	-0.739372	NaN	+	2.68393	-0.741785
J9VDR3	Large subunit ribosomal protein L9e	CNAG_00034	-0.701342	-0.971431	-0.444184	-0.813499	+	2.1504	-0.732614
J9VU89	Small subunit ribosomal protein S20	CNAG_01628	-0.673463	-0.703689	-0.836501	-0.68966	+	3.5244	-0.725828
J9VRK0	Rho GTPase activator	CNAG_05703	0.16092	NaN	-0.277534	-2.04692		0.401081	-0.721178
J9VFP1	Uncharacterized protein	CNAG_03677	-0.854649	-0.878321	-0.680382	-0.469929	+	2.32917	-0.72082
J9VV50	Large subunit ribosomal protein L11 (Large subunit ribosomal protein L11, variant)	CNAG_07839	-0.678072	-0.77596	-0.708396	-0.706041	+	4.27117	-0.717117
J9W350	U3 small nucleolar RNA-associated protein 3	CNAG_06367	-0.715486	-0.841663	-0.590745	-0.715486	+	3.10064	-0.715845
J9W447	Cytochrome c oxidase assembly protein subunit 17	CNAG_05573	-0.694321	-0.821126	-0.579922	-0.766112	+	3.07833	-0.71537
J9VKN9	Small subunit ribosomal protein S24e	CNAG_01332	-0.687335	-0.943417	-0.475936	-0.746616	+	2.29445	-0.713326
J9W3D8	Nucleolar GTP-binding protein 1	CNAG_06468	-0.518701	-0.401635	-0.870387	-1.04692	+	1.74477	-0.709411
J9VRN7	Uncharacterized protein	CNAG_04163	-0.766112	-0.632629	-0.854649	-0.58208	+	2.83889	-0.708867
J9VE62	Uncharacterized protein	CNAG_00465	-0.793357	-0.924125	-0.662003	-0.452057	+	2.22844	-0.707885
J9VN50	NAD dependent epimerase/dehydratase	CNAG_02673	-0.680382	-0.741783	-0.841663	-0.539519	+	2.80354	-0.700837
J9VS67	Uncharacterized protein	CNAG_04903	-1.24811	-1.85726	NaN	1.00288		0.296731	-0.700828
J9VYP1	40S ribosomal protein S0	RPS0 CNAG_04114	-0.696658	-0.62371	-0.720232	-0.75877	+	3.83309	-0.699842
J9VF13	Large subunit ribosomal protein L29	CNAG_00771	-0.652901	-0.761213	-0.630394	-0.751465	+	3.61897	-0.698993
J9VF51	Uncharacterized protein	CNAG_00583	-0.637109	-0.732165	NaN	-0.72738	+	2.70965	-0.698885
J9VM66	Large subunit ribosomal protein L7e	CNAG_00656	-0.668868	-0.72977	-0.698998	-0.68966	+	4.87921	-0.696824
J9VZ02	Large subunit ribosomal protein L22	CNAG_06447	-0.621488	-0.520769	-0.800877	-0.841663	+	2.56832	-0.6962
J9VN30	BAG domain-containing protein	CNAG_02701	-0.756331	-1.1078	-0.577767	-0.340075	+	1.63572	-0.695494
J9VQI1	Ribosomal protein	CNAG_02144	-0.296899	-1.02327	-0.821126	-0.628162	+	1.68329	-0.692364
T2BPR0	Uncharacterized protein	CNAG_01753	-0.678072	-0.929611	-0.556393	-0.60165	+	2.43656	-0.691431
J9VTE3	Small subunit ribosomal protein S17	CNAG_01170	-0.657445	-0.865122	-0.564905	-0.678072	+	2.79207	-0.691386
J9VZ65	Porphobilinogen deaminase (EC 2.5.1.61) (Pre-uroporphyrinogen synthase)	CNAG_01721	-0.72261	-0.72261	NaN	-0.625934	+	2.6632	-0.690385
J9W1P7	Uncharacterized protein	CNAG_05473	-0.808437	-0.634867	-0.657445	-0.646112	+	3.33927	-0.686716
T2BPS6	Nuclear GTP-binding protein, variant	CNAG_01608	-0.675765	-0.671163	NaN	-0.703689	+	3.6557	-0.683539
J9VQP1	Cytoplasmic protein	CNAG_02677	-0.701342	-0.619271	-0.736966	-0.675765	+	3.98076	-0.683336
J9VL24	Aromatic amino acid aminotransferase I	CNAG_03808	-0.641604	-0.793357	-0.510457	-0.771027	+	2.71961	-0.679111
J9VND8	U2-associated protein SR140	CNAG_06685	-0.554273	NaN	-0.798366	NaN		0.944396	-0.67632
J9W0I6	Large subunit ribosomal protein L13	CNAG_06231	-0.364013	-0.854649	-0.637109	-0.846843	+	2.00236	-0.675654
J9VPZ2	3-hydroxy-3-methylglutaryl coenzyme A synthase (HMG-CoA synthase) (EC 2.3.3.10)	CNAG_03311	-0.680382	-0.619271	-0.678072	-0.717857	+	4.21718	-0.673895
J9VT53	Cytoplasmic protein (Cytoplasmic protein, variant)	CNAG_03376	-0.558517	NaN	-0.516636	-0.937878	+	1.42444	-0.67101
J9VHW8	Uncharacterized protein	CNAG_00845	-0.212568	-1.30401	NaN	-0.492078		0.750924	-0.669551
J9VH28	Uncharacterized protein	CNAG_03958	-0.637109	-0.666576	-0.510457	-0.859876	+	2.5738	-0.668505
J9VED2	Poly(A) polymerase (EC 2.7.7.19)	CNAG_00551	-0.539519	-0.0218043	-0.708396	-1.39973		0.997063	-0.667363
J9VTB5	Dual specificity phosphatase 12	CNAG_01203	-1.03505	NaN	-0.261881	NaN		0.465672	-0.648464
J9VME3	Acetyl-CoA C-acetyltransferase	CNAG_02918	-0.558517	-0.78339	-0.522841	-0.724993	+	2.70269	-0.647435
T2BQC1	C2 domain-containing protein, variant	CNAG_00522	-0.648372	-0.590745	-0.630394	-0.706041	+	3.94662	-0.643888
J9VQ34	Uncharacterized protein	CNAG_03142	-0.592919	-0.698998	-0.72261	-0.547932	+	3.21849	-0.640615
J9VND1	Uncharacterized protein	CNAG_03705	-0.625934	-0.634867	-0.641604	-0.62371	+	6.20863	-0.631529
J9VQU2	Uncharacterized protein	CNAG_04106	-0.678072	-0.875672	-0.678072	-0.291592	+	1.84986	-0.630852
J9VW54	CUE domain-containing protein	CNAG_06475	-0.442222	-0.9771	-0.386468	-0.698998	+	1.72113	-0.626197
J9VNV6	Protein YOP1	CNAG_01031	-0.62371	-0.606035	-0.650635	-0.62371	+	5.15509	-0.626022
J9VJQ8	Uncharacterized protein	CNAG_01446	-0.673463	-0.943417	-0.603841	-0.246395	+	1.63477	-0.616779
J9VY82	ATP-binding cassette transporter	CNAG_03450	-0.610433	-0.610433	NaN	NaN		0	-0.610433
J9VKZ3	Uncharacterized protein	CNAG_00995	-0.573467	-0.715486	-0.456009	-0.696658	+	2.68674	-0.610405
T2BPT9	Chaperone DnaJ, variant	CNAG_01696	-0.537424	-0.652901	-0.539519	-0.698998	+	3.18193	-0.607211
J9VNW6	Small subunit ribosomal protein S15	CNAG_06633	-0.533242	-0.666576	-0.54372	-0.685014	+	3.211	-0.607138
J9VMN2	Small subunit ribosomal protein S9	CNAG_02331	-0.612638	-0.606035	-0.510457	-0.698998	+	3.25495	-0.607032
J9VVW7	Uncharacterized protein	CNAG_06565	-0.14401	-1.92139	-0.753896	0.420078		0.498099	-0.599805
J9VG91	Large subunit ribosomal protein L30e	CNAG_00232	-0.492078	-0.599462	-0.746616	-0.558517	+	2.80694	-0.599168
J9VFG4	Large subunit ribosomal protein L31e	CNAG_00703	-0.744197	-0.818579	0.107018	-0.915936		1.06191	-0.592924
J9VPG7	Uncharacterized protein	CNAG_05829	-0.432455	NaN	-0.751465	NaN		0.775831	-0.59196
J9VVE7	Uncharacterized protein	CNAG_02129	-0.522841	-0.671163	-0.556393	-0.597278	+	3.45385	-0.586919
J9VPC4	Trehalose synthase	CNAG_03113	-0.603841	-0.756331	-0.634867	-0.345564	+	2.18224	-0.585151
J9VHT4	Cytochrome P450, family 51 (Sterol 14-demethylase)	CNAG_00040	-0.50226	-0.621488	-0.643856	-0.567041	+	3.46192	-0.583661
J9VFX5	Chlorophyll synthesis pathway protein BchC	CNAG_00115	-0.590745	-0.571322	-0.573467	-0.590745	+	5.77385	-0.58157
J9VN14	Nuclear GTP-binding protein	CNAG_02720	-0.37146	-0.744197	0.0717627	-1.27579		0.868543	-0.57992
J9VLD4	MMtag domain-containing protein	CNAG_00355	-0.187707	NaN	-0.965784	NaN		0.422747	-0.576746
J9VJ71	Large subunit ribosomal protein L8	CNAG_05232	-0.473931	-0.461959	-0.675765	-0.694321	+	2.56262	-0.576494
J9VRE4	Glycosyl-hydrolase	CNAG_04291	-0.612638	NaN	NaN	-0.537424	+	1.38116	-0.575031
J9VQH8	Cellular nucleic acid-binding protein	CNAG_01273	-0.434403	-0.682696	-0.771027	-0.411195	+	2.11313	-0.57483
J9VRX7	SAP domain-containing protein	CNAG_04273	-0.268817	-0.72977	-0.394032	-0.902389	+	1.52859	-0.573752
J9W146	Nucleolar protein 4	CNAG_06472	-0.184425	-0.184425	-0.749038	-1.16812		1.01372	-0.571503
J9VHX0	Solute carrier family 26 (Sodium-independent sulfate anion transporter), member 11	CNAG_00077	-0.571322	NaN	NaN	-0.571322		0	-0.571322
J9W204	TPR repeat-containing protein	CNAG_05619	-0.569179	-0.496142	-0.643856	NaN	+	2.25528	-0.569726
T2BQQ8	NET1-associated nuclear protein 1 (U3 small nucleolar RNA-associated protein 17), variant	CNAG_03645	-0.345564	-0.634867	-0.496142	-0.800877	+	2.00369	-0.569363
J9VJV9	Transcriptional repressor NF-X1	CNAG_07506	-0.422752	NaN	-0.713119	NaN		0.797705	-0.567936
J9W0X0	E3 ubiquitin-protein ligase PEP5 (EC 2.3.2.27)	CNAG_06376	-0.569179	NaN	NaN	-0.562772	+	2.44328	-0.565976
J9VSL1	Large subunit ribosomal protein L14e	CNAG_04799	-0.586406	-0.577767	-0.473931	-0.619271	+	3.42373	-0.564344
J9VFW9	mRNA 3'-end-processing protein RNA14	CNAG_03761	0.408168	0.584	-3.55639	0.312665		0.212797	-0.56289
J9VYV9	Uncharacterized protein	CNAG_01644	-0.590745	-0.619271	NaN	-0.461959	+	2.1276	-0.557325
J9VW00	Cytochrome c oxidase-assembly factor COX23, mitochondrial	CNAG_06414	-0.586406	-0.526992	NaN	NaN	+	1.4693	-0.556699
J9VKT3	Uncharacterized protein	CNAG_01289	-0.550042	-0.550042	NaN	NaN		0	-0.550042
J9VXL6	U3 small nucleolar RNA-associated protein 20	CNAG_05571	-0.488026	-0.994241	-0.413115	-0.289827	+	1.41267	-0.546302
J9VGW3	Large subunit ribosomal protein L23	CNAG_03053	-0.957356	0.0524158	-0.189351	-1.06492		0.833006	-0.539802
J9VJ74	Uncharacterized protein	CNAG_03951	-0.41889	-0.773492	-0.805913	-0.155213	+	1.39594	-0.538377
J9VSB0	Ribonuclease Z (EC 3.1.26.11)	CNAG_05975	-0.550042	-0.550042	NaN	-0.512514	+	3.26668	-0.537533
J9VWG3	Formylglycinamide ribonucleotide amidotransferase (EC 6.3.5.3) (Formylglycinamide ribotide amidotransferase)	CNAG_04192	-0.471929	-0.708396	-0.483985	-0.479955	+	2.58293	-0.536066
J9VFT1	Acetyl-coenzyme A synthetase (EC 6.2.1.1)	CNAG_00797	-0.481968	-0.397828	-0.666576	-0.592919	+	2.53943	-0.534823
J9VQ72	SIT4-associating protein/190	CNAG_03399	-0.253257	-0.816037	NaN	NaN		0.51085	-0.534647
J9W0L4	Cerevisin	CNAG_04625	-0.378945	-0.84944	-0.295128	-0.612638	+	1.63036	-0.534038
Q8TG24	Sulfate adenylyltransferase (EC 2.7.7.4) (ATP-sulfurylase) (Sulfate adenylate transferase) (SAT)	MET3 CNAG_04215	-0.524915	-0.664288	-0.286304	-0.652901	+	2.04486	-0.532102
J9VV35	HABP4_PAI-RBP1 domain-containing protein	CNAG_06113	-0.492078	-0.612638	-0.354759	-0.630394	+	2.4193	-0.522467
J9VLC0	Splicing factor 3A subunit 2	CNAG_01103	-0.494109	-0.545824	NaN	NaN	+	1.49987	-0.519967
J9VWL5	NADH dehydrogenase (Ubiquinone) 1 alpha subcomplex 2	CNAG_05434	-0.562772	-0.569179	-0.506353	-0.440264	+	3.37796	-0.519642
J9W230	Sulfide:quinone oxidoreductase	CNAG_01981	-0.492078	-0.510457	-0.641604	-0.434403	+	2.89123	-0.519636
J9VRY3	Heme oxygenase 2	CNAG_05852	-0.526992	-0.526992	NaN	-0.50226	+	3.59779	-0.518748
J9VK47	Uncharacterized protein	CNAG_06866	-0.516636	NaN	-0.516636	NaN		0	-0.516636
J9VQM2	Uncharacterized protein	CNAG_03553	-0.479955	-0.392137	-0.610433	-0.577767	+	2.72328	-0.515073
J9VJX9	Nucleolar protein 15	CNAG_07511	-0.312939	NaN	-0.821126	-0.401635		1.08449	-0.5119
J9VVA4	Hsp90-like protein	CNAG_06150	-0.496142	-0.535332	-0.446148	-0.567041	+	3.53758	-0.511166
J9VWM3	Ubiquinone biosynthesis monooxygenase COQ6, mitochondrial (EC 1.14.13.-)	COQ6 CNAG_04264	-0.899695	0.0538064	-0.41889	-0.77596		1.01271	-0.510185
J9VRY9	Transcription elongation factor	CNAG_07679	-0.508403	-0.42082	-0.595097	NaN	+	2.01494	-0.508107
J9VS24	Ubiquitin-activating enzyme E1-like	CNAG_05896	-0.356605	-0.293359	-0.915936	-0.465938	+	1.43863	-0.50796
J9VVZ8	Aconitate hydratase, mitochondrial (Aconitase) (EC 4.2.1.-)	CNAG_07908	-0.603841	-0.691989	-0.413115	-0.318326	+	2.01598	-0.506818
J9VG42	Transcription factor	CNAG_07464	-0.500218	-0.500218	NaN	NaN		0	-0.500218
J9VW33	Allergen	CNAG_06220	-0.422752	-0.432455	-0.846843	-0.293359	+	1.59431	-0.498852
J9VQQ2	HYPK_UBA domain-containing protein	CNAG_03373	-0.244685	-0.816037	-0.641604	-0.270556	+	1.40528	-0.493221
J9VNR7	Signal recognition particle subunit SRP9	CNAG_05798	-0.512514	-0.512514	-0.415038	-0.529073	+	3.49046	-0.492284
J9VT67	3-hydroxy-3-methylglutaryl coenzyme A reductase (HMG-CoA reductase) (EC 1.1.1.34)	CNAG_06534	-0.407364	-0.407364	-0.24127	-0.891643	+	1.39298	-0.48691
J9VN68	mRNA cleavage and polyadenylation factor CLP1	CLP1 CNAG_02111	-0.535332	-0.584241	-0.390245	-0.42082	+	2.73155	-0.482659
J9VZS2	Small subunit ribosomal protein S5	CNAG_01990	-0.456009	-0.54372	-0.411195	-0.510457	+	3.30668	-0.480345
J9W025	SBDS domain-containing protein	CNAG_06075	-0.541618	-0.395929	-0.392137	-0.586406	+	2.61952	-0.479022
J9VF68	Pre-rRNA-processing protein PNO1	CNAG_00603	-0.592919	NaN	NaN	-0.364013		0.82543	-0.478466
J9VWT6	Chaperone	CNAG_04348	-0.454032	-0.50226	-0.440264	-0.490051	+	4.18249	-0.471651
J9VKI8	H/ACA ribonucleoprotein complex subunit CBF5	CNAG_01168	-0.465938	-0.483985	-0.531156	-0.392137	+	3.29258	-0.468304
J9VTE5	Phenylalanyl-tRNA synthetase (EC 6.1.1.20)	CNAG_01522	-0.448115	-0.452057	-0.411195	-0.554273	+	3.20818	-0.46641
J9VQ69	RRM domain-containing protein	CNAG_02843	-0.424688	-0.477944	-0.556393	-0.405451	+	3.08451	-0.466119
J9VQA6	THO complex subunit 4	CNAG_03186	-0.204233	-0.694321	-0.204233	-0.751465		1.26881	-0.463563
J9W2G0	Aspartate aminotransferase (EC 2.6.1.1)	CNAG_06088	-0.450084	-0.529073	-0.432455	-0.442222	+	3.62103	-0.463459
J9VJC0	Pyruvate dehydrogenase E1 component subunit beta (EC 1.2.4.1)	CNAG_05059	-0.397828	-0.535332	-0.340075	-0.569179	+	2.4553	-0.460604
J9VR92	Hydroxyethylthiazole kinase	CNAG_04230	-0.263612	-0.569179	-0.432455	-0.567041	+	2.09992	-0.458072
J9VU43	Hsp72-like protein	CNAG_01750	-0.454032	-0.567041	-0.395929	-0.415038	+	2.90033	-0.45801
J9VEX4	Uncharacterized protein	CNAG_00497	-0.403542	-1.09542	0.108357	-0.440264		0.794334	-0.457717
J9W1X8	Mitochondrial protein	CNAG_01914	-0.547932	-0.237864	NaN	-0.575615		1.28003	-0.453804
J9VJH2	Transformation/transcription domain-associated protein	CNAG_07377	-0.200913	-0.279284	-1.20091	-0.121863		0.765087	-0.450743
J9VMH8	YL1_C domain-containing protein	CNAG_06826	-0.440264	NaN	NaN	-0.459973	+	1.85588	-0.450118
J9VVT7	Ribosome biogenesis protein UTP30	CNAG_06535	-0.481968	-0.37707	-0.444184	-0.496142	+	3.34552	-0.449841
J9VIB7	1-(5-phosphoribosyl)-5-[(5-phosphoribosylamino)methylideneamino] imidazole-4-carboxamide isomerase (EC 5.3.1.16) (5-proFAR isomerase) (Phosphoribosylformimino-5-aminoimidazole carboxamide ribotide isomerase)	CNAG_03646	-0.467932	-0.281036	-0.573467	-0.467932	+	2.28484	-0.447592
J9VFY8	Small subunit ribosomal protein S16	CNAG_03780	0.0370308	-0.841663	-0.209228	-0.77596		0.889821	-0.447455
J9VLP5	40S ribosomal protein S1	RPS1 CNAG_04004	0.166073	-0.687335	-0.467932	-0.780909		0.887574	-0.442526
J9VFN3	Uncharacterized protein	CNAG_03667	-0.430509	-0.37707	-0.483985	-0.469929	+	3.45497	-0.440373
J9W473	Cytoplasmic protein	CNAG_05607	-0.440264	-0.440264	NaN	NaN		0	-0.440264
J9VGF1	RAN protein binding protein	CNAG_03722	-0.438307	-0.550042	-0.298673	-0.471929	+	2.44691	-0.439738
J9VUI3	Uncharacterized protein	CNAG_04340	-0.424688	NaN	NaN	-0.448115	+	1.76742	-0.436401
J9VH48	Oxidoreductase	CNAG_03983	-0.405451	-0.506353	-0.524915	-0.300448	+	2.44963	-0.434292
J9VTF3	Glycerol kinase (EC 2.7.1.30)	CNAG_01155	-0.442222	-0.498179	-0.332789	-0.461959	+	2.9243	-0.433787
J9VYB5	Uncharacterized protein	CNAG_06169	-0.424688	-0.780909	-0.248108	-0.281036	+	1.42135	-0.433685
J9VI36	MFS domain-containing protein	CNAG_07519	-0.422752	NaN	-0.401635	-0.475936	+	2.58658	-0.433441
J9VGG0	F-actin capping protein	CNAG_03967	-0.382701	-0.386468	-0.558517	-0.39973	+	2.69596	-0.431854
J9VU41	Vacuolar-sorting protein SNF7	CNAG_01583	-0.584241	-0.380822	-0.166503	-0.595097	+	1.62637	-0.431666
J9VVM5	Ribosome biogenesis regulatory protein	CNAG_06273	-0.384584	NaN	-0.522841	-0.384584	+	1.94854	-0.430669
J9VLL7	Zinc knuckle family protein	CNAG_03964	-0.488026	-0.0558912	-0.510457	-0.659723	+	1.33921	-0.428524
J9W1L5	Fe2OG dioxygenase domain-containing protein	CNAG_01772	-0.603841	-0.226004	-0.239566	-0.643856	+	1.48978	-0.428317
J9VQY5	Ceramide very long chain fatty acid hydroxylase (EC 1.-.-.-)	CNAG_02577	-0.632629	-0.962969	0.467801	-0.577767		0.580609	-0.426391
J9VTL6	C-22 sterol desaturase	CNAG_06644	-0.343732	-0.533242	-0.428566	-0.39973	+	2.761	-0.426318
J9VGX6	Acetyl-CoA acyltransferase	CNAG_00490	-0.430509	-0.579922	-0.184425	-0.508403	+	1.80033	-0.425815
J9VV32	Uncharacterized protein	CNAG_02263	-0.438307	-0.490051	-0.254978	-0.500218	+	2.29067	-0.420888
J9VVQ2	AGC/Akt protein kinase	CNAG_06301	-0.41889	-0.288065	-0.734563	-0.24127	+	1.49016	-0.420697
J9VKV8	Large subunit ribosomal protein L10-like	CNAG_03739	-0.332789	-0.569179	-0.37146	-0.409278	+	2.40605	-0.420677
J9VK61	Uncharacterized protein	CNAG_00848	-0.422752	-0.531156	-0.545824	-0.181149	+	1.80931	-0.420221
J9VDE9	Glutamate carboxypeptidase	CNAG_00176	-0.486004	-0.541618	-0.200913	-0.448115	+	1.94253	-0.419162
J9VVB4	Cytoplasmic protein	CNAG_02165	-0.428566	-0.367732	NaN	-0.452057	+	2.44057	-0.416118
T2BNV8	Stress response protein NST1	CNAG_01376	-0.369595	-0.902389	-0.199255	-0.184425		1.04217	-0.413916
J9VVW6	Osomolarity two-component system, phosphorelay intermediate protein YPD1	CNAG_06151	-0.411195	NaN	-0.312939	-0.516636	+	1.70711	-0.41359
J9VTM1	Haloacid dehalogenase, type II	CNAG_06649	-0.413115	-0.413115	NaN	NaN		0	-0.413115
J9VZI7	40S ribosomal protein S7	CNAG_04445	-0.407364	-0.473931	-0.14401	-0.619271	+	1.59061	-0.411144
J9VHJ1	Alpha-1,3-mannosyltransferase	CNAG_00721	-0.275786	-0.26708	NaN	-0.68966		1.00673	-0.410842
J9VLB4	Zuotin	CNAG_04976	-0.354759	-0.556393	-0.323733	-0.395929	+	2.37115	-0.407704
J9VGC1	Uncharacterized protein	CNAG_03688	-0.444184	-0.41889	-0.506353	-0.246395	+	2.26823	-0.403955
J9VS72	Polyketide_cyc domain-containing protein	CNAG_02394	-0.356605	NaN	-0.54372	-0.311148	+	1.5275	-0.403824
J9VH01	Uncharacterized protein	CNAG_00520	-0.362158	-0.413115	-0.483985	-0.354759	+	3.05997	-0.403504
O94746	FK506-binding protein 1 (FKBP) (EC 5.2.1.8) (Peptidyl-prolyl cis-trans isomerase) (PPIase) (Rapamycin-binding protein)	FRR1 CNAG_03682	-0.334607	-0.428566	-0.428566	-0.415038	+	3.41148	-0.401694
J9VYL1	Ribosomal RNA-processing protein 12	CNAG_06277	-0.323733	-0.473931	-0.332789	-0.475936	+	2.60347	-0.401597
J9VTC1	60S ribosomal protein L20	CNAG_04726	-0.388355	-0.442222	-0.300448	-0.454032	+	2.83067	-0.396264
J9VT96	Large subunit ribosomal protein L18-A	CNAG_01224	-0.321928	-0.506353	-0.375197	-0.380822	+	2.68899	-0.396075
J9VM78	1,2-dihydroxy-3-keto-5-methylthiopentene dioxygenase (EC 1.13.11.54) (Acireductone dioxygenase (Fe(2+)-requiring)) (ARD) (Fe-ARD)	ADI1 CNAG_05273	-0.438307	-0.168123	NaN	-0.575615		1.0904	-0.394015
J9VTT5	Uncharacterized protein	CNAG_01012	-0.724993	0.585924	-0.708396	-0.724993		0.50203	-0.393115
J9VTL8	Ribosome biogenesis protein SSF1/2	CNAG_01593	-0.358454	-0.32916	-0.300448	-0.58208	+	2.05433	-0.392536
J9VX45	Uncharacterized protein	CNAG_05599	-0.486004	-0.362158	-0.323733	NaN	+	1.81395	-0.390632
J9VUR9	Polyadenylate-binding protein (PABP)	CNAG_04441	-0.369595	-0.541618	-0.199255	-0.450084	+	1.89761	-0.390138
J9VN21	E3 ubiquitin-protein ligase (EC 2.3.2.27)	CNAG_02172	-0.798366	NaN	NaN	0.0214797		0.286405	-0.388443
J9W3P6	Protein CMS1	CNAG_05402	-0.340075	NaN	NaN	-0.436354		1.1049	-0.388215
J9VIT7	ATP-dependent (S)-NAD(P)H-hydrate dehydratase (EC 4.2.1.93) (ATP-dependent NAD(P)HX dehydratase)	CNAG_05097	-0.386468	-0.270556	-0.475936	-0.413115	+	2.53773	-0.386519
J9W332	SUMO activating enzyme	CNAG_06342	-0.296899	-0.229382	NaN	-0.632629		1.0443	-0.386304
J9W1W2	Beta_helix domain-containing protein	CNAG_05562	0.327687	NaN	-1.09542	NaN		0.16428	-0.383866
J9VMM1	Large subunit ribosomal protein L27e	CNAG_00779	-0.465938	0.185232	-0.416962	-0.831358		0.777133	-0.382257
J9VUR6	Ribosome production factor 1	CNAG_01791	-0.380822	NaN	-0.380822	NaN		0	-0.380822
J9VXF8	BRCA1-associated protein	CNAG_03149	-0.22095	NaN	-0.749038	-0.166503		0.748931	-0.378831
J9VUK1	tRNA (guanine(37)-N1)-methyltransferase (EC 2.1.1.228) (M1G-methyltransferase) (tRNA [GM37] methyltransferase) (tRNA methyltransferase 5)	TRM5 CNAG_04360	-0.662003	0.0057592	NaN	-0.479955		0.703837	-0.378733
J9VJU0	U3 small nucleolar ribonucleoprotein LCP5	CNAG_05228	-0.334607	-0.386468	NaN	-0.415038	+	2.41548	-0.378704
J9VFR3	Tubulin-folding cofactor B (Tubulin-folding cofactor B, variant)	CNAG_03702	-0.351074	-0.560643	-0.330973	-0.270556	+	2.0311	-0.378312
J9VVV4	Stearoyl-CoA desaturase (Delta-9 desaturase)	CNAG_04687	-0.37707	-0.369595	-0.270556	-0.483985	+	2.4817	-0.375301
J9VJ43	Glucose-6-phosphate isomerase (EC 5.3.1.9)	CNAG_03916	-0.364013	-0.382701	-0.407364	-0.334607	+	3.8132	-0.372171
J9VX62	GPI ethanolamine phosphate transferase 3	CNAG_05617	-0.459973	-0.217591	-0.438307	NaN	+	1.39027	-0.371957
T2BPF9	Carboxy-terminal domain RNA polymerase II polypeptide A small phosphatase, variant	CNAG_04224	-0.1976	-0.481968	-0.475936	-0.330973	+	1.92472	-0.37162
J9VK30	Dynamin GTPase	CNAG_02895	-0.295128	NaN	-0.442222	NaN		0.901862	-0.368675
J9VIY9	UBA/TS-N domain-containing protein	CNAG_00426	-0.475936	-0.608232	-0.150401	-0.227692	+	1.38129	-0.365565
J9VJJ1	Large subunit acidic ribosomal protein P1	CNAG_00655	0.173767	-0.902389	-0.182786	-0.54372		0.668738	-0.363782
J9W296	U3 small nucleolar RNA-associated protein 23	CNAG_06007	-0.37707	-0.343732	NaN	-0.367732	+	3.12612	-0.362845
J9VKU8	Hexosyltransferase (EC 2.4.1.-)	CNAG_01050	-0.362158	NaN	NaN	-0.362158		0	-0.362158
J9VI44	NUC153 domain-containing protein	CNAG_00142	-0.380822	-0.249822	-0.390245	-0.424688	+	2.59595	-0.361394
J9VL50	Ubiquitin carboxyl-terminal hydrolase 10	CNAG_06920	-0.274041	-0.314733	-0.413115	-0.438307	+	2.56565	-0.360049
J9VPI4	ATP-dependent RNA helicase DBP2-A	CNAG_07676	-0.354759	-0.444184	-0.272297	-0.362158	+	2.69765	-0.35835
T2BLT5	Chaperone regulator, variant	CNAG_03016	0.243669	-0.846843	-0.467932	NaN		0.419995	-0.357036
J9VSJ2	60S ribosomal protein L6	CNAG_02234	-0.386468	-0.386468	-0.242977	-0.411195	+	2.57925	-0.356777
J9VXE4	Uncharacterized protein	CNAG_01880	-0.349235	-0.349235	-0.382701	-0.345564	+	4.49344	-0.356684
J9VKA3	U3 small nucleolar RNA-associated protein 14	CNAG_06766	-0.386468	-0.397828	-0.147202	-0.490051	+	1.77827	-0.355387
J9VGW6	Gluconate kinase (EC 2.7.1.12)	CNAG_03048	-0.300448	-0.327348	-0.204233	-0.588574	+	1.64154	-0.355151
J9VRA5	Biotin synthase (EC 2.8.1.6)	CNAG_06621	-0.37146	-0.140826	-0.463947	-0.440264	+	1.7646	-0.354124
J9VMB0	Ribonucleoside-diphosphate reductase (EC 1.17.4.1)	CNAG_02208	-0.275786	-0.597278	-0.248108	-0.295128	+	1.64556	-0.354075
J9VQR1	Casein kinase II subunit beta (CK II beta)	CNAG_03590	-0.232769	-0.236164	-0.739372	-0.205896		1.1486	-0.35355
J9VRH3	ADP-ribosylation factor GTPase-activating protein 1	CNAG_05050	-0.409278	-0.136062	-0.21927	-0.648372		1.27486	-0.353245
J9VYR8	ABC transporter PMR5	CNAG_06348	-0.351074	NaN	-0.351074	NaN		0	-0.351074
J9VR10	Oxidoreductase	CNAG_01102	-0.251539	-0.415038	-0.424688	-0.311148	+	2.44792	-0.350603
J9VNP9	Sterol 24-C-methyltransferase	CNAG_03819	-0.369595	-0.316528	-0.307573	-0.403542	+	3.22614	-0.349309
J9W3S6	Nascent polypeptide-associated complex subunit beta	CNAG_05437	-0.22095	-0.382701	-0.680382	-0.112475		1.17738	-0.349127
J9VHH2	CTP synthase (EC 6.3.4.2) (UTP--ammonia ligase)	CNAG_07502	-0.345564	-0.236164	-0.0232697	-0.790859		0.921128	-0.348964
J9VHL5	Small subunit ribosomal protein S29	CNAG_02811	-0.334607	-0.375197	-0.516636	-0.168123	+	1.77938	-0.348641
J9VVB7	Uncharacterized protein	CNAG_03323	0.52306	-1.1976	0.52306	-1.23107		0.26738	-0.345639
J9VIB3	Uncharacterized protein	CNAG_06930	-0.325539	-0.50226	-0.166503	-0.386468	+	1.79736	-0.345193
J9VL49	Small subunit ribosomal protein S27Ae	CNAG_01181	-0.288065	-0.401635	-0.239566	-0.450084	+	2.2339	-0.344837
J9VM86	Cytosolic Fe-S cluster assembly factor NBP35 (Nucleotide-binding protein 35)	NBP35 CNAG_02231	-0.347399	-0.284546	-0.395929	NaN	+	2.05852	-0.342624
J9VFV9	DNA replication licensing factor MCM3 (EC 3.6.4.12)	CNAG_00099	-0.28279	-0.539519	-0.268817	-0.275786	+	1.85453	-0.341728
J9VI89	Probable eukaryotic translation initiation factor 4H	TIF3 CNAG_06906	-0.428566	-0.181149	-0.486004	-0.254978	+	1.74267	-0.337674
J9VF80	Carbamoyl-phosphate synthase, large subunit	CNAG_07373	-0.242977	-0.533242	-0.286304	-0.277534	+	1.81747	-0.335014
J9VVR3	Leucyl-tRNA synthetase (EC 6.1.1.4)	CNAG_06123	-0.345564	-0.352916	-0.298673	-0.332789	+	3.98489	-0.332485
J9VRW0	ATP-binding cassette transporter	CNAG_05150	-0.450084	-0.28279	-0.0846703	-0.508403	+	1.39848	-0.331487
J9W3B6	Isoleucyl-tRNA synthetase (EC 6.1.1.5)	CNAG_06441	-0.013043	-0.648372	NaN	NaN		0.312297	-0.330707
J9VP26	Mitoc_mL59 domain-containing protein	CNAG_05917	-0.394032	-0.42082	-0.248108	-0.258425	+	2.28524	-0.330346
J9VSB5	Iron regulator 1 (Iron regulator 1, variant)	CNAG_04864	-0.289827	-0.369595	NaN	NaN		1.11556	-0.329711
J9VPQ3	ATP-dependent RNA helicase ROK1	CNAG_03205	-0.0908029	-0.0513992	-0.325539	-0.841663		0.770626	-0.327351
J9VMT1	Uncharacterized protein	CNAG_07640	-0.508403	NaN	-0.145605	NaN		0.491569	-0.327004
J9VVL6	Ribonucloprotein	CNAG_03435	-0.422752	-0.37146	-0.176251	-0.330973	+	2.05776	-0.325359
J9VU57	Ribosomal_S7 domain-containing protein	CNAG_01599	-0.275786	-0.347399	-0.0144996	-0.639355		1.05133	-0.31926
J9VW09	ATP-binding cassette, subfamily F, member 3	CNAG_04613	-0.356605	-0.362158	-0.41889	-0.134477	+	1.82823	-0.318033
J9VJG5	Transcription initiation factor IIF subunit beta	CNAG_05103	0.187768	-0.448115	-0.50226	-0.498179		0.802791	-0.315196
J9VMD7	Large subunit ribosomal protein L14	CNAG_02923	-0.275786	-0.314733	-0.158429	-0.504305	+	1.65253	-0.313313
J9VYP5	Bifunctional purine biosynthetic protein ADE5,7 [Includes: Phosphoribosylamine--glycine ligase (EC 6.3.4.13) (Glycinamide ribonucleotide synthetase) (GAR synthetase) (GARS) (Phosphoribosylglycinamide synthetase);Phosphoribosylformylglycinamidine cyclo-ligase (EC 6.3.3.1) (AIR synthase) (AIR synthetase) (AIRS) (Phosphoribosyl-aminoimidazole synthetase)]	ADE57 ADE5,7 CNAG_06314	-0.312939	-0.231075	-0.358454	-0.343732	+	2.78768	-0.31155
J9VZT6	40S ribosomal protein S26	CNAG_05525	-0.277534	-0.0800879	-0.277534	-0.597278		1.19651	-0.308108
J9VMR5	Phosphatidylserine decarboxylase	CNAG_00834	-0.307573	NaN	NaN	-0.307573		0	-0.307573
J9VZX1	Phosphomevalonate kinase (EC 2.7.4.2)	CNAG_06001	-0.323733	-0.340075	-0.100051	-0.45799	+	1.5776	-0.305462
J9VYV4	Elongation factor G, mitochondrial (EF-Gmt) (Elongation factor G 1, mitochondrial) (mEF-G 1) (Elongation factor G1)	MEF1 CNAG_01639	-0.2567	-0.293359	-0.358454	-0.309359	+	3.14164	-0.304468
J9VVI8	Uncharacterized protein	CNAG_06056	0.182692	NaN	-0.788365	NaN		0.190461	-0.302836
J9W0B9	Uncharacterized protein	CNAG_04749	-0.358454	-0.104697	-0.246395	-0.500218	+	1.43589	-0.302441
J9VH03	Small subunit ribosomal protein S19e	CNAG_03000	0.0426443	-0.434403	-0.300448	-0.516636		1.03826	-0.302211
J9VXH5	Small subunit ribosomal protein S18	CNAG_04883	-0.275786	-0.340075	-0.227692	-0.364013	+	2.63978	-0.301892
J9VMG8	Uncharacterized protein	CNAG_02416	-0.227692	-0.260152	-0.179515	-0.539519	+	1.47276	-0.30172
J9VMN9	Protein arginine methyltransferase NDUFAF7 (EC 2.1.1.320)	CNAG_02824	-0.298673	-0.311148	-0.334607	-0.261881	+	3.55447	-0.301577
J9VJW5	Glutamate decarboxylase (EC 4.1.1.15)	CNAG_05260	-0.217591	-0.336428	-0.182786	-0.467932	+	1.73025	-0.301184
J9VWD1	ATP-dependent RNA helicase MAK5	CNAG_05360	-0.236164	0.0257376	NaN	-0.691989		0.540789	-0.300805
J9W1B8	Pre-mRNA-splicing factor SYF2	CNAG_05363	-0.251539	-0.15682	-0.351074	-0.430509	+	1.81289	-0.297486
J9VK83	W2 domain-containing protein	CNAG_01270	-0.307573	-0.336428	-0.244685	-0.300448	+	3.23393	-0.297283
J9VMX2	Exosome complex exonuclease RRP6	CNAG_02773	-0.140826	-0.207561	-0.325539	-0.506353	+	1.45991	-0.29507
J9VNH4	CMGC/CK2 protein kinase	CNAG_05694	-0.1976	NaN	NaN	-0.392137		0.692832	-0.294869
J9VGU3	Uncharacterized protein	CNAG_00439	-0.289827	NaN	NaN	-0.289827		0	-0.289827
J9VSK2	COP9 signalosome complex subunit 5	CNAG_04809	0.120352	NaN	0.634129	-1.61706		0.146319	-0.287525
J9VXZ9	Extracellular metalloproteinase (EC 3.4.24.-) (Fungalysin)	CNAG_04735	-0.284546	NaN	NaN	-0.289827	+	2.23258	-0.287187
J9VJ94	BZIP domain-containing protein	CNAG_03976	-0.231075	-0.518701	-0.148801	-0.246395	+	1.42243	-0.286243
J9VYN9	Nucleolar protein 12	CNAG_01564	-0.239566	-0.295128	-0.270556	-0.33825	+	3.07707	-0.285875
J9VIV0	Uncharacterized protein	CNAG_06879	-0.268817	NaN	NaN	-0.300448	+	1.45176	-0.284633
J9VUN4	Copper chaperone	CNAG_02434	-0.222633	-0.253257	-0.22095	-0.440264	+	1.90765	-0.284276
J9VRS1	N-acetyltransferase domain-containing protein	CNAG_02508	-0.541618	-0.416962	0.21661	-0.382701		0.708753	-0.281168
J9W379	26S proteasome complex subunit DSS1	CNAG_06402	-0.212568	-0.430509	-0.112475	-0.367732	+	1.51734	-0.280821
J9W1P4	Ribosomal protein	CNAG_01819	-0.288065	-0.21927	-0.413115	-0.194295	+	1.96764	-0.278686
J9W0B4	Mitochondrial protein	CNAG_04757	-0.286304	0.306845	-0.456009	-0.673463		0.554653	-0.277233
J9VWI0	Nuclear RNA export factor 1/2	CNAG_04211	-0.304006	-0.249822	NaN	NaN		1.207	-0.276914
J9VME0	Transporter particle component	CNAG_02173	-0.293359	0.264236	NaN	-0.778432		0.331774	-0.269185
J9VDV9	N2,N2-dimethylguanosine tRNA methyltransferase	CNAG_00086	0.0867838	-1.01742	0.0989585	-0.234465		0.415904	-0.266535
J9VTB3	Pyruvate dehydrogenase E1 component subunit alpha (EC 1.2.4.1)	CNAG_07660	-0.192645	-0.41889	-0.227692	-0.21927	+	1.8346	-0.264624
J9VNY5	Dolichyl-phosphate-mannose--protein mannosyltransferase (EC 2.4.1.109)	CNAG_00996	-0.272297	NaN	-0.212568	-0.307573	+	1.96499	-0.264146
J9VEC1	Large subunit ribosomal protein L16	CNAG_00535	-0.192645	-0.190997	-0.107803	-0.552156		1.10725	-0.260901
J9VUD2	ATP-dependent RNA helicase DBP3	CNAG_02502	-0.300448	-0.388355	-0.295128	-0.0573916	+	1.4558	-0.260331
J9VKL1	Uncharacterized protein	CNAG_00093	-0.272297	-0.586406	-0.244685	0.0648829		0.835312	-0.259626
J9VST1	NADH dehydrogenase [ubiquinone] 1 alpha subcomplex subunit	CNAG_02140	-0.275786	-0.200913	-0.347399	-0.212568	+	2.3403	-0.259166
J9VVA3	40S ribosomal protein S27	CNAG_03303	-0.0923401	-0.302226	-0.0634091	-0.577767		0.929959	-0.258936
J9VM04	Uncharacterized protein	CNAG_02550	-0.354759	-0.369595	-0.00433462	-0.304006		1.24254	-0.258174
J9VKN8	Oxoglutarate dehydrogenase (succinyl-transferring) (EC 1.2.4.2)	CNAG_03674	-0.192645	-0.347399	-0.209228	-0.275786	+	2.26845	-0.256265
J9VXZ6	Uncharacterized protein	CNAG_03360	-0.0634091	-0.0634091	-0.452057	-0.446148		0.979426	-0.256256
J9VL98	Oxidoreductase	CNAG_04955	-0.254978	-0.254978	NaN	NaN		0	-0.254978
J9VLS3	Uncharacterized protein	CNAG_05111	-0.325539	-0.192645	-0.145605	-0.343732	+	1.84879	-0.251881
J9VI75	Ubiquilin	CNAG_03598	-0.401635	0.0551957	-0.401635	NaN		0.614085	-0.249358
J9VPF5	Chaperone DnaK	CNAG_05199	-0.166503	-0.277534	-0.237864	-0.312939	+	2.37718	-0.24871
J9VNN1	Acetyltransferase component of pyruvate dehydrogenase complex (EC 2.3.1.12)	CNAG_01120	-0.22095	-0.110916	-0.222633	-0.440264	+	1.4359	-0.248691
J9VTA4	Large subunit ribosomal protein L12	CNAG_01480	-0.239566	-0.166503	-0.358454	-0.229382	+	2.07343	-0.248476
J9VI58	Succinate dehydrogenase [ubiquinone] cytochrome b small subunit	CNAG_06723	-0.236164	-0.239566	-0.260152	-0.254978	+	4.5432	-0.247715
J9VPA5	Large subunit ribosomal protein L24	CNAG_04021	-0.0276749	-0.318326	-0.384584	-0.260152	+	1.30393	-0.247684
J9VM77	Nucleoporin nsp1	CNAG_00666	-0.182786	-0.134477	-0.258425	-0.409278	+	1.58136	-0.246242
J9VSE9	Niemann-Pick C1 protein	CNAG_02298	-0.129734	NaN	NaN	-0.356605		0.556155	-0.24317
J9VTG8	Large subunit ribosomal protein L37	CNAG_04664	-0.0969617	-0.409278	-0.0908029	-0.364013		1.17769	-0.240264
J9VTG6	ATP-dependent RNA helicase DRS1	CNAG_01140	-0.239566	-0.239566	NaN	NaN		0	-0.239566
J9VJL1	Replication termination factor 2	CNAG_07814	-0.186065	-0.603841	NaN	0.0745054		0.454926	-0.238467
J9VWQ5	3-hydroxyacyl-CoA dehydrogenase	CNAG_04308	-0.274041	-0.204233	-0.305788	-0.168123	+	2.31777	-0.238046
J9W0C9	ATP-dependent RNA helicase DBP7	CNAG_04729	-0.356605	NaN	-0.117161	NaN		0.525909	-0.236883
J9VWN5	Uncharacterized protein	CNAG_04279	-0.24127	-0.378945	-0.187707	-0.136062	+	1.69241	-0.235996
J9VXA2	FACT complex subunit POB3	CNAG_05661	-0.318326	-0.347399	-0.0174171	-0.258425		1.28659	-0.235392
J9VWX4	Aldose reductase	CNAG_05521	-0.229382	-0.242977	-0.295128	-0.169745	+	2.55132	-0.234308
J9VIP2	ATP-binding cassette transporter	CNAG_07557	-0.323733	-0.367732	-0.0846703	-0.16004	+	1.40313	-0.234044
J9VQ10	U6 snRNA-associated Sm-like protein LSm4	LSM4 CNAG_02901	-0.217591	-0.26708	NaN	-0.215915	+	2.29032	-0.233529
J9VRX9	Thioredoxin reductase (EC 1.8.1.9)	CNAG_05847	-0.205896	-0.21424	-0.121863	-0.388355	+	1.59658	-0.232589
J9VR39	Cytoplasmic protein	CNAG_07741	-0.14401	-0.0816138	-0.469929	NaN		0.712218	-0.231851
J9VQ00	Uncharacterized protein	CNAG_02912	-0.212568	NaN	-0.248108	NaN	+	1.30965	-0.230338
J9VNG8	Ribosome production factor 2 homolog (Ribosome biogenesis protein RPF2 homolog)	CNAG_01187	-0.249822	-0.407364	-0.0101344	-0.249822		1.16771	-0.229286
J9VUL4	Hexaprenyl-diphosphate synthase	CNAG_04375	-0.0892673	0.0342158	NaN	-0.632629		0.420841	-0.229227
J9VJM1	Glucan 1,3-beta-glucosidase	CNAG_05138	-0.300448	-0.392137	0.107018	-0.330973		0.862674	-0.229135
J9VYI2	Clustered mitochondria protein homolog (Protein TIF31 homolog)	CLU1 TIF31 CNAG_06248	-0.15682	-0.37146	-0.112475	-0.274041	+	1.52613	-0.228699
J9VSC0	Sugar phosphate phosphatase (EC 3.1.3.-)	CNAG_02335	-0.274041	-0.298673	-0.229382	-0.110916	+	1.92245	-0.228253
J9VQ17	Cellular nucleic acid-binding protein	CNAG_02338	0.226508	-0.915936	0.226508	-0.448115		0.323979	-0.227758
J9VSZ9	Uncharacterized protein	CNAG_02075	-0.386468	NaN	-0.0679388	NaN		0.409807	-0.227204
J9VIG8	Pentafunctional AROM polypeptide [Includes: 3-dehydroquinate synthase (DHQS) (EC 4.2.3.4);3-phosphoshikimate 1-carboxyvinyltransferase (EC 2.5.1.19) (5-enolpyruvylshikimate-3-phosphate synthase) (EPSP synthase) (EPSPS);Shikimate kinase (SK) (EC 2.7.1.71);3-dehydroquinate dehydratase (3-dehydroquinase) (EC 4.2.1.10);Shikimate dehydrogenase (EC 1.1.1.25)]	CNAG_03701	-0.28279	-0.145605	-0.129734	-0.340075	+	1.64931	-0.224551
J9VEJ4	Splicing factor 45	CNAG_00294	-0.22095	NaN	NaN	-0.22095		0	-0.22095
T2BMG0	Impact family protein, variant	CNAG_01029	-0.179515	-0.261881	NaN	NaN		0.930166	-0.220698
J9VHM8	Galactinol synthase	CNAG_02790	-0.390245	0.0299829	NaN	-0.300448		0.644171	-0.220237
J9VLP9	Aminopeptidase 2	CNAG_04009	-0.169745	-0.118727	-0.309359	-0.272297	+	1.79303	-0.217532
J9VXK6	Small subunit ribosomal protein S22-A (Small subunit ribosomal protein S22-A, variant)	CNAG_01951	-0.207561	-0.177882	-0.12658	-0.351074	+	1.68477	-0.215774
J9VGD6	Uncharacterized protein	CNAG_03937	-0.0862011	-0.21424	-0.0862011	-0.463947		1.01372	-0.212647
J9VL99	Glyoxalase II (EC 3.1.2.6)	CNAG_01128	-0.254978	-0.479955	-0.12658	0.0143553		0.863514	-0.21179
J9VK00	Uncharacterized protein	CNAG_00773	-0.210897	NaN	-0.212568	NaN	+	2.6	-0.211732
J9VQI0	Large subunit ribosomal protein L24e	CNAG_03283	-0.428566	0.0468402	-0.365871	-0.0954196		0.803997	-0.210754
Q58Z64	ATP-dependent RNA helicase VAD1 (EC 3.6.4.13) (Virulence-associated DEAD box protein 1)	VAD1 DHH1 CNAG_01537	-0.222633	-0.186065	-0.0969617	-0.334607	+	1.62766	-0.210067
J9VQD5	Sec2p domain-containing protein	CNAG_07522	-0.174621	NaN	-0.174621	-0.277534	+	1.58643	-0.208926
J9VF45	Mago-bind domain-containing protein	CNAG_00577	-0.60165	NaN	0.183963	NaN		0.161839	-0.208843
J9VE53	Ubiquitin carboxyl-terminal hydrolase Ubp16	CNAG_00455	-0.237864	-0.237864	NaN	-0.150401	+	1.72217	-0.20871
J9VWY8	Choline kinase	CNAG_04408	-0.179515	NaN	-0.217591	-0.227692	+	2.30769	-0.208266
J9VXL7	40S ribosomal protein S8	CNAG_03198	-0.189351	-0.321928	-0.0484122	-0.272297	+	1.39656	-0.207997
J9VPZ9	MRP family ATP-binding protein	CNAG_02358	-0.42082	-0.724993	0.453122	-0.136062		0.328533	-0.207188
J9VGR3	Prolyl-tRNA synthetase (EC 6.1.1.15)	CNAG_04082	-0.158429	-0.369595	-0.110916	-0.182786	+	1.44131	-0.205431
J9VQZ9	Elongation factor 3	CNAG_01117	-0.142417	-0.249822	-0.169745	-0.251539	+	2.27444	-0.203381
J9VQ15	3-hydroxy-3-methylglutaryl coenzyme A synthase (HMG-CoA synthase) (EC 2.3.3.10)	CNAG_02896	-0.106249	-0.152003	-0.202572	-0.343732	+	1.52696	-0.201139
J9VFV3	Large subunit ribosomal protein L27Ae	CNAG_03747	0.659011	-0.0409718	-0.687335	-0.72738		0.23292	-0.199169
J9VJ14	Glutamine synthetase (EC 6.3.1.2)	CNAG_00457	-0.209228	-0.284546	-0.234465	-0.0679388	+	1.63238	-0.199044
J9VST7	Succinate dehydrogenase [ubiquinone] iron-sulfur subunit, mitochondrial (EC 1.3.5.1)	CNAG_03226	-0.234465	-0.24127	-0.16004	-0.153607	+	2.45217	-0.197346
J9VTI7	Ribosomal RNA-processing protein 7	CNAG_03513	-0.194295	NaN	NaN	-0.195946	+	2.56955	-0.195121
J9VU59	Succinate dehydrogenase [ubiquinone] flavoprotein subunit, mitochondrial (EC 1.3.5.1)	CNAG_04189	-0.114035	-0.224317	-0.242977	-0.192645	+	2.18708	-0.193494
J9VZ58	Glycerol-3-phosphate O-acyltransferase/dihydroxyacetone phosphate acyltransferase	CNAG_01711	-0.199255	-0.330973	0.111031	-0.352916		0.772979	-0.193028
J9VPV1	Malate dehydrogenase (EC 1.1.1.37)	CNAG_03266	-0.147202	-0.388355	-0.0709665	-0.16004		1.16826	-0.191641
J9VYL3	Inositol-3-phosphate synthase (EC 5.5.1.4)	CNAG_01539	-0.194295	-0.0892673	-0.316528	-0.164884	+	1.56596	-0.191244
J9W0M7	Glycylpeptide N-tetradecanoyltransferase (EC 2.3.1.97)	CNAG_07926	-0.210897	-0.184425	-0.296899	-0.0709665	+	1.57922	-0.190797
J9VI18	Fructose-bisphosphate aldolase (FBP aldolase) (EC 4.1.2.13)	CNAG_06770	-0.174621	-0.200913	-0.117161	-0.268817	+	2.04345	-0.190378
J9VRH0	Glucosidase	CNAG_00914	-0.150401	-0.186065	NaN	-0.215915	+	1.98243	-0.184127
J9W020	Large subunit ribosomal protein L19	CNAG_05635	-0.0938791	-0.0634091	0.0229004	-0.592919		0.548635	-0.181827
J9VXY1	DIS3-like exonuclease 2 (EC 3.1.13.-)	CNAG_03345	-0.142417	-0.115597	-0.295128	-0.172994	+	1.709	-0.181534
T2BLZ3	Uncharacterized protein	CNAG_02700	-0.234465	-0.514573	-0.00868222	0.0426443		0.594777	-0.178769
J9VIJ3	DNA-directed RNA polymerase II subunit RPB11	CNAG_03730	-0.106249	-0.382701	-0.0409718	-0.184425		1.02239	-0.178587
J9VVM7	Homoserine dehydrogenase (HDH) (EC 1.1.1.3)	CNAG_04776	-0.168123	-0.246395	-0.0831412	-0.215915	+	1.81523	-0.178394
J9VHR5	Adenosylmethionine decarboxylase (EC 4.1.1.50)	CNAG_00021	-0.186065	-0.295128	0.041243	-0.272297		0.986448	-0.178062
T2BN76	Thiamine pyrophosphokinase, variant	CNAG_04440	-0.161653	NaN	-0.194295	NaN		1.23495	-0.177974
J9VWA2	Uncharacterized protein	CNAG_06683	0.138814	0.222805	-0.258425	-0.813499		0.294721	-0.177576
J9VW93	HIV Tat-specific factor 1	CNAG_06670	-0.163268	-0.120294	-0.226004	-0.199255	+	2.3472	-0.177205
J9VMI3	Ubiquitin carboxyl-terminal hydrolase 9/13	CNAG_02395	-0.100051	-0.176251	-0.217591	-0.212568	+	2.13288	-0.176615
J9VI45	Dethiobiotin synthase	CNAG_06739	-0.176251	NaN	-0.176251	NaN		0	-0.176251
J9VLN0	Glucose and ribitol dehydrogenase	CNAG_00984	-0.14401	-0.279284	-0.450084	0.169925		0.564633	-0.175863
J9VJL2	Uncharacterized protein	CNAG_06825	-0.174621	-0.174621	NaN	NaN		0	-0.174621
J9VFL8	Uncharacterized protein	CNAG_03647	-0.174621	NaN	NaN	-0.174621		0	-0.174621
J9VF72	RIBOSOMAL_L9 domain-containing protein	CNAG_00608	-0.199255	-0.314733	0.0271541	-0.209228		1.02534	-0.174015
J9W034	Calmodulin-like protein 1	CML1 CNAG_05655	1.16607	-0.803393	-0.305788	-0.744197		0.13469	-0.171826
J9VVT6	DNA polymerase alpha subunit B	CNAG_06142	-0.14401	-0.397828	NaN	0.0271541		0.524178	-0.171561
J9VUE7	GrpE protein homolog, mitochondrial	CNAG_01881	-0.137648	-0.187707	-0.0923401	-0.263612	+	1.72491	-0.170327
J9VMY3	Non-specific serine/threonine protein kinase (EC 2.7.11.1)	CNAG_06552	-0.169745	-0.169745	NaN	NaN		0	-0.169745
J9W0I2	Chromosome transmission fidelity protein 4	CNAG_04662	-0.0014434	-0.336428	NaN	NaN		0.303409	-0.168936
J9VSB6	Uncharacterized protein	CNAG_02340	-0.0232697	NaN	NaN	-0.312939		0.344143	-0.168105
J9VXX5	Dolichyl-phosphate-mannose--protein mannosyltransferase (EC 2.4.1.109)	CNAG_04763	-0.217591	-0.0724828	0.00144204	-0.37707		0.851435	-0.166425
J9VI65	Cysteinyl-tRNA synthetase (EC 6.1.1.16)	CNAG_06713	-0.0365258	-0.0679388	0.0881415	-0.646112		0.413249	-0.165609
J9VSC3	DLH domain-containing protein	CNAG_04443	-0.150401	-0.0649175	-0.446148	0		0.716983	-0.165367
J9VM62	NADH-quinone oxidoreductase subunit B 2	CNAG_02266	0.0229004	-0.373327	-0.865122	0.558757		0.204687	-0.164198
J9VH88	Hydrolase	CNAG_02920	-0.275786	0.00432164	-0.104697	-0.275786		1.00586	-0.162987
J9VX92	DNA-directed RNA polymerase subunit	CNAG_01810	-0.179515	-0.148801	-0.128156	-0.192645	+	2.80496	-0.162279
J9VW14	Uncharacterized protein	CNAG_06195	-0.161653	-0.161653	NaN	NaN		0	-0.161653
J9VSR9	Uncharacterized protein	CNAG_04737	0.0114957	-0.388355	-0.286304	0.0186342		0.660439	-0.161132
J9VXB8	Flavoprotein	CNAG_01846	-0.163268	-0.360305	-0.103147	-0.0159575		0.937899	-0.160669
J9VMN1	KRR1 small subunit processome component (KRR-R motif-containing protein 1)	CNAG_01437	0.15056	-0.533242	-0.0985055	NaN		0.295547	-0.160396
J9VK77	Dolichyl-phosphate-mannose--protein mannosyltransferase (EC 2.4.1.109)	CNAG_06834	-0.150401	-0.168123	NaN	NaN	+	1.4512	-0.159262
J9VM26	Small RNA 2'-O-methyltransferase (EC 2.1.1.n8)	CNAG_03046	-0.158429	NaN	-0.158429	NaN		0	-0.158429
J9VPY7	Non-specific serine/threonine protein kinase (EC 2.7.11.1)	CNAG_07408	0.31034	-0.260152	-0.164884	-0.514573		0.367585	-0.157317
J9VTZ7	Small subunit ribosomal protein S5	CNAG_05764	-0.181149	-0.177882	-0.172994	-0.0862011	+	2.18047	-0.154557
J9VU98	Uncharacterized protein	CNAG_01821	-0.0649175	NaN	-0.24127	NaN		0.477986	-0.153094
J9VSU5	Midasin	CNAG_07855	-0.186065	0.0328061	-0.296899	-0.161653		0.951225	-0.152953
J9VK69	Dolichyl-diphosphooligosaccharide--protein glycosyltransferase subunit 2	CNAG_02855	-0.0816138	0.00863037	-0.0513992	-0.483985		0.571381	-0.152092
J9VSX7	Glutaryl-CoA dehydrogenase (Glutaryl-CoA dehydrogenase, variant)	CNAG_03275	-0.0394883	NaN	-0.263612	NaN		0.392181	-0.15155
J9VQH7	Pyruvate dehydrogenase X component	CNAG_03509	-0.131313	-0.15682	-0.0174171	-0.298673		1.10011	-0.151056
J9VQ47	Vacuolar protein-sorting protein BRO1	CNAG_03372	-0.129734	-0.0892673	0.00144204	-0.386468		0.777448	-0.151007
J9VWQ7	DNA polymerase phi subunit	CNAG_01641	-0.125006	-0.212568	-0.0350469	-0.231075	+	1.35669	-0.150924
J9VWL8	H/ACA ribonucleoprotein complex subunit	CNAG_04259	-0.202572	NaN	-0.0954196	NaN		0.658068	-0.148996
J9VZ74	Nuclear protein localization protein 4	CNAG_01732	0.113701	-0.411195	NaN	NaN		0.172798	-0.148747
J9VL33	Phosphoglycerate mutase (2,3-diphosphoglycerate-independent) (EC 5.4.2.12)	CNAG_06900	0.163499	-0.483985	-0.177882	-0.0908029		0.455124	-0.147293
T2BMX6	Gamma-glutamyltransferase, variant	CNAG_03128	-0.158429	NaN	-0.131313	NaN		1.22617	-0.144871
J9VVB2	Adenylate kinase (EC 2.7.4.3) (ATP-AMP transphosphorylase) (ATP:AMP phosphotransferase) (Adenylate kinase cytosolic and mitochondrial) (Adenylate monophosphate kinase)	ADK1 CNAG_02007	-0.0159575	-0.226004	-0.0679388	-0.26708		1.01074	-0.144245
J9VSV5	ATPase	CNAG_01340	-0.107803	NaN	-0.107803	-0.210897		1.26955	-0.142168
J9VFC5	Nuclear cap-binding protein subunit 1	CNAG_06753	-0.0877334	0.0690147	-0.118727	-0.430509		0.572404	-0.141989
J9VSF6	Uncharacterized protein	CNAG_04478	-0.0892673	-0.321928	-0.0679388	-0.0862011		0.99499	-0.141334
J9VN51	Small subunit ribosomal protein S6	CNAG_02136	-0.164884	-0.182786	0.00863037	-0.226004		1.14611	-0.141261
J9W389	rRNA-processing protein EFG1 (rRNA-processing protein efg1)	CNAG_06412	-0.107803	-0.171368	NaN	NaN		0.846114	-0.139586
J9VTK1	Glutamate dehydrogenase	CNAG_01577	-0.110916	-0.295128	0.0745054	-0.222633		0.735921	-0.138543
J9VQ98	Endoplasmic oxidoreductin 1	CNAG_03176	-0.142417	NaN	-0.104697	-0.168123	+	1.76319	-0.138412
J9VGP6	Ribosome biogenesis protein ENP2	CNAG_04062	-0.131313	0.102994	-0.120294	-0.401635		0.560767	-0.137562
J9VQ25	Xaa-Pro dipeptidase	CNAG_02327	-0.0203404	-0.386468	0.0976109	-0.239566		0.529336	-0.137191
J9VUJ8	Atypical/ABC1/ABC1-A protein kinase	CNAG_02459	-0.190997	NaN	-0.00723156	-0.205896		0.770864	-0.134708
J9VW34	Benzodiazapine receptor	CNAG_06453	-0.0159575	-0.0785636	-0.490051	0.0538064		0.447539	-0.132691
J9VUT8	Structural maintenance of chromosomes protein	CNAG_03148	-0.163268	NaN	-0.101598	NaN		0.836744	-0.132433
J9VU53	DNA replication licensing factor MCM7 (EC 3.6.4.12)	MCM7 CNAG_05825	-0.00723156	-0.311148	NaN	-0.0785636		0.543563	-0.132314
J9VUT0	ATP-dependent helicase	CNAG_01807	-0.161653	-0.0439433	-0.0740006	-0.242977		1.20511	-0.130643
J9VGF6	DNA replication licensing factor MCM6 (EC 3.6.4.12)	CNAG_03962	-0.139236	-0.239566	0.413594	-0.556393		0.248372	-0.1304
J9VWM2	Thioredoxin	CNAG_01607	-0.121863	-0.227692	-0.0484122	-0.118727	+	1.40209	-0.129174
J9VSM2	Uncharacterized protein	CNAG_01418	-0.194295	-0.0499049	-0.142417	NaN		1.03299	-0.128872
J9VEZ9	Ubiquitin carboxyl-terminal hydrolase 8	CNAG_00757	0.147958	NaN	-0.405451	NaN		0.141008	-0.128747
J9VKY1	Mitochondrial 18 kDa protein (Mitochondrial fission process protein 1)	CNAG_01010	-0.161653	0.393965	-0.741783	-0.00288824		0.204514	-0.12809
J9VMT5	CAAX prenyl protease (EC 3.4.24.84)	CNAG_01378	-0.114035	-0.304006	-0.0619024	-0.0247367		0.870064	-0.12617
J9VM74	Translation initiation factor 2 subunit 2	CNAG_02486	-0.128156	-0.336428	0.0482362	-0.0877334		0.674263	-0.12602
J9W1T0	Ornithine cyclodeaminase	CNAG_01860	0.228973	-0.479955	NaN	NaN		0.106026	-0.125491
J9VJR6	Endoplasmic reticulum-Golgi intermediate compartment protein 2	CNAG_05193	-0.0892673	NaN	-0.26708	-0.018878		0.633716	-0.125075
J9VGA5	Chaperonin GroES	CNAG_03892	-0.0144996	-0.0709665	-0.341903	-0.0709665		0.722811	-0.124584
J9VT60	La RNA-binding domain-containing protein LHP1	LHP1 CNAG_04570	-0.166503	-0.0785636	-0.0709665	-0.168123	+	1.6943	-0.121039
J9VUX2	Pre-rRNA-processing protein TSR1	CNAG_02328	0.0799754	-0.182786	-0.00578236	-0.369595		0.499538	-0.119547
J9VTY7	Protein MAK16	CNAG_05755	0.051024	0.520045	NaN	-0.929611		0.0937261	-0.119514
J9W167	Aldo-keto reductase	CNAG_01615	-0.0985055	-0.0800879	-0.169745	-0.123434	+	2.04781	-0.117943
J9VP51	Flavin_Reduct domain-containing protein	CNAG_05705	-0.110916	-0.163268	-0.0709665	-0.123434	+	2.06526	-0.117146
J9VSU9	Small subunit ribosomal protein S2	CNAG_01345	-0.0846703	-0.123434	0.00144204	-0.260152		0.915158	-0.116704
J9VP27	Isocitrate dehydrogenase [NADP] (EC 1.1.1.42)	CNAG_03920	-0.0724828	-0.0424568	-0.279284	-0.0724828		0.911901	-0.116677
J9VE23	5'/3'-nucleotidase SurE	CNAG_00146	-0.172994	NaN	-0.0588937	NaN		0.53595	-0.115944
J9VPP2	CCR4-Not complex 3'-5'-exoribonuclease subunit Ccr4 (EC 3.1.13.4) (Carbon catabolite repressor protein 4) (Cytoplasmic deadenylase) (Glucose-repressible alcohol dehydrogenase transcriptional effector)	CNAG_03190	-0.168123	0.323082	-0.104697	-0.510457		0.260078	-0.115049
J9VMK7	Amidophosphoribosyltransferase (ATase) (EC 2.4.2.14) (Glutamine phosphoribosylpyrophosphate amidotransferase)	CNAG_02853	-0.117161	-0.120294	-0.121863	-0.0954196	+	3.45815	-0.113685
J9VLJ9	Superoxide dismutase [Cu-Zn] (EC 1.15.1.1) (CnSOD1)	SOD1 CNAG_01019	0.0690147	-0.436354	0.284514	-0.37146		0.251741	-0.113571
J9VIL7	TRAPPC10 domain-containing protein	CNAG_07534	-0.0144996	NaN	-0.212568	NaN		0.340424	-0.113534
J9VGN9	Imidazole acetol-phosphate transaminase	CNAG_03812	-0.16004	-0.242977	-0.011588	-0.0380064		0.895507	-0.113153
J9VH39	V-type H-transporting ATPase subunit E	CNAG_00560	-0.0694519	-0.242977	0.211635	-0.349235		0.370567	-0.112507
J9W0Q4	RNA helicase (RNA helicase, variant)	CNAG_04580	-0.118727	-0.209228	-0.128156	0.00719549		1.06127	-0.112229
J9VHW0	Alcohol dehydrogenase (NADP )	CNAG_02903	-0.107803	-0.114035	0.0786098	-0.302226		0.606489	-0.111364
J9VWI8	mRNA stability protein	CNAG_01576	-0.0320937	0.0057592	-0.21927	-0.1976		0.831253	-0.110801
J9VNZ4	Uncharacterized protein	CNAG_06673	0.296311	0.435095	-1.0619	NaN		0.0762346	-0.110166
J9VGG4	Methionine aminopeptidase (EC 3.4.11.18)	CNAG_00278	-0.345564	NaN	NaN	0.125651		0.141451	-0.109957
P0C017	Phosphoribosylaminoimidazole carboxylase (EC 4.1.1.21) (AIR carboxylase) (AIRC)	ADE2 CNAG_02294	-0.128156	-0.174621	0.0057592	-0.142417		1.15543	-0.109859
J9VVX1	RNA cytidine acetyltransferase (EC 2.3.1.-) (18S rRNA cytosine acetyltransferase)	NAT10 CNAG_06379	0.126973	0.173767	-0.703689	-0.0350469		0.202625	-0.109499
J9VN56	Peptidyl-prolyl cis-trans isomerase (PPIase) (EC 5.2.1.8)	CNAG_03627	-0.179515	-0.268817	0.0922074	-0.0816138		0.598713	-0.109434
J9VRX8	Coproporphyrinogen oxidase (EC 1.3.3.3)	CNAG_02460	0.0057592	-0.222633	-0.0144996	-0.205896		0.769129	-0.109317
J9VY39	Chaperone regulator	CNAG_06106	-0.115597	-0.077041	-0.0846703	-0.15682	+	2.03026	-0.108532
J9VU83	tRNA pseudouridine(55) synthase	CNAG_01623	-0.0938791	NaN	-0.148801	-0.0816138	+	1.46052	-0.108098
J9VR18	Uncharacterized protein	CNAG_01092	-0.0877334	-0.179515	-0.0276749	-0.125006	+	1.33601	-0.104982
J9W1H8	Uncharacterized protein	CNAG_01712	-0.263612	NaN	NaN	0.0551957		0.199696	-0.104208
J9VGQ7	1,4-alpha-glucan-branching enzyme (EC 2.4.1.18) (Glycogen-branching enzyme)	CNAG_00393	-0.0649175	-0.351074	0.0989585	-0.0969617		0.459727	-0.103499
J9VWW7	ATPase	CNAG_05511	-0.192645	-0.174621	-0.145605	0.0989585		0.645267	-0.103478
T2BNS1	Beta-catenin-like protein 1, variant	CNAG_05308	-0.0634091	NaN	-0.142417	NaN		0.63203	-0.102913
J9VKH0	Fructose-bisphosphatase (EC 3.1.3.11)	CNAG_00057	-0.171368	-0.26708	-0.0454315	0.0745054		0.580634	-0.102344
J9VM92	Uncharacterized protein	CNAG_05287	-0.182786	NaN	-0.0203404	NaN		0.36709	-0.101563
J9VRD7	Mitochondrial protein	CNAG_07446	-0.136062	NaN	-0.0232697	-0.142417		0.91501	-0.100583
J9VJW9	Uncharacterized protein	CNAG_05265	-0.120294	0.0243196	-0.140826	-0.16004		1.00415	-0.0992101
J9VRY8	Mitochondrial import inner membrane translocase subunit	CNAG_04287	0.0129261	NaN	NaN	-0.210897		0.268435	-0.0989853
J9VS18	Uncharacterized protein	CNAG_04327	-0.052895	-0.101598	0.0398403	-0.279284		0.623287	-0.0984842
J9VN81	PH domain-containing protein	CNAG_03655	-0.0923401	-0.00288824	-0.186065	-0.112475		1.09944	-0.098442
J9VGP8	Phospholipid-transporting ATPase (EC 7.6.2.1)	CNAG_00383	-0.0846703	-0.0454315	-0.164884	NaN		0.968286	-0.0983287
J9VVQ4	Glyoxal oxidase	CNAG_02030	-0.0846703	0.0328061	-0.236164	-0.104697		0.762586	-0.0981813
J9VZ56	Uncharacterized protein	CNAG_06511	-0.00723156	-0.152003	-0.0740006	-0.158429		1.14478	-0.0979162
J9VUZ5	CAMK/CAMKL/Chk1 protein kinase	CNAG_03167	-0.0954196	NaN	NaN	-0.0954196		0	-0.0954196
J9VUH5	DNA mismatch repair protein	CNAG_01916	0.0758749	NaN	NaN	-0.265345		0.169213	-0.0947348
J9VKP8	ATP-binding cassette, subfamily B (MDR/TAP), member 10	CNAG_03684	-0.0877334	NaN	NaN	-0.101598	+	1.3322	-0.0946658
J9VJ54	SET domain-containing protein 6	CNAG_05202	0.107018	-0.21927	NaN	-0.171368		0.346012	-0.09454
J9VID8	40S ribosomal protein S12	CNAG_02754	-0.0380064	-0.0709665	0.0257376	-0.288065		0.574836	-0.092825
J9W3C1	Mitochondrial splicing suppressor	CNAG_06446	-0.0306193	-0.0694519	0.38405	-0.655172		0.15898	-0.0927982
J9VGC3	Nuclear pore complex protein Nup85	CNAG_03917	-0.190997	NaN	0.0057592	NaN		0.284673	-0.092619
J9VMX9	Mitochondrial presequence protease	CNAG_01339	-0.0619024	-0.248108	0.0662615	-0.121863		0.591357	-0.091403
J9W0E1	Citrate lyase subunit beta-like protein	CNAG_04713	0.217851	0.0989585	-0.590745	NaN		0.123864	-0.0913118
J9W005	ABC transporter	CNAG_05616	-0.00288824	0.409255	-0.625934	-0.134477		0.151146	-0.0885111
J9VD54	Uncharacterized protein	CNAG_00075	0.108357	0.0285691	-0.32916	-0.16004		0.361015	-0.0880685
T2BN73	Pumilio-family RNA binding protein, variant	CNAG_02810	-0.145605	0.159629	-0.131313	-0.231075		0.418363	-0.087091
J9VWD6	Eukaryotic translation initiation factor 2A (eIF-2A)	CNAG_05366	0.0370308	-0.117161	-0.0365258	-0.226004		0.64584	-0.085665
J9VKH4	Cytoplasmic protein	CNAG_01182	-0.0454315	-0.209228	-0.0892673	0.00432164		0.796466	-0.0849013
J9VI50	Pre-mRNA-processing-splicing factor 8	CNAG_00147	-0.0740006	-0.109359	-0.0218043	-0.132894	+	1.4033	-0.0845145
J9VHT5	C3H1-type domain-containing protein	CNAG_02703	-0.115597	-0.0513992	NaN	NaN		0.631441	-0.0834983
J9VJT4	Multiple RNA-binding domain-containing protein 1	CNAG_03001	0.0607391	-0.226004	NaN	NaN		0.17578	-0.0826323
J9VTQ0	Acyl-coenzyme A oxidase	CNAG_07747	-0.0816138	NaN	-0.0816138	NaN		0	-0.0816138
J9VGH8	Large subunit ribosomal protein L19	CNAG_03748	0.0648829	0.0285691	-0.0543923	-0.364013		0.331721	-0.0812384
J9VD88	Small subunit ribosomal protein S3	CNAG_00116	-0.0694519	0.0758749	-0.0394883	-0.291592		0.433832	-0.0811643
J9VXV6	NADH-cytochrome b5 reductase (EC 1.6.2.2)	CNAG_06012	0.0454429	-0.0634091	-0.120294	-0.184425		0.706307	-0.0806713
J9VTJ6	V-type proton ATPase subunit a	CNAG_01106	-0.0619024	0.271426	0.0129261	-0.541618		0.173747	-0.0797922
J9VST3	Uncharacterized protein	CNAG_04721	0.0214797	NaN	-0.179515	NaN		0.239718	-0.0790175
J9VLI2	NADH-ubiquinone oxidoreductase subunit 8	CNAG_05041	-0.0439433	-0.155213	-0.0573916	-0.0543923		1.23608	-0.077735
J9VE05	Diphthamide biosynthesis protein 3	CNAG_00394	-0.077041	-0.077041	NaN	NaN		0	-0.077041
J9VQM9	ATP-dependent Clp protease ATP-binding subunit ClpB	CNAG_03347	0.228973	-0.164884	-0.217591	-0.150401		0.289928	-0.075976
J9VUU3	Stress-response A/B barrel domain-containing protein	CNAG_01822	-0.314733	-0.314733	-0.150401	0.477159		0.145883	-0.0756767
J9VVH1	NEDD8-activating enzyme E1 regulatory subunit	CNAG_06219	-0.200913	-0.365871	0.400538	-0.136062		0.167694	-0.0755769
J9VR13	ATP-dependent rRNA helicase RRP3	CNAG_04147	-0.110916	-0.207561	0.0922074	NaN		0.315915	-0.0754232
J9VTZ3	Rho GTPase activator	CNAG_01533	-0.136062	-0.0144996	NaN	NaN		0.364101	-0.0752805
J9VW95	D-lactate dehydrogenase (Cytochrome)	CNAG_01485	-0.137648	-0.354759	-0.295128	0.493647		0.13622	-0.073472
J9VMX0	Phosphopantothenate-cysteine ligase	CNAG_02222	0.0313951	-0.304006	0.151859	-0.171368		0.279704	-0.0730302
J9VRE8	DNA-binding protein	CNAG_00935	-0.0846703	-0.21424	0.0496307	-0.0424568		0.559985	-0.0729341
J9VYW4	Uncharacterized protein	CNAG_01649	-0.174621	0.454176	-0.316528	-0.253257		0.148233	-0.0725577
J9VGH9	Zinc finger protein	CNAG_00292	0.0328061	0	0.0370308	-0.356605		0.295288	-0.0716921
J9VUC5	Dynein heavy chain, cytoplasmic (Dynein heavy chain, cytosolic)	CNAG_05894	-0.0846703	NaN	NaN	-0.0573916		0.918029	-0.071031
J9VIB9	Nicotinate-nucleotide pyrophosphorylase [carboxylating] (EC 2.4.2.19) (Quinolinate phosphoribosyltransferase [decarboxylating])	CNAG_02779	-0.0969617	-0.0439433	NaN	NaN		0.639957	-0.0704525
J9VN76	DNA-directed RNA polymerase subunit beta (EC 2.7.7.6)	CNAG_06611	0.195348	-0.226004	-0.0365258	-0.21424		0.27817	-0.0703555
J9VGQ8	Alpha 1,2-mannosyltransferase	CNAG_03832	0.24245	-0.456009	0.0384361	-0.101598		0.173885	-0.0691803
J9VXI8	Sulfite reductase (NADPH) flavoprotein alpha-component	CNAG_03168	-0.0877334	-0.132894	0.0143553	-0.0694519		0.954109	-0.0689311
J9VXY5	Pre-mRNA-processing factor 17	CNAG_03349	-0.117161	-0.0603973	-0.0892673	-0.00868222		1.22956	-0.0688771
T2BMK6	VWFA domain-containing protein	CNAG_02318	-0.120294	-0.120294	NaN	0.041243		0.465317	-0.0664485
J9VVR7	Protein CWC15	CNAG_06315	-0.0101344	-0.0232697	-0.217591	-0.0101344		0.538375	-0.0652825
J9VP17	Pyruvate carboxylase (EC 6.4.1.1)	CNAG_05907	-0.0232697	-0.0923401	-0.0800879	-0.0649175	+	1.64379	-0.0651538
J9VMC8	Uncharacterized protein	CNAG_00715	-0.0954196	-0.0014434	NaN	-0.0954196		0.751108	-0.0640942
J9VHI2	NTP_transf_9 domain-containing protein	CNAG_00711	-0.0499049	-0.134477	-0.166503	0.0949116		0.451909	-0.0639933
J9VGQ0	Haloacid dehalogenase, type II	CNAG_04067	-0.207561	-0.204233	0.221568	NaN		0.154997	-0.0634088
J9VNA0	Serine/threonine-protein kinase TOR (EC 2.7.11.1)	CNAG_06642	-0.0846703	-0.16004	-0.0306193	0.0229004		0.689016	-0.0631074
J9VQF1	Peroxiredoxin (Alkyl hydroperoxide reductase subunit C)	CNAG_03482	-0.107803	-0.0573916	-0.234465	0.15056		0.306539	-0.0622751
J9VTW3	Uncharacterized protein	CNAG_00982	-0.0785636	-0.610433	0.372952	0.0676387		0.106627	-0.0621015
J9W4C6	Small ribosomal protein subunit 3	CNAG_09003	0.0243196	-0.00723156	-0.110916	-0.153607		0.623812	-0.0618587
J9VTF4	Spermidine synthase	CNAG_03476	-0.104697	0.0356239	-0.0513992	-0.125006		0.731503	-0.0613698
J9VR03	Xenobiotic reductase	CNAG_01112	-0.018878	-0.189351	-0.289827	0.254594		0.190747	-0.0608656
J9VWX3	RNA helicase	CNAG_04393	-0.200913	NaN	0.230203	-0.205896		0.140705	-0.0588686
J9VPF6	U3 small nucleolar ribonucleoprotein protein MPP10	CNAG_07494	-0.254978	-0.42082	0.601221	-0.16004		0.0902364	-0.0586543
J9VTE8	Acylpyruvate hydrolase	CNAG_04690	-0.150401	-0.125006	0.175045	-0.131313		0.291731	-0.0579188
J9VRZ2	54S ribosomal protein L4, mitochondrial	CNAG_04292	-0.109359	0.344828	-0.242977	-0.22095		0.151773	-0.0571144
J9VWY1	Uncharacterized protein	CNAG_07033	-0.0218043	-0.137648	NaN	-0.011588		0.531859	-0.0570134
J9VTQ6	PACT_coil_coil domain-containing protein	CNAG_06687	0.432959	NaN	NaN	-0.545824		0.0329608	-0.0564323
J9VPI8	Uncharacterized protein	CNAG_05854	-0.0144996	-0.158429	0.00432164	NaN		0.410786	-0.0562024
J9W144	Vacuolar import and degradation protein 21	CNAG_01591	-0.0558912	-0.0558912	NaN	NaN		0	-0.0558912
J9VNC6	zf-C2HC5 domain-containing protein	CNAG_03700	-0.0969617	NaN	NaN	-0.013043		0.382083	-0.0550024
J9VR00	SBDS family rRNA metabolism protein	CNAG_06881	-0.0543923	-0.0543923	NaN	NaN		0	-0.0543923
J9VUA7	ATP-dependent RNA helicase DDX51/DBP6	CNAG_07609	-0.0543923	NaN	-0.0543923	NaN		0	-0.0543923
J9VSU3	RNA-binding protein 39	CNAG_02130	-0.158429	-0.152003	0.253384	-0.158429		0.196991	-0.0538694
J9VPE8	Ferrochelatase (EC 4.99.1.1)	CNAG_05809	-0.00288824	-0.0634091	-0.104697	-0.0424568		1.06266	-0.0533629
J9VPL3	Uncharacterized protein	CNAG_05285	0.237564	-0.0954196	-0.155213	-0.199255		0.200882	-0.053081
J9W2T4	Heat shock 70kDa protein 4	CNAG_06208	-0.0306193	-0.128156	0.0057592	-0.0573916		0.795378	-0.052602
J9VMB3	Uncharacterized protein	CNAG_00701	-0.0499049	-0.0588937	-0.0218043	-0.077041	+	1.69071	-0.051911
J9VJR2	Ribosome biogenesis ATPase (Fragment)	CNAG_00719	-0.16004	NaN	0.0565835	NaN		0.144875	-0.0517285
J9VNE1	Protein MPE1	CNAG_01217	0.207893	NaN	NaN	-0.309359		0.0571572	-0.0507333
T2BLS5	PHD-type domain-containing protein	CNAG_07967	-0.172994	0.0299829	-0.195946	0.149259		0.216524	-0.0474245
J9VLW6	ATP-binding protein	CNAG_02373	-0.0469211	-0.0409718	-0.0513992	NaN	+	2.37631	-0.0464307
J9VVV1	Thymidylate synthase (EC 2.1.1.45)	CNAG_04692	0.00719549	-0.0724828	0.0482362	-0.166503		0.393426	-0.0458884
J9VX41	Minor histocompatibility antigen H13	CNAG_05400	-0.0262051	NaN	-0.0649175	NaN		0.592181	-0.0455613
J9VMU9	Uncharacterized protein	CNAG_06790	-0.052895	-0.14401	-0.013043	0.0356239		0.474686	-0.0435811
J9VR90	Uncharacterized protein	CNAG_01008	-0.181149	NaN	NaN	0.0949116		0.0929956	-0.0431189
J9W140	Uncharacterized protein	CNAG_01585	-0.00578236	-0.00578236	-0.288065	0.128293		0.181432	-0.042834
J9VZ03	Uncharacterized protein	CNAG_04212	0.192825	0.0922074	-0.189351	-0.263612		0.138428	-0.0419825
J9VPH0	Stomatin family protein	CNAG_05229	-0.161653	-0.356605	0.149259	0.204141		0.110133	-0.0412147
J9VKB8	Histone H2B	CNAG_06746	-0.0365258	-0.0831412	-0.0247367	-0.0174171		1.14679	-0.0404552
J9VXH9	Cytoplasmic protein	CNAG_03159	-0.0291463	-0.0619024	-0.00288824	-0.0649175		1.13218	-0.0397136
J9VI09	Adenylosuccinate synthetase (AMPSase) (AdSS) (EC 6.3.4.4) (IMP--aspartate ligase)	CNAG_02858	0.0271541	-0.0985055	-0.0484122	-0.0218043		0.568821	-0.035392
J9VW92	Transportin-3	CNAG_06279	0.104337	-0.0892673	-0.0454315	-0.103147		0.273222	-0.0333773
J9VJ24	Uncharacterized protein	CNAG_04962	0.0989585	-0.0908029	0.147958	-0.288065		0.11815	-0.0329878
J9VE30	Choline-phosphate cytidylyltransferase (EC 2.7.7.15)	CNAG_00424	0.0229004	-0.018878	0.0214797	-0.148801		0.299334	-0.0308246
T2BMH4	Copper transport protein	CNAG_00979	0.181421	0.27739	-0.753896	0.172487		0.0422381	-0.0306496
J9W1I1	Cell differentiation protein rcd1	CNAG_01717	0.111031	NaN	0.108357	-0.309359		0.0706291	-0.0299903
J9VR53	Large subunit ribosomal protein L15	CNAG_04180	0.0482362	0.176323	-0.0454315	-0.298673		0.104851	-0.0298863
J9VLT8	Mitochondrial import inner membrane translocase subunit TIM50	CNAG_00533	-0.00288824	-0.0862011	0.0328061	-0.0619024		0.448165	-0.0295464
J9VJK2	DNA topoisomerase 2-associated protein PAT1	CNAG_00665	-0.0144996	0.0908535	-0.0394883	-0.148801		0.215228	-0.0279837
J9VI54	Kinesin	CNAG_06728	-0.0276749	-0.0276749	NaN	NaN		0	-0.0276749
J9W2B5	Aspartate aminotransferase (EC 2.6.1.1)	CNAG_06026	0.0328061	-0.163268	0.159629	-0.139236		0.129736	-0.0275171
J9VQ35	RNase III domain-containing protein	CNAG_02316	-0.0543923	NaN	0	NaN		0.30103	-0.0271961
J9VY09	Succinate--CoA ligase [ADP-forming] subunit alpha, mitochondrial (EC 6.2.1.5) (Succinyl-CoA synthetase subunit alpha) (SCS-alpha)	CNAG_03375	-0.0679388	-0.120294	0.217851	-0.131313		0.109302	-0.0254238
J9VFS8	ATP-binding cassette transporter	CNAG_00792	-0.186065	NaN	-0.675765	0.790772		0.0171973	-0.0236861
J9VY73	Metacaspase-1	CNAG_04636	0	0.0129261	-0.0785636	NaN		0.280635	-0.0218792
J9VQN2	Aspartate--tRNA ligase (EC 6.1.1.12)	CNAG_03563	0.0057592	-0.0969617	-0.155213	0.16221		0.106825	-0.0210513
J9VUS9	Ribonuclease P/MRP protein subunit POP1	CNAG_04451	-0.00868222	-0.0306193	NaN	NaN		0.489319	-0.0196507
J9VFH9	RNA helicase (EC 3.6.4.13)	CNAG_03603	0.0285691	-0.142417	0.636915	-0.60165		0.0251715	-0.0196458
J9VY76	Long-chain fatty acid transporter	CNAG_06140	0	-0.115597	-0.104697	0.147958		0.104134	-0.0180842
J9VYE0	Nuclear DNA helicase II	CNAG_06199	0.175045	-0.0335695	0.109695	-0.318326		0.0516244	-0.0167888
J9VHI6	Cytochrome c	CNAG_00716	0.00432164	-0.121863	0.0840642	-0.0320937		0.138639	-0.0163928
J9VTV6	6,7-dimethyl-8-ribityllumazine synthase (DMRL synthase) (EC 2.5.1.78)	CNAG_05712	0.111031	0.119024	-0.37146	0.0813396		0.0420881	-0.0150162
J9VUP7	Uncharacterized protein	CNAG_02002	0.0786098	-0.0174171	-0.00868222	-0.112475		0.138629	-0.014991
J9VJB1	Insulysin	CNAG_07805	-0.00288824	-0.120294	0.182692	-0.118727		0.071145	-0.0148043
J9VNB3	Valyl-tRNA synthetase (EC 6.1.1.9)	CNAG_07473	0.0676387	-0.00723156	0.0271541	-0.145605		0.110984	-0.014511
J9VXM5	Chitin synthase 3 (EC 2.4.1.16) (Chitin-UDP acetyl-glucosaminyl transferase 3) (Class-IV chitin synthase 3)	CHS3 CNAG_05581	0.0129261	-0.155213	0.180148	-0.0908029		0.0614817	-0.0132354
J9VWV3	Mannosyltransferase (EC 2.4.1.-)	CNAG_05881	-0.0144996	-0.202572	0.201634	-0.0350469		0.0512584	-0.0126211
J9VNA2	Leukotriene A-4 hydrolase/aminopeptidase	CNAG_02076	-0.00288824	-0.128156	0.041243	0.0398403		0.110862	-0.0124903
T2BNH6	Solute carrier family 30 (Zinc transporter), member 1, variant	CNAG_02806	0.0496307	0.273814	-0.360305	NaN		0.0207911	-0.0122866
J9VFX9	DNA binding protein Ncp1	CNAG_03771	0.0676387	-0.199255	-0.00723156	0.0908535		0.0619808	-0.0119987
J9VR27	Tubulin gamma chain	CNAG_06914	-0.125006	-0.187707	0.391768	-0.125006		0.0279589	-0.011488
J9VE11	Ubiquitin-activating enzyme E1	CNAG_00136	0.0200577	0.0271541	-0.128156	0.0426443		0.0833268	-0.00957504
J9VQJ5	Protein LTV1	CNAG_03302	0.158337	0.499782	-0.132894	-0.560643		0.0127549	-0.00885448
J9VNM6	Uncharacterized protein	CNAG_01125	0.00288247	0.129613	NaN	-0.15682		0.0310607	-0.0081083
J9VP84	Cytoplasmic protein	CNAG_05745	-0.0101344	0.0482362	-0.0350469	-0.0320937		0.135471	-0.00725969
J9VNZ3	Sulfite reductase (NADPH) hemoprotein, beta-component	CNAG_05070	-0.0484122	-0.253257	0.321928	-0.0484122		0.0191562	-0.0070384
J9VG39	DUF1752 domain-containing protein	CNAG_03841	-0.163268	NaN	NaN	0.15056		0.0113364	-0.00635411
J9VJ19	RRM Nup35-type domain-containing protein	CNAG_04957	-0.109359	0.323082	-0.109359	-0.128156		0.0176419	-0.00594801
J9VW23	ATP-dependent RNA helicase DBP9	CNAG_06206	0.00432164	-0.202572	NaN	0.182692		0.0145395	-0.00518599
J9VLH4	Translation initiation factor 4G	CNAG_00402	-0.00288824	-0.0816138	0.0370308	0.0271541		0.0643836	-0.00507928
J9VPH1	Activating transcription factor	CNAG_04090	-0.077041	-0.114035	0.147958	0.0229004		0.0283837	-0.00505446
J9VGP4	Cell growth-regulating nucleolar protein	CNAG_03817	0.0772429	-0.0232697	0.107018	-0.179515		0.0234773	-0.00463079
J9VHM5	AMPK1_CBM domain-containing protein	CNAG_02994	0.0370308	-0.101598	-0.0380064	0.0854246		0.0344811	-0.00428728
J9VMM5	Cysteine desulfurase (EC 2.8.1.7)	CNAG_01442	0.0676387	-0.0816138	0.169925	-0.171368		0.0164792	-0.00385462
J9VX22	Uncharacterized protein	CNAG_05575	-0.00288824	-0.147202	NaN	0.140124		0.012472	-0.00332204
J9W3W9	Translation initiation factor eIF-1A	CNAG_05455	0.0229004	0.0635029	NaN	-0.0892673		0.00646436	-0.00095467
J9VUL6	FACT complex subunit	CNAG_01726	-0.0409718	0.261832	-0.0877334	-0.134477		0.0012067	-0.000337631
J9VK44	Obg-like ATPase 1	CNAG_02880	0.0172092	0.0799754	0.0827026	-0.177882		0.00261676	0.000501391
J9VQB7	Ubiquitinyl hydrolase 1 (EC 3.4.19.12)	CNAG_07717	0.0200577	-0.0846703	0.0758749	-0.00868222		0.00620555	0.000645029
J9VQL1	Arginase (EC 3.5.3.1)	CNAG_03542	0.00432164	-0.15682	0.168642	-0.013043		0.00373173	0.000775119
J9VM94	tRNA-intron endonuclease Sen2 (EC 4.6.1.16)	CNAG_02973	-0.171368	NaN	-0.16004	0.334568		0.0019434	0.00105316
J9VWU2	Nucleolar complex protein 2	CNAG_07878	0.0468402	-0.176251	0.0621218	0.0717627		0.00605866	0.0011185
J9VFK1	Imidazole glycerol phosphate synthase hisHF [Includes: Glutaminase (EC 3.5.1.2);Cyclase]	CNAG_00743	-0.0513992	0.0717627	0.0468402	-0.0619024		0.0126503	0.00132532
J9VUZ1	Chromatin structure-remodeling complex subunit RSC1/2	CNAG_06068	-0.186065	0.37629	NaN	-0.186065		0.00227792	0.00138684
J9VWW5	Acetyltransferase	CNAG_04383	-0.0469211	0.0257376	0.0328061	-0.00288824		0.0402045	0.0021836
J9VGH4	Cytoplasmic protein	CNAG_00287	0.0922074	-0.0985055	-0.0969617	0.112366		0.0127364	0.00227666
J9VRC3	NADH dehydrogenase (Ubiquinone) 1 alpha subcomplex 9	CNAG_00978	0.0867838	-0.052895	-0.00868222	-0.0144996		0.0297135	0.00267677
J9VJ63	Vacuolar protein sorting-associated protein vps17	CNAG_00508	-0.0634091	NaN	0.0703893	NaN		0.0146551	0.00349006
J9W2F6	Glucose oxidase	CNAG_06081	0.0285691	-0.0740006	0.130931	-0.0634091		0.0384882	0.00552257
J9VK27	Large subunit ribosomal protein L17	CNAG_01320	0.0057592	NaN	0.0057592	NaN		0	0.0057592
J9W2F1	Cytoplasmic protein	CNAG_06076	0.173767	-0.405451	-0.114035	0.370722		0.0119301	0.00625068
J9VDW0	MICOS complex subunit	CNAG_07352	0.667211	-1.30045	NaN	0.654436		0.00333175	0.00706601
J9VP39	Histone deacetylase (EC 3.5.1.98)	CNAG_05690	0.0356239	0.0143553	-0.137648	0.116365		0.0452891	0.00717402
J9VYT0	U4/U6.U5 tri-snRNP-associated protein 2	CNAG_01614	-0.0679388	0.102994	0.0635029	-0.0679388		0.0584668	0.0076548
J9VMP7	RNA helicase (EC 3.6.4.13)	CNAG_00809	0.113701	-0.236164	-0.0499049	0.205393		0.0279887	0.00825614
J9VVH9	Uncharacterized protein	CNAG_06229	-0.0350469	-0.100051	-0.164884	0.333424		0.0245802	0.00836037
J9VVA5	5'-3' exoribonuclease 1 (EC 3.1.13.-)	CNAG_02175	0.0271541	-0.0499049	0.0482362	NaN		0.0955155	0.00849516
J9VYA4	Polyamine transporter 1	CNAG_03485	0.00863037	0.00863037	NaN	NaN		0	0.00863037
J9VTZ9	Exosome complex component RRP45	CNAG_01693	0.146655	0.263034	-0.382701	NaN		0.0141229	0.00899606
J9VRA9	Glutamate-5-semialdehyde dehydrogenase (EC 1.2.1.41)	CNAG_04990	-0.0908029	0.00719549	0.0745054	0.0454429		0.0876522	0.00908522
T2BLV7	Aminomethyltransferase (EC 2.1.2.10) (Glycine cleavage system T protein)	CNAG_02818	0.0398403	0.244887	-0.479955	0.233888		0.0185424	0.00966509
J9VK35	Uncharacterized protein	CNAG_02890	0.00144204	NaN	-0.0969617	0.126973		0.0524005	0.0104844
J9VNL9	Eukaryotic translation initiation factor 3 subunit F (eIF3f)	CNAG_06563	0.119024	-0.0174171	-0.0543923	0.00288247		0.119224	0.0125243
J9VJY1	ATP-binding cassette, sub-family E, member 1	CNAG_00754	0.0100636	-0.0846703	0.0662615	0.0607391		0.135014	0.0130985
J9VN36	Nitroreductase	CNAG_02692	-0.0394883	0.235114	-0.129734	-0.011588		0.0590071	0.013576
J9VIW2	Translation initiation factor 4G	CNAG_00386	0.0786098	-0.0892673	0.168642	-0.103147		0.0710722	0.0137094
J9VD92	Glycerol-3-phosphate dehydrogenase [NAD(+)] (EC 1.1.1.8)	CNAG_00121	0.102994	-0.134477	-0.0649175	0.153157		0.0715173	0.0141891
J9VYZ3	Uncharacterized protein	CNAG_04198	0.0717627	NaN	-0.0424568	NaN		0.0756648	0.0146529
J9VKY5	Glutaredoxin	CNAG_01005	-0.0454315	-0.00288824	-0.104697	0.214125		0.0756651	0.0152769
J9VS61	Peptidyl-prolyl cis-trans isomerase D	CNAG_05932	0.0662615	-0.07552	0.0908535	-0.0101344		0.174583	0.0178651
J9VT86	rRNA-processing protein EBP2	CNAG_01236	-0.0232697	0.175045	0.141433	-0.22095		0.0681086	0.0180645
J9VD75	Stress-induced-phosphoprotein 1	CNAG_00100	0.0648829	-0.0800879	0.0565835	0.0313951		0.20407	0.0181934
J9VHX2	D-lactate dehydrogenase	CNAG_02664	0.149259	-0.258425	0.316146	-0.132894		0.0475136	0.0185214
J9VTL3	E3 ubiquitin-protein ligase MARCH6	CNAG_06639	-0.0938791	0.355016	-0.0588937	-0.128156		0.0553804	0.0185218
J9W1N5	Pi-transporter A-1	CNAG_05459	0.0426443	-0.0664274	0.0962619	0.00288247		0.207133	0.0188403
J9VVI5	Uncharacterized protein	CNAG_02088	0.219091	-0.177882	NaN	NaN		0.0295839	0.0206047
J9VP09	F-actin-capping protein subunit beta	CNAG_03900	0.0186342	-0.0320937	0.116365	-0.018878		0.239837	0.0210068
J9VR96	NADPH--cytochrome P450 reductase (CPR) (P450R) (EC 1.6.2.4)	CNAG_01003	0.0186342	-0.00288824	0	0.0690147		0.533781	0.0211902
J9VTF5	Phosphoinositide 5-phosphatase (EC 3.1.3.36)	CNAG_01532	0.0214797	NaN	NaN	0.0214797		0	0.0214797
J9W0N0	Sterol-4alpha-carboxylate 3-dehydrogenase (Decarboxylating)	CNAG_04605	0.104337	0.0214797	0.00432164	-0.0439433		0.271272	0.0215487
J9VNX3	Galactose-1-phosphate uridylyltransferase (EC 2.7.7.12)	CNAG_03875	0.195348	-0.694321	0.463622	0.123004		0.0289064	0.0219131
J9VWG7	CMGC/DYRK/YAK protein kinase	CNAG_04197	-0.41889	0.463622	NaN	NaN		0.0142329	0.0223663
J9VUT9	Signal recognition particle receptor subunit alpha	CNAG_01817	-0.0014434	NaN	-0.0014434	0.0717627		0.350569	0.0229586
J9VKF2	Thioredoxin	CNAG_02801	0.164786	-0.168123	-0.0877334	0.183963		0.0910929	0.0232233
J9VSZ8	WW domain-containing protein	CNAG_07857	-0.268817	0.171207	0.69332	-0.486004		0.0348694	0.0274264
J9W3X8	Guanine nucleotide-binding protein subunit beta-like protein	CNAG_05465	0.140124	0.0299829	-0.0454315	-0.0144996		0.262743	0.027544
J9VZF4	Peptidyl-prolyl cis-trans isomerase (EC 5.2.1.8)	CNAG_01839	0.0100636	0.0496307	0.0271541	0.0257376	+	1.39019	0.0281465
J9VZJ8	Glutathione S-transferase Gst3	CNAG_01893	0.0057592	-0.120294	0.0370308	0.190299		0.16203	0.0281986
J9VMK2	4-aminobutyrate aminotransferase (EC 2.6.1.19) (GABA aminotransferase) (Gamma-amino-N-butyrate transaminase)	CNAG_02366	-0.0409718	-0.0724828	0.269033	-0.0409718		0.127629	0.0286517
J9VTW7	VHS domain-containing protein	CNAG_00977	0.0172092	-0.14401	0.0172092	0.228973		0.141203	0.0298452
J9VHN1	Uncharacterized protein	CNAG_00746	0.209141	NaN	-0.148801	NaN		0.0488179	0.0301704
J9VRE3	Exosome complex exonuclease DIS3/RRP44	CNAG_00940	0.0935602	-0.00868222	0.0935602	-0.0573916		0.316329	0.0302616
J9VJJ6	Elongation factor 2	CNAG_06840	0.153157	0.0524158	0.0129261	-0.0969617		0.223248	0.0303842
J9VM07	Capsular associated protein	CNAG_00600	-0.232769	0.293959	NaN	NaN		0.0332137	0.030595
J9VPC3	AGC/RSK protein kinase (AGC/RSK protein kinase, variant)	CNAG_04040	0.120352	NaN	NaN	-0.0588937		0.102528	0.0307291
J9VS53	ATP-dependent RNA helicase DBP5	CNAG_04362	-0.0159575	0.00432164	0.0593554	0.0786098		0.59815	0.0315823
J9VQC0	Endonuclease (EC 3.1.30.-)	CNAG_02204	-0.0014434	0.167358	0.0114957	-0.0499049		0.262258	0.0318763
J9VW74	Methylenetetrahydrofolate dehydrogenase (NAD )	CNAG_06645	0.0482362	0.102994	0.0538064	-0.07552		0.340161	0.0323792
J9VUV2	Large subunit ribosomal protein L2	CNAG_02354	0.0922074	0.102994	-0.140826	0.0799754		0.21819	0.0335878
J9VQX4	U3 small nucleolar RNA-associated protein 22	CNAG_01146	0.100305	0.108357	0.0922074	-0.166503		0.187383	0.0335917
J9VEP5	Proteasome subunit beta	CNAG_00385	0.69332	-0.0320937	0.595504	-1.12029		0.0268898	0.0341089
J9VPG1	3-hydroxyanthranilate 3,4-dioxygenase (EC 1.13.11.6) (3-hydroxyanthranilate oxygenase) (3-HAO) (3-hydroxyanthranilic acid dioxygenase) (HAD) (Biosynthesis of nicotinic acid protein 1)	BNA1 CNAG_04080	0.0935602	NaN	NaN	-0.0247367		0.177471	0.0344118
J9VVZ7	Mob1 family protein	CNAG_04629	0.937344	NaN	-0.867752	NaN		0.0107868	0.0347961
J9VPU4	Non-specific serine/threonine protein kinase (EC 2.7.11.1)	CNAG_02962	0.108357	-0.0380064	NaN	NaN		0.14584	0.0351754
J9VNW1	Splicing factor U2AF 65 kDa subunit	CNAG_05848	-0.018878	-0.100051	0.00144204	0.258217		0.167032	0.0351826
J9VIT0	Nucleolar protein 14	CNAG_03820	0.0356239	NaN	NaN	0.0356239		0	0.0356239
J9VT10	GRIP domain-containing protein	CNAG_01282	-0.0603973	-0.0603973	0.306845	-0.0424568		0.143939	0.0358985
J9W0C1	Mannose-6-phosphate isomerase (EC 5.3.1.8) (Phosphohexomutase) (Phosphomannose isomerase)	CNAG_04744	0.0100636	0.0976109	-0.131313	0.167358		0.210661	0.0359298
J9VGV0	Phosphopyruvate hydratase (EC 4.2.1.11)	CNAG_03072	0.0496307	-0.00578236	0.0758749	0.0271541		0.90621	0.0367193
J9VMI9	CAP10 domain-containing protein	CNAG_06813	-0.00578236	NaN	-0.395929	0.511974		0.0449657	0.0367543
J9VEY5	Mitochondrial carrier protein	CNAG_00512	0.0565835	-0.169745	0.0621218	0.199123		0.179695	0.0370208
J9W340	CAP-Gly domain-containing protein	CNAG_06352	0.191563	-0.242977	-0.21927	0.420078		0.0796497	0.0373485
J9VTT4	Uncharacterized protein	CNAG_05686	0.0200577	0.0854246	NaN	0.00863037		0.597252	0.0380376
J9VU93	Proteasome subunit beta	CNAG_05865	-0.00868222	-0.0499049	0.252173	-0.0409718		0.199025	0.0381536
J9VPU7	RNA helicase (EC 3.6.4.13)	CNAG_06838	0.136191	0.0867838	-0.248108	0.180148		0.144106	0.0387538
J9VWD3	Cleavage and polyadenylation specificity factor subunit 4	CNAG_01526	0.301002	-0.114035	-0.190997	0.163499		0.12319	0.0398671
J9VPD8	Cytochrome b-c1 complex subunit 2, mitochondrial	QCR2 CNAG_05179	0.0129261	0.0100636	0.115033	0.0214797		0.675101	0.0398757
J9VUB5	Importin beta-4 subunit	CNAG_05884	0.00144204	-0.100051	0.215368	0.0468402		0.23803	0.0408998
J9VLK3	Endoplasmic reticulum protein	CNAG_02473	0.141433	0.421156	NaN	-0.436354		0.054058	0.0420784
J9VP81	Nucleolar protein 58	CNAG_05976	0.147958	0.0482362	0.0129261	-0.0394883		0.441323	0.042408
J9VDT7	Gly-X carboxypeptidase	CNAG_00308	-0.0846703	0.318461	0.107018	-0.168123		0.144517	0.0431717
J9VYM4	Splicing factor 3A subunit 3	CNAG_01549	0.125651	-0.187707	0.109695	0.125651		0.21223	0.0433225
J9VWK6	Plasma membrane ATPase (EC 7.1.2.1)	CNAG_06400	0.0922074	0.0676387	-0.0800879	0.0962619		0.431561	0.044005
J9VSU4	DNA-directed RNA polymerase I, II, and III subunit RPABC4	CNAG_07424	0.175045	-0.0291463	0.157044	-0.12658		0.229359	0.0440906
J9VSV4	Glucose-6-phosphate 1-dehydrogenase (EC 1.1.1.49)	CNAG_03245	0.0635029	-0.106249	0.149259	0.0758749		0.336537	0.0455969
J9VLN1	Ubiquitin-related modifier 1	URM1 CNAG_05086	0.107018	0.31034	NaN	-0.279284		0.0888201	0.0460249
J9VEL7	Hsp75-like protein	CNAG_00334	0.0717627	-0.0816138	0.0799754	0.115033		0.435583	0.0462894
J9W0P4	VWFA domain-containing protein	CNAG_06289	0.108357	NaN	-0.018878	0.051024		0.480221	0.0468344
J9VLV7	HAT1-interacting factor 1	CNAG_04079	-0.0484122	0.485427	-0.265345	0.0157831		0.104457	0.0468633
J9VQ31	Uncharacterized protein	CNAG_03352	0.0962619	-0.0014434	NaN	NaN		0.292817	0.0474092
Q6U7Q6	Delta24(24(1))-sterol reductase (Sterol C-24 reductase)	ERG4 CNAG_02830	-0.132894	-0.172994	0.0271541	0.469886		0.115343	0.047788
J9VRK8	Deoxyhypusine hydroxylase (DOHH) (EC 1.14.99.29) (Deoxyhypusine dioxygenase) (Deoxyhypusine monooxygenase)	LIA1 CNAG_05085	0.418999	0.350497	-0.508403	-0.0694519		0.0769326	0.0479104
J9W323	DNA-binding protein creA (DNA-binding protein creA, variant)	CNAG_06327	0.0496307	0.0482362	NaN	NaN	+	2.04237	0.0489335
J9VR14	Short-chain dehydrogenase/reductase SDR	CNAG_01097	0.105678	0.0565835	-0.0144996	0.0482362		0.850188	0.0489996
J9W1R3	SHO1 osmosensor	CNAG_05499	0.00144204	NaN	0.141433	0.00719549		0.41093	0.0500235
J9VNK2	Uncharacterized protein	CNAG_05724	0.154454	NaN	-0.0513992	NaN		0.152109	0.0515272
J9VZ70	Transcriptional coregulator SSA1	SSA1 CNAG_01727	0.0827026	-0.0350469	0.15056	0.00863037		0.528989	0.0517114
J9VMY8	Endoplasmic reticulum protein	CNAG_02753	-0.32916	0.432959	NaN	NaN		0.0391378	0.0518999
J9VHQ1	Coiled-coil domain-containing protein 12	CNAG_00761	0.115033	-0.0320937	0.222805	-0.0938791		0.289876	0.0529663
J9VXG8	DUF2040 domain-containing protein	CNAG_01910	0.0538064	NaN	0.0356239	0.0717627	+	1.44743	0.053731
J9VMM2	Acyl-CoA-dependent ceramide synthase	CNAG_02086	0.0186342	NaN	-0.0969617	0.24123		0.194383	0.0543008
J9VH09	RNA-binding protein with serine-rich domain 1	CNAG_02995	-0.0320937	-0.0247367	0.299831	-0.0232697		0.260192	0.0549327
J9VTQ9	Amino oxidase	CNAG_01627	0.0551957	NaN	NaN	0.0551957		0	0.0551957
J9VPY2	Protein disulfide-isomerase	CNAG_02927	0.113701	0.120352	-0.0573916	0.0468402		0.571081	0.0558753
J9VW84	Nucleoprotein TPR	CNAG_07925	0.207893	0.205393	-0.231075	0.0440444		0.20624	0.0565638
J9VNL3	Uncharacterized protein	CNAG_07481	0.0565835	NaN	0.0565835	NaN		0	0.0565835
J9VU90	Uncharacterized protein	CNAG_01811	0.0538064	0.0257376	0.105678	0.0440444	+	1.35416	0.0573166
J9VTS1	Succinate-semialdehyde dehydrogenase (NADP )	CNAG_01027	0.0799754	0.107018	0.0200577	0.0243196		1.13636	0.0578428
T2BQU2	Protein arginine N-methyltransferase 1, variant	CNAG_03863	0.0949116	-0.0679388	0.0662615	0.140124		0.547601	0.0583396
J9VX52	Long-chain acyl-CoA synthetase	CNAG_04485	-0.0380064	-0.0409718	-0.0335695	0.345964		0.232269	0.0583541
J9VQU1	Osomolarity two-component system, response regulator SKN7	CNAG_03409	0.0579701	0.0593554	NaN	NaN	+	2.124	0.0586627
J9VG29	Pre-60S factor REI1	CNAG_06742	-0.0291463	-0.0634091	0.458382	-0.128156		0.161972	0.0594175
J9VKX9	Uncharacterized protein	CNAG_07319	0.196607	NaN	-0.07552	NaN		0.134616	0.0605435
J9VV04	Translation initiation factor 2 subunit 1	CNAG_07778	0.182692	-0.0588937	0.0676387	0.0538064		0.518942	0.0613109
J9VQP8	Microtubule Associated protein (Microtubule Associated protein, variant)	CNAG_03368	0.0328061	0.365133	0.0384361	-0.189351		0.20328	0.0617559
J9VUK0	Glutamyl-tRNA synthetase (EC 6.1.1.17)	CNAG_05978	0.0257376	-0.0262051	-0.0938791	0.341416		0.246267	0.0617675
J9VE87	Uncharacterized protein	CNAG_00496	-0.129734	NaN	0.258217	NaN		0.0988691	0.0642417
J9VMF4	Uncharacterized protein	CNAG_00740	0.0524158	0.0772429	NaN	NaN		0.919221	0.0648294
J9VTK0	Cnn_1N domain-containing protein	CNAG_01101	0.0676387	NaN	0.0676387	NaN		0	0.0676387
J9VY38	Protein transport protein SEC23	CNAG_04684	0.121679	-0.107803	0.177599	0.0827026		0.457032	0.0685442
J9VER9	G-patch_2 domain-containing protein	CNAG_00712	-0.018878	0.157044	NaN	NaN		0.239456	0.0690828
J9VWG2	Alanine--tRNA ligase (EC 6.1.1.7) (Alanyl-tRNA synthetase) (AlaRS)	ALA1 CNAG_05722	0.145351	0.16092	0.0356239	-0.0619024		0.566395	0.0699982
J9W219	DLH domain-containing protein	CNAG_05638	0.0854246	-0.120294	0.168642	0.149259		0.440102	0.0707579
O13356	Chitin synthase 1 (EC 2.4.1.16) (Chitin-UDP acetyl-glucosaminyl transferase 1) (Class-IV chitin synthase 1)	CHS1 CNAG_03099	0.0717627	0.0717627	NaN	NaN		0	0.0717627
J9VSX9	Arp2/3 complex 34 kDa subunit	CNAG_02094	0.0129261	-0.00868222	0.105678	0.177599		0.712408	0.0718802
J9W1J2	Pre-mRNA-processing factor 19 (EC 2.3.2.27)	CNAG_01733	0.120352	-0.129734	0.16221	0.134878		0.435975	0.0719265
J9VRT5	Diphosphomevalonate decarboxylase (EC 4.1.1.33)	CNAG_05125	0.219091	-0.107803	0.15056	0.0285691		0.412372	0.0726041
J9VVV2	Nucleoporin family protein	CNAG_06550	0.149259	-0.0335695	-0.0291463	0.204141		0.495025	0.072671
J9VXU7	Signal recognition particle subunit SRP19	CNAG_04797	0.132248	0.0989585	-0.077041	0.137504		0.609032	0.0729172
J9VHH7	RNA-binding protein rnp24	CNAG_00706	0.125651	NaN	0.773996	-0.680382		0.0564756	0.0730885
J9VPV8	Solute carrier family 36 (Proton-coupled amino acid transporter)	CNAG_06828	-0.0174171	0.166073	NaN	NaN		0.246782	0.0743278
J9W1G1	DJ-1_PfpI domain-containing protein	CNAG_01686	0.0157831	0.183963	-0.0724828	0.171207		0.500026	0.0746175
J9VLR6	rRNA biogenesis protein RRP5	CNAG_02437	0.0745054	-0.00288824	0.250962	-0.0218043		0.504209	0.0751936
J9VQL7	Replication factor C subunit 2/4	CNAG_03332	0.0813396	0.22404	NaN	-0.077041		0.324491	0.0761129
J9VW24	Endoplasmic reticulum chaperone BiP (EC 3.6.4.10) (Immunoglobulin heavy chain-binding protein homolog)	CNAG_06443	-0.0276749	0.126973	-0.0203404	0.231432		0.519693	0.0775975
J9VXF1	5-methyltetrahydropteroyltriglutamate--homocysteine S-methyltransferase (EC 2.1.1.14)	CNAG_01890	0.0579701	0.0949116	0.00288247	0.163499		1.00598	0.0798157
J9VF04	2-(3-amino-3-carboxypropyl)histidine synthase subunit 1 (EC 2.5.1.108)	CNAG_00762	0.109695	0.0524158	NaN	NaN		0.6651	0.0810553
T2BP63	Vacuolar protein sorting-associated protein VTA1, variant 2	CNAG_05747	0.0962619	NaN	0.0662615	NaN		0.934771	0.0812617
J9W1Z7	Trafficking protein particle complex subunit	CNAG_05610	0.0813396	0.0813396	NaN	NaN		0	0.0813396
J9VRA6	5-demethoxyubiquinone hydroxylase, mitochondrial (DMQ hydroxylase) (EC 1.14.99.60) (Ubiquinone biosynthesis monooxygenase COQ7)	COQ7 CNAG_00993	0.0648829	0.100305	NaN	NaN		0.871351	0.0825939
J9VU45	Multisite-specific tRNA:(Cytosine-C5)-methyltransferase	CNAG_00874	0.126973	0.10165	0.0922074	0.0100636	+	1.32955	0.0827235
J9VXD1	Peptide-methionine (S)-S-oxide reductase (EC 1.8.4.11)	CNAG_03144	0.176323	0.159629	-0.0174171	0.0200577		0.741275	0.0846481
J9VJY9	CCR4-NOT transcription complex subunit 1	CNAG_02936	0.22033	-0.0969617	0.112366	0.104337		0.538972	0.0850178
J9VS14	Uncharacterized protein	CNAG_04322	0.233888	0.297485	-0.836501	0.649845		0.0938449	0.0861793
J9VMC2	Glutamine synthetase	CNAG_00710	0.157044	0.158337	-0.0543923	NaN		0.463986	0.0869962
J9VWP8	Uncharacterized protein	CNAG_05816	0.0827026	NaN	0.0949116	NaN	+	1.3596	0.0888071
Q8NKE2	Alternative oxidase, mitochondrial (EC 1.-.-.-)	AOX1 CNAG_00162	0.209141	0.147958	-0.205896	0.205393		0.360881	0.0891489
J9VTK5	Uncharacterized protein	CNAG_01096	0.0717627	NaN	0.0717627	0.124328	+	1.43864	0.0892845
J9VGZ9	Cytoplasmic tRNA 2-thiolation protein 2	NCS2 CTU2 CNAG_03005	-0.018878	NaN	NaN	0.197865		0.251381	0.0894937
J9VQZ2	UBA/TS-N domain-containing protein	CNAG_02568	0.169925	0.0243196	0.133564	0.0313951		1.04031	0.0898008
J9VRH2	Uncharacterized protein	CNAG_04321	0.0676387	0.16092	0.120352	0.0143553		1.18696	0.0908165
J9VQS6	ATP synthase subunit 5, mitochondrial	CNAG_01204	0.0676387	-0.0634091	0.238787	0.120352		0.614577	0.0908421
J9VEN4	Two-component system sensor protein	CNAG_00363	0.249749	0.458382	0.496718	-0.83908		0.102138	0.0914422
J9VY28	Tricarboxylate carrier	CNAG_06096	0.137504	0.567545	-0.110916	-0.227692		0.194751	0.0916102
J9W1B2	eIF-2B GDP-GTP exchange factor subunit alpha	CNAG_01660	0.397255	-0.114035	-0.407364	0.491597		0.157741	0.0918633
J9VPU0	GC-rich sequence DNA-binding factor	CNAG_02428	0.0285691	-0.204233	0.309176	0.23634		0.317364	0.0924629
J9VFU9	Staphylococcal nuclease domain-containing protein 1	CNAG_03742	0.225275	0.15056	-0.0320937	0.0299829		0.686456	0.093431
J9VXG0	Nudix hydrolase domain-containing protein	CNAG_01900	0.107018	0.210389	0.0827026	-0.0247367		0.83261	0.0938432
J9VQW6	CAP10 domain-containing protein	CNAG_01156	0.0935602	0.0454429	0.14274	NaN		1.1024	0.0939144
J9VRB2	Uncharacterized protein	CNAG_04257	0.382944	-0.0320937	-0.115597	0.141433		0.341617	0.0941714
J9VTJ3	Multiprotein-bridging factor 1	CNAG_04637	0.172487	-0.142417	0.345964	0.00288247		0.360683	0.0947293
J9W1W5	Prefoldin alpha subunit	CNAG_01899	0.0867838	-0.0785636	0.121679	0.250962		0.593354	0.0952151
J9VXE1	AP endonuclease 1	CNAG_05468	0.180148	0.154454	-0.158429	0.205393		0.462628	0.0953912
J9VV89	Transaldolase (EC 2.2.1.2)	CNAG_01984	0.211635	-0.15682	0.153157	0.173767		0.464633	0.0954348
J9VL89	Aconitate hydratase, mitochondrial (Aconitase) (EC 4.2.1.-)	CNAG_01137	0.0894982	0.0299829	-0.00433462	0.266637		0.674866	0.0954458
J9VHI3	Arginosuccinase	CNAG_02825	0.197865	0.154454	0.183963	-0.152003		0.479159	0.0960697
J9VPV7	Phospholipase (EC 3.1.4.4)	CNAG_02407	0.292782	0.276199	-0.0484122	-0.136062		0.349219	0.0961267
J9VPZ3	Polynucleotide adenylyltransferase (EC 2.7.7.19)	CNAG_07410	0.171207	NaN	0.158337	-0.0409718		0.52821	0.0961907
J9VN90	Glutamyl-tRNA synthetase (EC 6.1.1.17)	CNAG_07563	0.0962619	NaN	0.0962619	NaN		0	0.0962619
J9VRY1	DNA ligase (EC 6.5.1.1)	CNAG_04278	0.00432164	0.189034	NaN	NaN		0.313857	0.0966777
J9VMH1	Uncharacterized protein	CNAG_02137	0.0989585	NaN	NaN	0.0989585		0	0.0989585
J9VJV1	Paired amphipathic helix protein Sin3a	CNAG_02981	0.0496307	0.0827026	0.0772429	0.187768	+	1.33085	0.099336
J9VMS4	Glycerol-3-phosphate dehydrogenase (EC 1.1.5.3)	CNAG_02814	0.117695	0.0299829	0.0949116	0.155749	+	1.48754	0.0995847
J9VH59	Saccharopepsin	CNAG_00581	0.0690147	0.0690147	0.0607391	0.205393		1.20419	0.10104
J9VLD1	Cyclin-dependent protein kinase inhibitor	CNAG_02541	0.221568	0.0772429	0.0703893	0.0356239		1.04156	0.101206
J9VFK3	NADH dehydrogenase (Quinone), G subunit	CNAG_03629	0.154454	0.195348	0.00432164	0.0524158		0.978229	0.101635
J9VQJ7	RING-type E3 ubiquitin transferase (EC 2.3.2.27)	CNAG_03527	0.167358	-0.0291463	NaN	0.167358		0.584708	0.101857
J9VM70	Nuclear protein	CNAG_02998	0.0662615	0.288063	0.237564	-0.182786		0.39081	0.102276
J9VS64	Nuclear segregation protein Bfr1	CNAG_02404	0.138814	0.0057592	0.0342158	0.231432		0.850533	0.102555
J9VMX8	U3 small nucleolar RNA-associated protein 19	CNAG_07657	0.0593554	0.0772429	NaN	0.172487		1.00365	0.103029
J9W0Z7	Uncharacterized protein	CNAG_06406	0.138814	0.197865	-0.168123	0.243669		0.458117	0.103057
J9VX84	Pyridoxal 5'-phosphate synthase (EC 1.4.3.5)	CNAG_05440	0.271426	NaN	0.328837	-0.289827		0.185512	0.103478
J9VP07	FAM192A_Fyv6_N domain-containing protein	CNAG_06686	-0.177882	0.385155	NaN	NaN		0.110452	0.103637
J9VXQ3	THO complex subunit 4	CNAG_03249	0.0894982	0.10165	0.146655	0.0813396	+	2.25676	0.104786
J9VWE8	Pre-rRNA-processing protein TSR4	CNAG_06340	0.0143553	0.349365	0.0745054	-0.0159575		0.530165	0.105567
J9VL20	Phosphatidate cytidylyltransferase (EC 2.7.7.41)	CNAG_00970	0.132248	-0.0588937	0.163499	0.186501		0.808865	0.105838
J9VVJ6	Cytoplasmic protein	CNAG_02079	0.209141	-0.0816138	0.385155	-0.0816138		0.378657	0.107767
J9VJP0	Ubiquitin-like domain-containing protein	CNAG_03049	0.0607391	0.00719549	0.192825	0.175045		1.03079	0.108951
J9VLS1	Iron-sulfur cluster assembly protein	CNAG_04039	0.140124	-0.0846703	0.263034	0.117695		0.643343	0.109046
J9VH73	Malonic semialdehyde reductase	CNAG_02935	0.267835	0.24732	-0.187707	NaN		0.268454	0.109149
J9VWQ4	ERF-3 (ERF2) (Eukaryotic peptide chain release factor GTP-binding subunit) (Polypeptide release factor 3) (Translation release factor 3)	CNAG_05826	0.120352	0.0662615	0.232661	0.0186342		1.01007	0.109477
J9VG04	GST N-terminal domain-containing protein	CNAG_00139	0.228973	0.197865	-0.625934	0.639695		0.151306	0.11015
J9VH51	Squalene synthase (SQS) (SS) (EC 2.5.1.21)	CNAG_07510	0.0662615	0.24245	0.0468402	0.0854246		1.0426	0.110244
J9VUY8	Cytochrome c oxidase assembly protein subunit 15	CNAG_06063	0.128293	NaN	0.0922074	NaN		0.986024	0.11025
J9VRM8	Eukaryotic translation initiation factor 3 subunit L (eIF3l)	CNAG_05105	0.134878	-0.367732	0.462576	0.211635		0.243265	0.110339
J9VK13	NADH dehydrogenase	CNAG_00788	0.210389	-0.0335695	0.180148	0.0881415		0.868277	0.111277
J9W0X6	Uncharacterized protein	CNAG_06381	0.221568	0.185232	-0.139236	0.178874		0.558099	0.11161
J9VEQ8	Uncharacterized protein	CNAG_00702	0.0690147	NaN	NaN	0.155749		0.629936	0.112382
J9VMV1	Cell cycle control protein cwf19	CNAG_01362	0.217851	-0.0365258	0.0935602	0.175045		0.860197	0.112483
J9VT50	Peptidyl-prolyl cis-trans isomerase-like 2	CNAG_07859	0.211635	NaN	NaN	0.0143553		0.340194	0.112995
J9VZX6	Tyrosine--tRNA ligase (EC 6.1.1.1) (Tyrosyl-tRNA synthetase)	CNAG_04896	0.113701	NaN	NaN	0.113701		0	0.113701
J9VNJ4	Pre-mRNA-splicing factor SLU7	CNAG_01159	0.0328061	0.113701	-0.140826	0.449958		0.370685	0.11391
J9VVL3	TATA-box-binding protein-associated factor	CNAG_02064	0.0894982	0.24732	0.0758749	0.0496307		1.08982	0.115581
J9VMK8	ATP-dependent RNA helicase DBP4	CNAG_00764	0	-0.0724828	0.695103	-0.16004		0.224392	0.115645
J9VGL8	AFG3 family protein	CNAG_04032	0.197865	0.126973	0.151859	-0.00868222		1.10818	0.117004
J9VP87	Cytochrome c oxidase assembly protein subunit 11	CNAG_04000	0.129613	NaN	0.159629	0.0621218		1.25495	0.117121
J9VNR8	Protein FRG1	CNAG_04989	0.0538064	0.0538064	0.362891	0.00144204		0.604987	0.117986
J9VPB9	rRNA adenine N(6)-methyltransferase (EC 2.1.1.-)	CNAG_04035	0.16092	-0.052895	0.246104	NaN		0.50078	0.118043
J9VQ68	NifU-like protein c	CNAG_03395	-0.0499049	-0.0499049	0.425459	0.149259		0.433254	0.118727
J9VM30	Transketolase (Transketolase, variant)	CNAG_03040	0.112366	0.0496307	0.0854246	0.230203		1.25751	0.119406
J9VVN9	RNA-binding protein VTS1	VTS1 RBP1 CNAG_06103	0.243669	0.136191	-0.0159575	0.115033		0.957751	0.119734
J9VFU1	Glutaminyl-tRNA synthetase (EC 6.1.1.18)	CNAG_00084	0.0813396	-0.234465	0.403813	0.228973		0.355916	0.119915
J9W014	Inositol polyphosphate-5-phosphatase F	CNAG_06065	0.16221	-0.0664274	0.264236	NaN		0.462831	0.120006
T2BNK6	Bacteriophytochrome histidine kinase, variant	CNAG_01988	0.164786	NaN	0.0758749	NaN		0.647248	0.120331
J9VQL2	Vacuolar transporter chaperone 4	CNAG_01263	0.27262	0.257011	0.163499	-0.210897		0.438237	0.120558
J9VS35	Cation-transporting ATPase	CNAG_02440	0.0384361	0.0593554	0.451013	-0.0634091		0.441323	0.121349
J9VIF9	Syntaxin-binding protein 1	CNAG_07800	0.185232	-0.169745	-0.0101344	0.481299		0.347577	0.121663
J9VFM9	Uncharacterized protein	CNAG_03662	0.128293	0.125651	0.196607	0.0370308	+	1.47297	0.121896
J9VPV6	Pre-mRNA-splicing factor PRP46	CNAG_03271	0.144046	0.0114957	0.254594	0.0786098		1.00269	0.122186
J9VE82	RanBD1 domain-containing protein	CNAG_07322	0.16092	-0.0218043	0.196607	0.153157		1.05612	0.12222
J9VER4	RRM domain-containing protein	CNAG_00410	0.191563	-0.0276749	0.254594	0.0772429		0.849332	0.123931
J9VWZ6	U2 small nuclear ribonucleoprotein A'	CNAG_05926	0.0745054	0.258217	0.107018	0.0593554		1.14579	0.124774
J9VTF6	Uncharacterized protein	CNAG_04680	0.222805	0.616358	-0.717857	0.38405		0.157886	0.126339
J9VKH6	Adenine phosphoribosyltransferase (EC 2.4.2.7)	CNAG_01390	0.195348	0.0813396	0.146655	0.0827026	+	1.7124	0.126511
J9VVP1	T-complex protein 1 subunit delta	CNAG_03459	0.254594	0.0100636	0.233888	0.0172092		0.827411	0.128939
J9VQI3	Short-chain dehydrogenase	CNAG_02752	0.244887	0.362891	0.115033	-0.202572		0.438683	0.13006
J9VX30	Pre-mRNA-splicing factor ATP-dependent RNA helicase DHX16	CNAG_01734	0.0635029	0.246104	0.408168	-0.195946		0.410898	0.130457
J9VM46	Uncharacterized protein	CNAG_02280	0.452068	-0.125006	NaN	0.0648829		0.282253	0.130648
J9VQH4	F-type H-transporting ATPase subunit G	CNAG_02762	0.22033	0.243669	0.0186342	0.0426443		0.956315	0.131319
J9VKD1	Holocytochrome c-type synthase (EC 4.4.1.17)	CNAG_00022	0.132248	NaN	NaN	0.130931	+	2.49684	0.131589
J9VP66	Ribosome biogenesis protein ERB1 (Eukaryotic ribosome biogenesis protein 1)	ERB1 CNAG_03975	0.235114	0.319618	0.129613	-0.15682		0.532511	0.131881
J9VQ28	Uncharacterized protein	CNAG_01423	0.159629	-0.0218043	0.45628	-0.0634091		0.464038	0.132674
T2BND9	Uncharacterized protein	CNAG_01573	0.0662615	0.199123	NaN	NaN		0.529455	0.132692
J9VPN2	TFIID_20kDa domain-containing protein	CNAG_07715	0.176323	0.0908535	NaN	NaN		0.705304	0.133588
J9VSI0	tRNA-dihydrouridine synthase 2	CNAG_02259	0.192825	0.0745054	NaN	NaN		0.576316	0.133665
J9VZH8	Transcription initiation factor TFIID subunit 5 (Transcription initiation factor TFIID subunit 5, variant)	CNAG_05428	0.221568	NaN	0.176323	0.00432164		0.74469	0.134071
J9VMY1	Threonyl-tRNA synthetase (EC 6.1.1.3)	CNAG_06755	0.111031	0.0621218	0.261832	0.102994		1.26392	0.134495
J9VJK6	Histidine biosynthesis trifunctional protein [Includes: Phosphoribosyl-AMP cyclohydrolase (EC 3.5.4.19);Phosphoribosyl-ATP pyrophosphohydrolase (EC 3.6.1.31);Histidinol dehydrogenase (HDH) (EC 1.1.1.23)]	CNAG_06830	0.200379	-0.186065	0.283329	0.24123		0.520401	0.134718
J9VQG0	Solute carrier family 25, member 33/36	CNAG_01288	0.212881	NaN	NaN	0.0565835		0.47546	0.134732
J9VWG6	Cytoplasmic protein	CNAG_01556	0.133564	NaN	NaN	0.136191	+	2.20751	0.134877
J9VQT6	Tip120-family protein	CNAG_07108	0.190299	0.235114	0.0813396	0.0342158		1.20372	0.135242
J9VJX3	tRNA pseudouridine13 synthase	CNAG_05270	0.304511	0.414677	0.630405	-0.805913		0.154504	0.13592
J9VYY5	Ubiquitin thioesterase OTU1 (EC 3.4.19.12)	CNAG_06428	0.107018	0.0551957	0.178874	0.204141	+	1.55617	0.136307
J9VXZ1	Uncharacterized protein	CNAG_03355	0.100305	-0.0454315	0.356144	NaN		0.439584	0.137006
J9VLL0	AP-3 complex subunit delta	CNAG_02468	0.257011	NaN	NaN	0.0186342		0.343017	0.137822
J9VTE7	D-erythro-sphingosine kinase	CNAG_01165	0.27262	-0.312939	0.237564	0.356144		0.365417	0.138347
J9VPF1	Mitochondrial escape protein 2	CNAG_04070	0.0827026	NaN	NaN	0.195348		0.610754	0.139025
J9VGS3	Nuclear protein	CNAG_00413	0.0454429	0.305679	0.200379	0.00719549		0.862168	0.139674
J9VL35	Osomolarity two-component system, response regulator SSK1	CNAG_03818	0.119024	NaN	NaN	0.16092		1.02423	0.139972
J9VQ46	Lupus La protein	CNAG_02301	0.24245	0.15056	0.149259	0.0186342		1.25509	0.140226
J9VM25	Fip1 domain-containing protein	CNAG_02530	0.137504	-0.140826	0.318461	0.246104		0.58796	0.140311
J9VMZ3	Adenylyl-sulfate kinase (EC 2.7.1.25)	CNAG_02202	0.249749	-0.0159575	0.225275	0.107018		0.986137	0.141521
J9VSG0	Uso1_p115_head domain-containing protein	CNAG_04484	0.109695	0.126973	0.285698	0.0496307		1.1824	0.142999
J9VZ01	Protein CASP	CNAG_04207	0.536053	0.0214797	0.123004	-0.104697		0.425094	0.14396
J9VJH9	Transcription elongation factor SPT5	CNAG_00641	0.191563	0.206643	0.119024	0.0593554	+	1.61505	0.144146
J9VWF3	Elongator complex protein 1	CNAG_05713	0.159629	0.288063	0.190299	-0.0603973		0.840432	0.144398
J9VU31	Uncharacterized protein	CNAG_01735	0.187768	0.0157831	NaN	0.231432		0.79997	0.144994
J9VLE6	Polyubiquitin	CNAG_00370	0.343692	-0.279284	0.396159	0.121679		0.383824	0.145562
J9VVE3	Cytochrome c oxidase subunit 9, mitochondrial (Cytochrome c oxidase polypeptide VIIA)	CNAG_03359	0.52707	0.0482362	-0.0877334	0.0949116		0.451799	0.145621
J9VQ36	Uncharacterized protein	CNAG_03357	0.370722	-0.413115	0.480265	NaN		0.183376	0.145957
J9VSK6	E3 ubiquitin-protein ligase listerin (EC 2.3.2.27) (RING-type E3 ubiquitin transferase listerin)	CNAG_02216	0.112366	NaN	0.180148	NaN		0.838754	0.146257
J9VJ64	Proteasome subunit alpha type	CNAG_03941	0.121679	-0.0218043	0.227741	0.258217		0.984881	0.146458
J9VLJ8	Chaperone regulator	CNAG_03944	0.374066	-0.128156	0.396159	-0.0543923		0.436076	0.146919
J9VP49	Chromatin elongation factor SPT6 (Transcription elongation factor SPT6)	CNAG_03950	0.202888	0.0356239	0.189034	0.16221	+	1.51183	0.147439
J9VZ23	RNA-binding protein Musashi	CNAG_06474	0.167358	0.109695	0.205393	0.108357	+	2.08232	0.147701
J9VNU7	DNA polymerase (EC 2.7.7.7)	CNAG_06607	0.113701	-0.0649175	NaN	0.396159		0.41532	0.148314
J9VZ55	PWWP domain-containing protein	CNAG_04284	0.0840642	0.0100636	0.202888	0.296311		0.995651	0.148332
J9VUN1	Protein BFR2	CNAG_04395	0.249749	0.249749	-0.145605	0.240009		0.643597	0.148475
J9VUR5	Complex I-B22 (NADH dehydrogenase [ubiquinone] 1 beta subcomplex subunit 9) (NADH-ubiquinone oxidoreductase B22 subunit)	CNAG_02403	0.411426	-0.0218043	-0.011588	0.21661		0.608672	0.148661
J9VN29	Uncharacterized protein	CNAG_01291	0.119024	0.273814	0.119024	0.0840642	+	1.40741	0.148982
J9VTP5	AGC/NDR/NDR protein kinase	CNAG_03567	0.0854246	0.0370308	-0.109359	0.584		0.403454	0.149274
J9VL90	ADF-H domain-containing protein	CNAG_03864	0.138814	0.147958	0.249749	0.0621218	+	1.51989	0.149661
J9W1Q7	Tudor domain-containing protein	CNAG_01834	0.120352	0.129613	0.374066	-0.0203404		0.788801	0.150922
J9VQ96	RNA polymerase II-associated factor 1	CNAG_02232	0.434028	-0.147202	0.329985	-0.013043		0.451593	0.150942
T2BMI4	Nucleolar pre-ribosomal-associated protein 1, variant	CNAG_00906	0.115033	0.611645	0.116365	-0.232769		0.352262	0.152568
J9VQ84	Guanylate kinase (EC 2.7.4.8)	CNAG_01364	0.194087	-0.174621	0.133564	0.459432		0.489053	0.153115
J9VN96	Myosin I binding protein	CNAG_01261	0.273814	0.163499	0.121679	0.0538064	+	1.3468	0.1532
J9VP16	Protein phosphatase PP2A regulatory subunit B	CNAG_06696	0.250962	-0.104697	0.210389	0.258217		0.757894	0.153718
J9VR81	Eukaryotic translation initiation factor 2 subunit gamma (eIF-2-gamma) (EC 3.6.5.3)	CNAG_01018	0.243669	0.137504	0.192825	0.041243	+	1.419	0.15381
J9VNS2	Signal recognition particle subunit SRP14	CNAG_04994	0.166073	0.183963	0.113701	NaN	+	1.74241	0.154579
J9VSV7	DUF202 domain-containing protein	CNAG_03250	0.159629	0.0935602	0.164786	0.202888	+	2.19357	0.155216
J9VKG0	Hsp71-like protein	CNAG_01404	0.250962	0.222805	0.343692	-0.194295		0.54757	0.155791
J9VZ85	Uncharacterized protein	CNAG_04319	0.144046	0.145351	0.180148	NaN	+	2.2474	0.156515
J9VSG7	U1 small nuclear ribonucleoprotein C (U1 snRNP C) (U1-C) (U1C)	CNAG_04494	0.157044	NaN	0.157044	NaN		0	0.157044
J9VXV8	Phospholipid binding protein	CNAG_03319	0.0524158	0.539035	0.227741	-0.190997		0.418239	0.157049
J9VIZ5	Cytochrome c oxidase subunit 5b	CNAG_05132	0.543991	0.155749	0.204141	-0.274041		0.379642	0.15746
J9VN97	alpha-1,2-Mannosidase (EC 3.2.1.-)	CNAG_02081	0.204141	0.111031	NaN	NaN		0.737855	0.157586
J9VSD0	Uncharacterized protein	CNAG_06864	0.222805	0.209141	0.27739	-0.077041		0.84847	0.158074
J9VMS7	Kinetochore protein NDC80	CNAG_07635	0.158337	NaN	0.191563	0.124328	+	1.8314	0.158076
J9VRL7	Transketolase	CNAG_00866	0.0057592	-0.0619024	0.455229	0.235114		0.568324	0.15855
J9W2R1	Uncharacterized protein	CNAG_06178	0.225275	0.290424	0.159629	-0.0409718		0.943727	0.158589
J9VY72	Uncharacterized protein	CNAG_03440	0.190299	0.350497	-0.0649175	NaN		0.494776	0.158626
J9VVR4	SWR1-complex protein 4	CNAG_02020	0.154454	NaN	0.163499	NaN	+	1.74219	0.158976
J9VMA0	Structural maintenance of chromosomes protein 4	CNAG_07627	-0.0276749	-0.0276749	0.536053	NaN		0.315479	0.160234
J9VRQ7	Small subunit ribosomal protein S13	CNAG_05110	0.0703893	-0.0306193	0.233888	0.367371		0.779959	0.160257
J9VN61	Uncharacterized protein	CNAG_02121	0.0827026	NaN	NaN	0.240009		0.539486	0.161356
J9VGU1	ATP-dependent RNA helicase MRH4, mitochondrial	CNAG_03081	0.120352	NaN	0.204141	NaN		0.793523	0.162246
J9VWH6	Branched-chain-amino-acid aminotransferase (EC 2.6.1.42)	CNAG_06370	0.328837	-0.318326	0.301002	0.339137		0.41392	0.162663
J9VNL0	Actin cytoskeleton-regulatory complex protein SLA1	CNAG_05734	0.276199	0.244887	0.266637	-0.134477		0.700717	0.163311
J9VDL3	Isoleucyl-tRNA synthetase (EC 6.1.1.5)	CNAG_00238	0.27858	-0.0247367	0.231432	0.172487		1.04383	0.164441
T2BNM6	Cytoplasmic protein, variant	CNAG_06074	0.16092	0.102994	0.24123	0.158337	+	1.99771	0.16587
J9VR72	Uncharacterized protein	CNAG_04954	0.219091	0.0143553	0.180148	0.250962		1.29252	0.166139
J9VTX2	Methylthioribose-1-phosphate isomerase (M1Pi) (MTR-1-P isomerase) (EC 5.3.1.23) (S-methyl-5-thioribose-1-phosphate isomerase) (Translation initiation factor eIF-2B subunit alpha/beta/delta-like protein)	MRI1 CNAG_04136	0.348232	0.443607	-0.2567	0.129613		0.439346	0.166188
T2BPD2	RNA binding protein, variant	CNAG_04028	0.194087	0.285698	0.31034	-0.123434		0.712703	0.166673
J9VTZ5	ATP-dependent metalloprotease	CNAG_01688	0.107018	0.207893	0.468844	-0.115597		0.581857	0.167039
J9W0V8	26S proteasome regulatory subunit N6	CNAG_06361	0.196607	0.0200577	0.27262	0.178874		1.28985	0.16704
J9VL68	PfkB domain-containing protein	CNAG_01162	0.0496307	0.345964	0.0648829	0.207893		1.02042	0.167093
J9VIP3	Large subunit ribosomal protein L4 (Large subunit ribosomal protein L4, variant)	CNAG_03779	0.163499	0.146655	0.228973	0.132248	+	2.36758	0.167844
J9W132	ATP-binding cassette transporter	CNAG_01575	0.149259	-0.112475	0.286881	0.351628		0.700824	0.168824
J9VK51	40S ribosomal protein S21	CNAG_01300	0.233888	0.167358	0.351628	-0.077041		0.80007	0.168958
J9VJT7	Uncharacterized protein	CNAG_01416	0.102994	0.358396	0.0143553	0.201634		0.977777	0.169345
J9VTT2	Translocation protein SEC66	CNAG_01647	0.0827026	NaN	0.496718	-0.0709665		0.373929	0.169485
J9VKT8	ATPase	CNAG_01284	0.182692	0.181421	NaN	0.145351	+	2.28775	0.169821
J9VX93	Uncharacterized protein	CNAG_03106	0.227741	0.250962	0.244887	-0.0439433		1.00965	0.169912
J9VRA0	RED_N domain-containing protein	CNAG_06616	0.169925	NaN	NaN	0.169925		0	0.169925
J9VN83	Capsular associated protein	CNAG_07554	0.621993	0.686164	-0.281036	-0.345564		0.232356	0.170389
J9VLU7	U4/U6 small nuclear ribonucleoprotein PRP31	CNAG_04069	0.00288247	NaN	0.597412	-0.0877334		0.292504	0.170854
J9VQP6	60S ribosomal export protein NMD3	CNAG_02672	0.0786098	-0.00723156	0.0867838	0.526069		0.602108	0.171058
J9VN41	Eukaryotic translation initiation factor 5B (Translation initiation factor IF-2)	CNAG_03606	0.22404	0.119024	0.177599	0.164786	+	2.37947	0.171362
J9VHU9	Prephenate dehydratase (EC 4.2.1.51)	CNAG_00820	0.458382	-0.115597	NaN	NaN		0.182258	0.171392
J9VMF2	tRNA (guanine(9)-N1)-methyltransferase (EC 2.1.1.221) (tRNA methyltransferase 10) (tRNA(m1G9)-methyltransferase)	CNAG_02907	0.105678	0.240009	0.0731348	0.269033	+	1.41809	0.171964
J9VZX7	SUZ domain-containing protein	CNAG_06006	-0.215915	NaN	NaN	0.560715		0.134302	0.1724
J9VS54	ATP synthase mitochondrial F1 complex assembly factor 1	CNAG_05927	0.113701	0.420078	0.276199	-0.120294		0.631508	0.172421
T2BPD8	Sec14 cytosolic factor, variant	CNAG_03153	0.674461	0.733788	-0.751465	0.0342158		0.185583	0.17275
J9VV69	Deoxyuridine 5'-triphosphate nucleotidohydrolase (dUTPase) (EC 3.6.1.23) (dUTP pyrophosphatase)	CNAG_06141	0.0690147	0.301002	0.263034	0.0579701		1.13805	0.172755
J9VZF5	Pyridoxal phosphate homeostasis protein (PLP homeostasis protein)	CNAG_04399	0.477159	-0.148801	0.438293	-0.07552		0.4284	0.172783
J9VU49	Lysine--tRNA ligase (EC 6.1.1.6) (Lysyl-tRNA synthetase)	CNAG_04179	0.369606	0.396159	0.123004	-0.1976		0.524246	0.172792
J9W3R3	BRCT domain-containing protein	CNAG_05422	0.191563	0.191563	NaN	0.136191	+	1.95163	0.173106
J9VZE9	Translation initiation factor 4E	CNAG_01833	0.104337	0.168642	0.318461	0.107018	+	1.39692	0.174615
J9VSQ2	BUB protein kinase	CNAG_03184	0.303342	0.0468402	NaN	NaN		0.395269	0.175091
J9VQK8	Elongation factor 1-beta	CNAG_02714	0.209141	0.0840642	0.205393	0.202888	+	1.98237	0.175371
J9W365	Cullin 1	CNAG_06387	0.22404	0.309176	0.0143553	0.154454		1.17393	0.175506
J9VQB5	Nucleolar protein 56	CNAG_02209	0.237564	-0.0247367	0.153157	0.336855		0.975956	0.17571
J9VLQ7	Solute carrier family 25 (Mitochondrial carnitine/acylcarnitine transporter), member 20/29	CNAG_00499	0.292782	0.289244	0.0524158	0.0703893		1.1151	0.176208
J9VLH8	Superkiller protein 3	CNAG_01039	0.320773	0.0313951	0.0607391	0.292782		0.99081	0.176422
J9VD96	2-deoxy-D-gluconate 3-dehydrogenase	CNAG_00126	0.192825	0.0731348	0.192825	0.248535	+	1.75993	0.17683
J9VS21	Signal recognition particle subunit SRP68 (SRP68)	CNAG_05240	0.333424	0.617299	0.133564	-0.369595		0.343497	0.178673
J9VQF9	Uncharacterized protein	CNAG_02164	-0.0694519	NaN	0.427606	NaN		0.22004	0.179077
J9VTF7	Omega-6 fatty acid desaturase (Delta-12 desaturase)	CNAG_01150	0.336855	0.240009	-0.0232697	0.164786		1.00088	0.179595
J9VX11	Splicing factor 3B subunit 1	CNAG_04444	0.352758	-0.179515	0.27739	0.267835		0.628979	0.179617
J9VFA5	Serine-threonine kinase receptor-associated protein	CNAG_06778	-0.0634091	NaN	0.850399	-0.246395		0.18817	0.180198
J9VFZ7	HTH APSES-type domain-containing protein	CNAG_03790	0.181421	NaN	0.181421	NaN		0	0.181421
J9VEH0	Transformer-2 protein	CNAG_00260	0.389567	0.467801	0.0731348	-0.202572		0.491596	0.181983
J9VRS0	CENP-V/GFA domain-containing protein	CNAG_04206	0.244887	-0.0320937	-0.0306193	0.545968		0.556137	0.182036
J9VED5	CK1/CK1/CK1-G protein kinase	CNAG_00556	-0.00288824	NaN	0.629473	-0.0800879		0.298632	0.182166
J9VYC0	Fumarate reductase	CNAG_07862	0.105678	0.320773	0.0454429	0.257011		1.18327	0.182226
J9VLH1	Succinyl-CoA:3-ketoacid-coenzyme A transferase (EC 2.8.3.5)	CNAG_05031	0.255803	0.358396	0.0271541	0.0989585		1.04528	0.185078
J9VNF3	Ribosomal RNA methyltransferase Nop2	CNAG_03724	0.296311	0.0894982	0.314986	0.0398403		1.1061	0.185159
J9VW13	Argonaute	CNAG_04609	0.197865	0.154454	0.0989585	0.290424	+	1.71067	0.185425
J9VKD7	L-mandelate dehydrogenase	CNAG_01229	0.293959	0.0813396	0.189034	NaN		1.03616	0.188111
J9VGZ2	Prefoldin subunit 2	CNAG_00510	0.219091	0.0440444	0.304511	0.185232	+	1.39472	0.18822
J9VPD1	L-lactate dehydrogenase (Cytochrome)	CNAG_05169	0.175045	0.202888	NaN	NaN	+	1.32961	0.188967
J9VL78	C3H1-type domain-containing protein	CNAG_00286	0.238787	0.180148	0.181421	0.157044	+	2.77935	0.18935
J9VLD6	Transcription initiation factor TFIID subunit 6	CNAG_02536	0.255803	NaN	NaN	0.123004		0.668253	0.189403
J9VI95	Malonic semialdehyde reductase	CNAG_03623	0.180148	0.199123	NaN	NaN	+	1.49725	0.189635
J9VLM0	ATP synthase subunit d, mitochondrial	CNAG_07487	0.191563	0.129613	0.225275	0.212881	+	2.52905	0.189833
J9VNG9	Pre-mRNA-splicing factor SPF27	CNAG_05689	0.333424	0.158337	0.187768	0.0813396	+	1.43654	0.190217
J9VSY8	Farnesyl diphosphate synthase	CNAG_02084	0.291604	-0.0923401	0.297485	0.265437		0.862376	0.190546
T2BQB2	Secondary thiamine-phosphate synthase enzyme, variant	CNAG_00400	0.280956	0.0827026	0.116365	0.290424	+	1.42012	0.192612
J9VU24	CCT-alpha (T-complex protein 1 subunit alpha)	CNAG_01568	0.209141	-0.0513992	0.291604	0.327687		0.967039	0.194258
J9VHA2	53 kDa brg1-associated factor b	CNAG_04048	0.423309	0.982583	-0.351074	-0.277534		0.235495	0.194321
J9VET5	Inosine-5'-monophosphate dehydrogenase (IMP dehydrogenase) (IMPD) (IMPDH) (EC 1.1.1.205)	CNAG_00441	0.206643	0.226508	0.206643	0.137504	+	2.66685	0.194325
J9VJ18	Electron transfer flavoprotein-ubiquinone oxidoreductase (ETF-QO) (EC 1.5.5.1)	CNAG_00462	0.266637	0.250962	0.209141	0.051024	+	1.53623	0.194441
J9VP74	Uncharacterized protein	CNAG_00894	0.24245	0.298658	0.0813396	0.159629	+	1.58347	0.195519
J9VIR8	Uncharacterized protein	CNAG_00335	0.309176	NaN	0.0827026	NaN		0.476769	0.195939
J9VZP7	Condensin complex subunit 1	CNAG_01959	0.125651	-0.0831412	NaN	0.545968		0.39781	0.196159
J9VW63	Mitochondrial import inner membrane translocase subunit TIM44	CNAG_06630	0.240009	0.0703893	0.517024	-0.0424568		0.687919	0.196241
J9W1P9	Transmembrane protein (Transmembrane protein, variant)	CNAG_01824	0.378512	0.0840642	0.144046	0.178874		1.26596	0.196374
J9VRK2	Ubiquitin carboxyl-terminal hydrolase (EC 3.4.19.12)	CNAG_05708	0.209141	0.400538	0.210389	-0.0320937		0.947947	0.196994
J9VUQ8	HECT-type E3 ubiquitin transferase (EC 2.3.2.26)	CNAG_07769	0.325386	0.0786098	0.199123	0.189034	+	1.53099	0.198038
J9VJU9	Phospho-2-dehydro-3-deoxyheptonate aldolase (EC 2.5.1.54)	CNAG_01400	0.249749	0.180148	0.24123	0.123004	+	2.17134	0.198533
J9VLV6	Cation-transporting ATPase 13A1	CNAG_05136	0.0690147	-0.0174171	0.149259	0.594549		0.61896	0.198851
J9VKV2	Uncharacterized protein	CNAG_01045	0.130931	0.0243196	0.386259	0.254594		1.07468	0.199026
J9VVL7	Proliferating cell nuclear antigen	CNAG_06079	0.57628	0.578214	-0.181149	-0.174621		0.369354	0.199681
J9VFA7	Tryptophan synthase (EC 4.2.1.20)	CNAG_00649	0.201634	0.164786	0.519039	-0.0862011		0.6864	0.199814
J9VWI5	Replication factor C subunit 2/4	CNAG_05409	0.0271541	NaN	NaN	0.374066		0.343071	0.20061
J9VEJ2	Guanyl-nucleotide exchange factor	CNAG_07375	0.132248	0.27023	NaN	NaN		0.677245	0.201239
J9VN78	Lon protease homolog, mitochondrial (EC 3.4.21.53)	PIM1 CNAG_01266	0.266637	0.248535	0.291604	0.0057592		1.25973	0.203134
J9VP99	Ornithine aminotransferase (EC 2.6.1.13)	CNAG_05134	0.266637	0.102994	0.257011	0.189034	+	1.90322	0.203919
J9VPS5	Structural maintenance of chromosomes protein 5	CNAG_06860	0.538041	-0.129734	NaN	NaN		0.186667	0.204154
J9W1W1	Aspartate-tRNA ligase	CNAG_01894	0.185232	0.187768	0.27739	0.171207	+	2.46044	0.205399
J9VWE2	Uncharacterized protein	CNAG_04173	0.393965	0.147958	0.0496307	0.231432		1.17626	0.205747
J9VYS6	Cystathionine gamma-synthase	CNAG_01609	0.366252	0.0745054	0.297485	0.0894982		1.17334	0.206935
J9VLE5	Uncharacterized protein	CNAG_03884	0.128293	NaN	0.285698	NaN		0.635816	0.206996
J9VKD2	CMGC/GSK protein kinase (CMGC/GSK protein kinase, variant)	CNAG_06730	0.584	0.0214797	0.237564	-0.013043		0.64275	0.2075
J9VLN9	Nucleolin	CNAG_07362	0.537048	-0.436354	0.31034	0.418999		0.382665	0.207508
J9VWB4	Peroxiredoxin 5, atypical 2-Cys peroxiredoxin	CNAG_07032	0.289244	-0.384584	0.248535	0.67717		0.382441	0.207591
J9VPZ5	Uncharacterized protein	CNAG_02917	0.257011	0.0370308	0.460481	0.0772429		0.917376	0.207941
J9VM82	Vesicle-associated membrane protein 4 (Vesicle-associated membrane protein 4, variant)	CNAG_05277	0.191563	-0.0800879	0.299831	0.421156		0.833479	0.208115
J9VKK5	Zn(2)-C6 fungal-type domain-containing protein	CNAG_02739	0.312665	0.428678	0.466758	-0.375197		0.433497	0.208226
J9W2K7	Translationally-controlled tumor protein homolog	CNAG_06144	0.221568	0.261832	0.16092	0.196607	+	2.65952	0.210232
J9VTL7	Ubiquitin-conjugating enzyme E2 H	CNAG_04611	0.246104	0.108357	0.283329	0.207893	+	1.95223	0.211421
J9VSM6	Nucleolysin TIA-1/TIAR	CNAG_01413	0.352758	0.202888	0.0384361	0.253384	+	1.31575	0.211867
T2BPJ4	Lactoylglutathione lyase, variant	CNAG_04219	0.244887	NaN	0.180148	NaN		1.0167	0.212517
J9VWC2	V-type proton ATPase subunit C	CNAG_07590	0.486457	-0.488026	0.547943	0.308011		0.358608	0.213596
J9VRB4	Aldo-keto reductase	CNAG_07801	0.264236	0.196607	0.164786	0.238787	+	2.6452	0.216104
J9W3C9	Uncharacterized protein	CNAG_06456	0.259423	0.296311	0.210389	0.10165	+	1.84391	0.216943
J9VTU3	Fumarate hydratase (EC 4.2.1.2)	CNAG_01657	0.134878	0.333424	0.328837	0.0731348	+	1.32616	0.217568
J9VLK0	Type 2C protein Phosphatase	CNAG_00427	0.279768	0.155749	NaN	NaN		0.752982	0.217759
J9VL82	Actin-related protein 2/3 complex subunit 4	CNAG_01147	0.200379	0.231432	0.140124	0.301002	+	2.13485	0.218234
J9W465	Adenylate kinase isoenzyme 6 homolog (AK6) (EC 2.7.4.3) (Dual activity adenylate kinase/ATPase) (AK/ATPase)	CNAG_05597	0.173767	0.56267	0.386259	-0.248108		0.523636	0.218647
J9VMH9	Uncharacterized protein	CNAG_02400	0.288063	-0.120294	0.244887	0.463622		0.764584	0.21907
J9VL14	ER membrane protein complex subunit 10	CNAG_01228	0.370722	0.0690147	NaN	NaN		0.416998	0.219868
J9VQT0	Nuclear pore complex protein Nup62	CNAG_01199	0.240009	0.259423	0.217851	0.16221	+	2.72965	0.219873
J9VV24	Glutamine-dependent NAD(+) synthetase (EC 6.3.5.1) (NAD(+) synthase [glutamine-hydrolyzing])	CNAG_01912	0.214125	0.722466	-0.275786	NaN		0.280222	0.220268
J9VMK1	Arrestin_C domain-containing protein	CNAG_02857	0.276199	0.411426	0.15056	0.0454429		1.16576	0.220907
J9W462	Potassium/sodium efflux P-type ATPase, fungal-type	CNAG_05592	0.217851	0.0285691	0.290424	0.352758		1.29557	0.222401
J9VXT4	Ran-binding protein 3	CNAG_07846	0.351628	0.169925	0.311503	0.0607391	+	1.35461	0.223449
J9VU20	Oxysterol-binding protein	CNAG_04151	0.140124	0.105678	0.16092	0.487486		1.0646	0.223552
J9VJP2	Exoribonuclease II	CNAG_05163	0.348232	0.100305	NaN	NaN		0.492872	0.224269
J9VWK9	Proteasome subunit beta type-5 (EC 3.4.25.1)	CNAG_05770	0.225275	0.136191	0.333424	0.204141	+	1.92588	0.224758
J9VMB2	Uncharacterized protein	CNAG_05309	0.167358	0.426533	0.168642	0.140124	+	1.35732	0.225664
J9VMG3	Ubiquitin-conjugating enzyme E2 35 (Ubiquitin-conjugating enzyme E2 35, variant)	CNAG_02148	0.230203	0.253384	0.219091	0.201634	+	3.6183	0.226078
J9VQN8	Phosphoglycerate kinase (EC 2.7.2.3)	CNAG_03358	0.335712	0.257011	0.0758749	0.23634	+	1.59505	0.226234
J9VTP6	BZIP domain-containing protein	CNAG_07593	0.664483	-0.202572	NaN	NaN		0.162172	0.230956
J9VGX5	Uncharacterized protein	CNAG_03888	0.225275	0.348232	0.261832	0.0949116	+	1.66727	0.232563
J9VUI0	1-phosphatidylinositol 4-kinase (EC 2.7.1.67)	CNAG_04335	0.24123	NaN	NaN	0.22404	+	1.62875	0.232635
J9VV06	Bromodomain-containing factor 1	CNAG_01897	0.302173	0.16221	0.327687	0.140124	+	1.78339	0.233049
J9VZQ9	Enoyl-CoA hydratase	CNAG_04531	0.276199	0.23634	0.172487	0.248535	+	2.75034	0.23339
J9VQU8	Lectin, mannose-binding 2	CNAG_04111	0.458382	-0.0247367	0.041243	0.460481		0.764225	0.233842
J9VR51	Nuclear pore complex protein Nup160	CNAG_01053	0.250962	0.200379	0.250962	NaN	+	2.28841	0.234101
J9VM42	Nucleoside diphosphate kinase (EC 2.7.4.6)	CNAG_02285	0.31034	0.0894982	0.292782	0.252173	+	1.73618	0.236198
J9VKF7	Phospho-2-dehydro-3-deoxyheptonate aldolase (EC 2.5.1.54)	CNAG_02796	0.471968	NaN	NaN	0.00144204		0.302723	0.236705
J9VRN5	Alpha-soluble NSF attachment protein	CNAG_04401	0.207893	0.196607	0.185232	0.359521	+	1.98902	0.237313
J9W469	Multifunctional fusion protein [Includes: L-glutamate gamma-semialdehyde dehydrogenase (EC 1.2.1.88) (L-glutamate gamma-semialdehyde dehydrogenase);Delta-1-pyrroline-5-carboxylate dehydrogenase (P5C dehydrogenase)]	CNAG_05602	0.255803	0.190299	0.171207	0.334568	+	2.11988	0.237969
J9VV74	Cytoplasmic protein (Cytoplasmic protein, variant)	CNAG_04899	0.0813396	0.302173	NaN	0.333424		1.02322	0.238979
J9VJ06	CCT-beta	CNAG_00447	0.279768	0.249749	0.290424	0.136191	+	2.18007	0.239033
J9VXD7	Uncharacterized protein	CNAG_05463	0.52707	0.41792	-0.011588	0.0257376		0.752009	0.239785
J9VEH5	Isopentenyl-diphosphate Delta-isomerase (EC 5.3.3.2)	CNAG_00265	0.249749	0.291604	0.243669	0.176323	+	2.68172	0.240336
J9VIF7	Cytoplasmic protein	CNAG_02726	0.327687	0.0129261	0.327687	0.295135		1.29155	0.240859
J9VH19	Splicing factor YJU2	CNAG_02985	0.180148	0.210389	0.332278	NaN	+	1.45244	0.240938
J9VRY2	DNA-directed RNA polymerase subunit beta (EC 2.7.7.6)	CNAG_04513	-0.153607	0.321928	0.555816	NaN		0.435388	0.241379
Q059G5	Trehalase (EC 3.2.1.28) (Alpha-trehalose glucohydrolase)	NTH1 CNAG_03785	0.276199	0.0813396	0.215368	0.396159	+	1.4649	0.242266
J9VGS7	S-adenosylmethionine synthase (EC 2.5.1.6)	CNAG_00418	0.258217	0.190299	0.22404	0.297485	+	2.74062	0.24251
J9W451	Uncharacterized protein	CNAG_05578	0.296311	0.051024	0.308011	0.317304	+	1.49129	0.243163
J9VDS6	Uncharacterized protein	CNAG_00050	0.187768	NaN	NaN	0.298658		0.845602	0.243213
J9VP44	Glucosamine-phosphate N-acetyltransferase (EC 2.3.1.4)	CNAG_05695	0.199123	0.405992	0.172487	0.195348	+	1.67735	0.243238
J9VI77	U3 small nucleolar RNA-associated protein 5	CNAG_03602	0.202888	0.233888	0.145351	0.395063	+	1.70561	0.244298
J9VK10	Arsenite-resistant protein ASR2 (Arsenite-resistant protein ASR2, variant)	CNAG_05311	0.351628	-0.0365258	0.293959	0.368489		1.08465	0.244388
J9VNN9	Large subunit acidic ribosomal protein P2	CNAG_05762	0.388465	0.0758749	0.507922	0.00863037		0.870817	0.245223
J9VRD5	Uncharacterized protein	CNAG_04281	0.0214797	NaN	NaN	0.470927		0.326995	0.246204
J9VI08	Small nuclear ribonucleoprotein Sm D1 (snRNP core protein D1)	CNAG_06779	0.474047	-0.013043	0.0922074	0.43189		0.866883	0.246275
J9VSH3	Clathrin light chain	CNAG_04499	0.27739	0.273814	0.235114	0.199123	+	3.04359	0.24636
J9VP10	Phospholipase A-2-activating protein	CNAG_05084	0.246104	0.215368	0.235114	0.289244	+	3.25734	0.246458
T2BQI4	Condensin complex subunit 3, variant	CNAG_00681	0.299831	0.194087	NaN	NaN		0.872028	0.246959
J9VSZ3	Actin-like protein ARP6	CNAG_04650	0.121679	0.314986	0.304511	NaN		1.22994	0.247059
P82476	Chitin deacetylase 3 (EC 3.5.1.41)	CDA3 CNAG_01239	0.222805	NaN	0.286881	0.233888	+	2.20042	0.247858
J9VP83	Exocyst complex component Sec10	CNAG_00884	0.141433	0.355016	NaN	NaN		0.587288	0.248225
J9VNF9	Ran GTPase-activating protein 1	CNAG_01197	0.319618	0.237564	0.319618	0.117695	+	1.86144	0.248624
J9VVY8	Pre-mRNA-splicing helicase BRR2	CNAG_06585	0.298658	0.222805	0.259423	0.214125	+	2.9955	0.248753
J9VU67	Cytoplasmic protein	CNAG_01780	0.233888	0.215368	0.397255	0.153157	+	1.76443	0.249917
J9VNG2	DNA-directed RNA polymerase II subunit RPB3	CNAG_02022	0.308011	0.116365	0.271426	0.304511	+	1.93081	0.250078
J9VTK7	Glycogen [starch] synthase (EC 2.4.1.11)	CNAG_04621	0.381837	-0.0558912	0.201634	0.474047		0.916354	0.250407
J9VJG7	Uncharacterized protein	CNAG_00626	0.0635029	0.333424	0.57628	0.0299829		0.838809	0.250797
J9VRA3	Alpha-NAC (Nascent polypeptide-associated complex subunit alpha)	CNAG_04985	0.276199	0.284514	0.0157831	0.427606		1.21353	0.251026
J9VY51	Uncharacterized protein	CNAG_03416	0.637842	0.144046	-0.0262051	NaN		0.477136	0.251894
J9VVX0	Uncharacterized protein	CNAG_03544	0.206643	0.327687	NaN	0.221568	+	1.65532	0.251966
J9VT05	NADH dehydrogenase [ubiquinone] flavoprotein 1, mitochondrial (EC 7.1.1.2)	CNAG_01287	0.599318	0.100305	0.233888	0.0745054		0.89105	0.252004
J9W1G2	Pre-mRNA-processing protein 45	CNAG_05416	0.475085	-0.0159575	0.445727	0.107018		0.883095	0.252968
J9VH18	Membrane transporter	CNAG_00539	0.327687	NaN	NaN	0.178874		0.740159	0.253281
J9VX29	Centromere protein C	CNAG_05391	-0.168123	0.676267	NaN	NaN		0.183678	0.254072
J9VJD9	Coronin	CNAG_05301	0.573375	0.410341	0.0356239	-0.00288824		0.7688	0.254113
J9VR09	Protein GET1 (Guided entry of tail-anchored proteins 1)	GET1 CNAG_03483	0.238787	0.210389	0.385155	0.183963	+	1.96267	0.254573
J9VL11	Tubulin alpha chain	CNAG_03787	0.290424	0.31034	0.182692	0.23634	+	2.52109	0.254949
J9VK09	F-type H-transporting ATPase subunit F	CNAG_02916	0.0496307	0.520045	0.41792	0.0328061		0.871179	0.2551
J9VHZ5	Uncharacterized protein	CNAG_06794	0.111031	0.0935602	0.651683	0.164786		0.821729	0.255265
J9VI76	Glycerol-3-phosphate dehydrogenase (EC 1.1.5.3)	CNAG_02815	0.295135	0.197865	0.136191	0.392867	+	1.69899	0.255515
J9VX73	Thioredoxin domain-containing protein	CNAG_05626	0.0989585	0.323082	0.650765	-0.0454315		0.723912	0.256843
J9VQQ7	C2H2-type domain-containing protein	CNAG_03378	0.495695	0.340277	0.0703893	0.129613		1.11216	0.258994
J9VJD2	Ubiquinol-cytochrome c reductase subunit 10	CNAG_05069	0.254594	0.261832	0.250962	0.269033	+	5.08889	0.259105
J9VW44	Transcription regulator	CNAG_06465	0.285698	0.259423	0.0935602	0.39835	+	1.58662	0.259258
J9VWW6	Protein CFT1	CNAG_05895	0.252173	0.183963	0.365133	0.237564	+	2.19061	0.259708
T2BNP6	Solute carrier family 35 (UDP-sugar transporter), member A1/2/3, variant	CNAG_05139	0.267835	NaN	0.253384	NaN	+	1.75335	0.26061
J9W1I4	Vacuolar protein sorting-associated protein	CNAG_01722	0.263034	0.325386	0.238787	0.22404	+	2.87863	0.262812
J9VQE1	Lactamase	CNAG_03232	0.528071	-0.0144996	0.167358	0.371838		0.947826	0.263192
J9VMB5	ADP-ribosylation factor GTPase-activating protein 2/3	CNAG_05314	0.326537	-0.0394883	0.259423	0.506907		0.985552	0.263345
J9VS01	BSD domain-containing protein	CNAG_05215	0.24123	0.288063	0.168642	0.359521	+	2.14797	0.264364
J9VWQ3	E3 ubiquitin protein ligase (EC 2.3.2.27)	CNAG_04303	0.207893	0.207893	NaN	0.378512	+	1.36477	0.264766
J9VKA5	Uncharacterized protein	CNAG_06971	0.280956	0.297485	0.104337	0.380729	+	1.708	0.265877
J9VIW7	Cytochrome c oxidase subunit 5a	CNAG_03861	0.253384	NaN	0.291604	0.263034	+	2.7423	0.269341
J9VX99	Pyruvate kinase (EC 2.7.1.40)	CNAG_01820	0.271426	0.430821	0.420078	-0.0424568		1.03671	0.269967
J9VMF7	Aspartate--tRNA ligase (EC 6.1.1.12)	CNAG_07400	0.349365	0.226508	0.364012	0.140124	+	1.83167	0.270002
J9VQY3	37S ribosomal protein S25, mitochondrial	CNAG_01136	0.515006	0.205393	0.515006	-0.155213		0.72381	0.270048
J9VHV5	Citrate synthase	CNAG_00061	0.313826	0.284514	0.164786	0.317304	+	2.31389	0.270108
J9VPY9	Vesicle transport through interaction with t-SNAREs 1	CNAG_03306	0.24732	0.192825	0.200379	0.441484	+	1.7252	0.270502
J9VI22	Short-chain dehydrogenase	CNAG_06764	0.312665	0.0840642	0.318461	0.368489	+	1.62598	0.27092
J9VRB1	Importin subunit beta-1	CNAG_00988	0.303342	0.255803	0.305679	0.22033	+	3.02994	0.271288
J9VHS2	ATP-dependent RNA helicase eIF4A (EC 3.6.4.13) (Eukaryotic initiation factor 4A)	CNAG_00785	0.280956	0.275007	0.280956	0.248535	+	4.29261	0.271364
J9VV95	Pre-rRNA-processing protein TSR2	CNAG_03293	0.31034	0.0143553	0.347099	0.414677		1.26359	0.271618
J9VSX1	Adenylosuccinate lyase (ASL) (EC 4.3.2.2) (Adenylosuccinase)	CNAG_03270	0.353888	0.313826	0.182692	0.23634	+	2.23586	0.271686
J9VK40	Capsular associated protein	CNAG_02885	0.451013	NaN	-0.0985055	0.462576		0.552965	0.271695
J9VZB1	Glyoxylate reductase	CNAG_01777	0.56267	0.159629	0.275007	0.0908535		1.10023	0.27204
J9W075	NADH dehydrogenase (Ubiquinone) Fe-S protein 6	CNAG_06138	0.390668	0.353888	0.0813396	0.267835	+	1.54194	0.273433
J9VYK4	Alpha-aminoadipate reductase (EC 1.2.1.31) (EC 1.2.1.95) (L-aminoadipate-semialdehyde dehydrogenase)	CNAG_03588	0.31034	0.276199	0.276199	0.235114	+	3.41532	0.274463
J9VHY8	Mitochondrial pyruvate carrier	CNAG_00092	0.302173	0.180148	0.386259	0.231432	+	2.06257	0.275003
J9VHS0	Aldose reductase	CNAG_02722	0.321928	0.238787	0.321928	0.217851	+	2.67909	0.275124
J9VRL6	Protein KRI1	CNAG_04376	0.259423	0.105678	0.413594	0.326537	+	1.62157	0.276308
J9VQ45	Uridine kinase (EC 2.7.1.48)	CNAG_03367	0.476122	-0.422752	0.782409	NaN		0.282622	0.278593
J9VSH0	FHA domain-containing protein	CNAG_04838	0.303342	0.173767	0.291604	0.351628	+	2.29554	0.280085
J9VTJ1	Eukaryotic translation initiation factor 3 subunit K (eIF3k) (eIF-3 p25)	CNAG_01111	0.297485	0.349365	0.249749	0.225275	+	2.70044	0.280468
J9VQJ1	Uncharacterized protein	CNAG_02740	0.280956	0.280956	NaN	NaN		0	0.280956
J9W1R7	Protein kinase C (EC 2.7.11.13)	CNAG_01845	0.283329	0.492622	0.178874	0.172487	+	1.48649	0.281828
J9VQB3	Orotate phosphoribosyltransferase (OPRT) (OPRTase) (EC 2.4.2.10)	URA5 CNAG_03196	0.24245	0.0854246	0.669027	0.134878		0.910291	0.282945
J9VNW4	ATP phosphoribosyltransferase (EC 2.4.2.17)	CNAG_01021	0.382944	0.211635	0.501821	0.0356239		1.16202	0.283006
O13465	Urease (EC 3.5.1.5) (Urea amidohydrolase)	URE1 CNAG_05540	0.22033	0.252173	0.248535	0.413594	+	2.12396	0.283658
J9VNN2	Tubulin beta chain	CNAG_04948	0.353888	0.364012	0.267835	0.149259	+	1.97101	0.283749
J9VNY3	Uncharacterized protein	CNAG_05060	0.362891	0.444667	0.190299	0.138814	+	1.54036	0.284168
J9VRJ5	ATP-binding cassette, subfamily F, member 2	CNAG_00891	0.333424	0.333424	0.308011	0.163499	+	2.21827	0.284589
J9VLA4	DRAP deaminase	CNAG_01123	0.347099	0.0949116	0.412511	NaN		1.00555	0.28484
J9VT51	Protein transport protein SEC31 (Protein transport protein sec31)	CNAG_04803	0.324235	0.210389	0.219091	0.386259	+	2.16877	0.284993
J9VH06	Dynein light intermediate chain 1, cytosolic	CNAG_00525	0.177599	NaN	NaN	0.392867		0.638813	0.285233
J9VRN3	Protein HIR	CNAG_04158	0.285698	0.285698	NaN	NaN		0	0.285698
J9VK87	Uncharacterized protein	CNAG_06824	0.305679	0.559736	-0.00578236	NaN		0.653977	0.286544
J9VI85	Threonine synthase (EC 4.2.3.1)	CNAG_03612	0.176323	0.146655	0.453122	0.370722	+	1.50944	0.286706
J9VVQ7	Uncharacterized protein	CNAG_06118	0.473008	NaN	NaN	0.10165		0.437423	0.287329
J9VVE8	U3 small nucleolar RNA-associated protein 4	CNAG_06005	0.207893	0.0356239	0.109695	0.796598		0.708098	0.287452
J9VKC0	GFO_IDH_MocA domain-containing protein	CNAG_00012	0.397255	0.180148	NaN	NaN		0.640236	0.288702
J9VIU5	Homoaconitase, mitochondrial (EC 4.2.1.36) (Homoaconitate hydratase)	CNAG_02565	0.288063	0.361768	0.27023	0.235114	+	2.77217	0.288794
J9VFW4	Elongation factor 3	CNAG_00104	0.439357	-0.0232697	0.24732	0.493647		1.04789	0.289264
J9VWJ4	Uncharacterized protein	CNAG_04227	0.290424	0.290424	NaN	NaN		0	0.290424
J9VEN6	Urease accessory protein UreG	CNAG_00678	0.348232	-0.0218043	0.207893	0.627607		0.913706	0.290482
J9VRK4	Uncharacterized protein	CNAG_04361	0.427606	0.10165	0.196607	0.437228	+	1.39067	0.290773
J9VXR0	Uncharacterized protein	CNAG_03264	0.286881	0.233888	0.328837	0.314986	+	3.09107	0.291148
J9VWU5	Proteasome subunit alpha type	CNAG_05475	0.323082	0.418999	0.253384	0.169925	+	1.93038	0.291348
J9VMB8	RuvB-like helicase (EC 3.6.4.12)	CNAG_00705	0.333424	0.283329	0.402722	0.149259	+	1.91715	0.292184
J9VKR8	Pre-mRNA-splicing factor CEF1	CNAG_02671	0.359521	0.197865	0.418999	0.192825	+	1.83683	0.292303
J9VHA5	Urb2 domain-containing protein	CNAG_00633	-0.164884	1.4844	NaN	-0.442222		0.170811	0.29243
J9VV46	Glycerol-1-phosphatase	CNAG_06122	0.998557	-0.529073	-0.409278	1.11237		0.256406	0.293143
J9VSW0	Nonhistone protein 6	CNAG_02115	0.400538	0.386259	0.396159	-0.0101344		1.20358	0.293206
O93927	1,3-beta-glucan synthase component FKS1 (EC 2.4.1.34)	FKS1 CNAG_06508	0.365133	0.212881	0.365133	0.232661	+	2.24371	0.293952
J9VX89	Smooth muscle cell associated protein-1 isoform 2	CNAG_05445	0.293959	0.293959	NaN	NaN		0	0.293959
J9W3F0	Adenosine kinase (EC 2.7.1.20)	CNAG_06489	0.326537	0.0840642	0.462576	0.304511	+	1.48232	0.294422
J9VQ74	Preprotein translocase subunit YidC	CNAG_07163	0.248535	0.0538064	0.255803	0.62293		1.05125	0.295269
J9VTC5	GTPase activating protein	CNAG_04720	0.303342	0.27023	0.314986	0.292782	+	4.13347	0.295335
T2BP68	Uncharacterized protein	CNAG_05741	0.225275	NaN	-0.0247367	0.686164		0.53528	0.295568
J9VLA1	3-hydroxyisobutyryl-CoA hydrolase	CNAG_00311	0.323082	0.378512	0.201634	0.284514	+	2.38807	0.296935
J9VDQ6	Bud site selection protein	CNAG_00259	0.243669	0.407081	NaN	0.24245	+	1.4934	0.297733
J9VQJ2	6-phosphogluconolactonase (6PGL) (EC 3.1.1.31)	CNAG_02133	0.356144	0.389567	0.149259	0.298658	+	1.95213	0.298407
J9VS30	Phosphoacetylglucosamine mutase (PAGM) (EC 5.4.2.3) (Acetylglucosamine phosphomutase) (N-acetylglucosamine-phosphate mutase)	CNAG_02445	0.436162	0.316146	0.16092	0.284514	+	1.88115	0.299436
J9VUQ1	Protein N-terminal amidase	CNAG_02006	0.362891	0.405992	0.260628	0.168642	+	1.95484	0.299538
J9VIA1	Dihydroxyacetone kinase	CNAG_02799	0.449958	0.186501	0.115033	0.449958	+	1.38127	0.300362
J9VGV9	Pre-mRNA-splicing factor RSE1	CNAG_00464	0.296311	0.362891	0.397255	0.145351	+	1.90175	0.300452
J9VWL0	Histone acetyltransferase (EC 2.3.1.48)	CNAG_05429	0.301002	NaN	NaN	0.301002		0	0.301002
J9VKN6	MICOS complex subunit MIC12 (Altered inheritance of mitochondria protein 5, mitochondrial) (Found in mitochondrial proteome protein 51)	CNAG_02704	0.267835	0.736388	-0.00578236	0.206643		0.824538	0.301271
J9VPS6	NADH dehydrogenase	CNAG_02443	0.301002	0.257011	0.334568	0.312665	+	3.45969	0.301312
J9VWS9	Pentatricopeptide repeat protein	CNAG_05457	0.351628	0.552869	0.402722	-0.0938791		0.93067	0.303335
J9VUQ9	Periodic tryptophan protein 2	CNAG_03124	0.374066	0.537048	0.181421	0.121679	+	1.30932	0.303553
J9VQC3	Arginyl-tRNA synthetase (EC 6.1.1.19)	CNAG_03457	0.613532	0.204141	0.327687	0.0703893		1.10411	0.303937
J9VUK9	U3 small nucleolar RNA-associated protein 10	CNAG_04370	0.336855	0.105678	0.452068	0.321928	+	1.61094	0.304132
J9VGL2	Uncharacterized protein	CNAG_00337	0.43189	-0.166503	0.566572	0.386259		0.806846	0.304555
J9VHV9	Membrane protein	CNAG_00066	0.343692	NaN	0.265437	NaN		1.08969	0.304565
J9VEI1	NAD_binding_2 domain-containing protein	CNAG_00275	0.329985	0.357271	0.297485	0.233888	+	2.84672	0.304657
J9VQ43	Molybdopterin binding domain-containing protein	CNAG_02306	0.197865	0.167358	0.738984	0.115033		0.894204	0.30481
J9VHW3	Protein disulfide-isomerase	CNAG_00072	0.319618	0.297485	0.112366	0.494672	+	1.52819	0.306035
J9VRG5	NAD(P)H-hydrate epimerase (EC 5.1.99.6) (NAD(P)HX epimerase)	CNAG_00920	0.296311	0.126973	0.230203	0.572405	+	1.31275	0.306473
J9VEU9	Glucosidase 2 subunit beta	CNAG_00461	0.331132	1.06488	-0.174621	0.00863037		0.465553	0.307506
J9VSP3	Mitochondrial import inner membrane translocase subunit	CNAG_01397	0.335712	0.16092	0.588805	0.146655		1.23587	0.308023
J9VM27	Acetylornithine transaminase (EC 2.6.1.11)	CNAG_00622	0.358396	0.507922	0.269033	0.0976109	+	1.43262	0.30824
J9VVJ4	Uncharacterized protein	CNAG_06244	0.411426	NaN	0.390668	0.125651		1.10653	0.309248
J9VTM3	Template-activating factor I	CNAG_01598	0.487486	0.0299829	NaN	0.411426		0.795335	0.309632
J9VHI5	PP2Cc protein phosphatase	CNAG_03052	0.371838	0.350497	0.345964	0.176323	+	2.19944	0.311155
J9VMP4	GDT1 family protein	CNAG_02067	0.295135	0.328837	NaN	NaN	+	1.46406	0.311986
J9VLH0	Calnexin	CNE1 CNAG_02500	0.586885	0.228973	0.123004	0.309176		1.28816	0.312009
J9VY13	mRNA export factor	CNAG_06077	0.481299	0.448901	0.15056	0.167358	+	1.40931	0.312029
J9VS39	White collar 2 protein	CNAG_02435	0.312665	0.312665	NaN	NaN		0	0.312665
Q56R42	Mitogen-activated protein kinase HOG1 (MAP kinase HOG1) (EC 2.7.11.24)	HOG1 CNAG_01523	0.557778	-0.0679388	0.671746	0.0908535		0.749612	0.31311
J9VTV8	Prefoldin subunit 3	CNAG_00987	0.332278	0.222805	0.368489	0.332278	+	2.66525	0.313963
J9VZ97	Uncharacterized protein	CNAG_04334	0.334568	0.205393	0.474047	0.24245	+	1.87107	0.314114
J9VZV8	Syntaxin 5	CNAG_04913	0.27858	0.328837	0.201634	0.448901	+	2.04534	0.314488
J9VFT0	26S proteasome regulatory subunit N12	CNAG_03721	0.399445	0.232661	0.52306	0.102994	+	1.37495	0.31454
J9VN98	Pumilio domain-containing protein	CNAG_03675	0.304511	0.211635	0.560715	0.181421	+	1.4506	0.31457
J9W1S0	Histidine kinase (EC 2.7.13.3)	CNAG_01850	0.333424	0.111031	0.543001	0.271426	+	1.41045	0.31472
J9VWX7	Ino eighty subunit 2	CNAG_05526	0.570463	0.0384361	0.570463	0.0799754		0.909931	0.314834
J9VP01	Phosphoglycerate mutase	CNAG_05892	0.24245	NaN	NaN	0.387363		0.841719	0.314906
J9VW50	Protein disulfide-isomerase (EC 5.3.4.1)	CNAG_06240	0.288063	0.168642	0.295135	0.507922	+	1.67879	0.31494
J9VTG0	Oxysterol binding protein	CNAG_06594	0.336855	0.491597	0.186501	0.244887	+	1.7482	0.31496
J9VT48	Post-transcriptional regulator MKT1 (Inactive endonuclease MKT1)	MKT1 CNAG_04808	0.297485	0.269033	0.250962	0.442545	+	2.26283	0.315006
J9VG96	3-isopropylmalate dehydratase (EC 4.2.1.33) (Alpha-IPM isomerase) (Isopropylmalate isomerase)	CNAG_00237	0.356144	0.339137	0.284514	0.280956	+	3.31693	0.315188
J9VLI9	Elongation factor 1-gamma	CNAG_00417	0.348232	0.261832	0.359521	0.293959	+	3.07766	0.315886
J9VI13	tRNA (guanine-N(7)-)-methyltransferase (EC 2.1.1.33) (Transfer RNA methyltransferase 8) (tRNA (guanine(46)-N(7))-methyltransferase) (tRNA(m7G46)-methyltransferase)	TRM8 CNAG_06774	0.52306	0.27739	0.409255	0.0551957		1.28954	0.316225
J9VWT4	Cytochrome b5 reductase	CNAG_05462	0.332278	0.292782	0.158337	0.482332	+	1.7511	0.316432
J9VW59	GTPase inhibitor	CNAG_04128	0.284514	0.317304	0.443607	0.22033	+	2.17642	0.316439
T2BP43	Chaperone activator, variant	CNAG_00305	0.356144	0.324235	0.323082	0.263034	+	3.29817	0.316624
J9VQ62	Uncharacterized protein	CNAG_02281	0.324235	0.336855	0.326537	0.282143	+	3.91736	0.317442
J9VGM7	Survival factor 1	CNAG_00356	0.434028	0.186501	0.311503	0.339137	+	2.0785	0.317792
J9VEV6	Cytochrome c oxidase assembly factor 3	CNAG_00471	0.331132	0.436162	0.235114	0.27023	+	2.26177	0.31816
J9VTG9	WD-repeat protein	CNAG_01547	0.397255	0.221568	0.132248	0.52707	+	1.43902	0.319535
J9VRB3	Myosin heavy chain	CNAG_06631	0.280956	NaN	0.215368	0.462576	+	1.30484	0.319633
J9VMW1	Phosphoketolase	CNAG_02230	0.382944	0.362891	0.226508	0.31034	+	2.56368	0.320671
J9VTD6	DNA-directed RNA polymerase I and III subunit RPAC1	CNAG_01179	0.489543	0.108357	0.522056	0.164786		1.23567	0.321186
J9VL44	Hsp70-like protein	CNAG_01185	0.453122	0.253384	0.298658	0.285698	+	2.2669	0.322716
J9VW66	CCR4-NOT transcription complex subunit 3	CNAG_06635	0.337997	-0.0664274	0.696884	NaN		0.551709	0.322818
J9VQI2	Uncharacterized protein	CNAG_07740	0.491597	0.0496307	0.259423	0.491597		1.25245	0.323062
J9VKJ0	Actin cross-linking protein	CNAG_03626	0.323082	0.323082	NaN	NaN		0	0.323082
J9VW19	Uncharacterized protein	CNAG_06201	0.125651	0.441484	NaN	0.402722		1.08084	0.323286
J9VPZ6	Ubiquitin carboxyl-terminal hydrolase (EC 3.4.19.12)	CNAG_03109	0.399445	0.0894982	0.442545	0.365133	+	1.57017	0.324155
J9VKM5	Tetratricopeptide repeat and J domain-containing co-chaperone DNJ1	DNJ1 CNAG_01347	0.00863037	0.571434	0.52306	0.200379		1.03049	0.325876
J9VUY6	GMP synthase [glutamine-hydrolyzing] (EC 6.3.5.2) (GMP synthetase) (Glutamine amidotransferase)	CNAG_01877	0.359521	0.244887	0.399445	0.301002	+	2.62624	0.326214
T2BQ21	CMGC/CDK/CDK5 protein kinase (CMGC/CDK/CDK5 protein kinase, variant)	CNAG_08022	0.426533	0.38405	NaN	0.168642		1.26016	0.326408
J9VXP0	Indigoidine synthase A family protein	CNAG_05600	0.328837	NaN	NaN	0.328837		0	0.328837
J9VPD7	Chitin deacetylase 1 (EC 3.5.1.41)	CDA1 CNAG_05799	0.372952	0.144046	0.471968	0.326537	+	1.76163	0.328876
J9VXJ9	Glutamate synthase (NADH) (EC 1.4.1.14)	CNAG_04862	0.440421	0.202888	0.49774	0.175045	+	1.55762	0.329024
J9VU11	Translation initiation factor 5	CNAG_01709	0.404903	0.361768	0.175045	0.375179	+	2.0945	0.329224
J9VEC2	AP-1-like transcription factor yap1 (BZIP domain-containing transcription factor yap1)	yap1 CNAG_00239	0.200379	0.200379	0.209141	0.707525		1.09953	0.329356
J9VRH1	Glyceraldehyde-3-phosphate dehydrogenase (EC 1.2.1.12)	CNAG_06699	0.385155	0.454176	0.288063	0.190299	+	1.97556	0.329423
J9VXN3	Uncharacterized protein	CNAG_05590	0.269033	0.380729	0.263034	0.405992	+	2.52097	0.329697
J9W2C4	Uncharacterized protein	CNAG_06036	0.329985	NaN	0.329985	NaN		0	0.329985
J9VSW5	Uncharacterized protein	CNAG_01330	0.290424	0.23634	0.337997	0.457332	+	2.22609	0.330523
J9VIB2	Eukaryotic translation initiation factor 3 subunit D (eIF3d)	CNAG_03641	0.358396	0.302173	0.378512	0.283329	+	3.16131	0.330602
J9VIH2	Serine/threonine-protein phosphatase (EC 3.1.3.16)	CNAG_03706	0.182692	-0.0649175	0.695994	0.508936		0.836579	0.330676
J9VEN2	Cytoplasmic protein	CNAG_00673	0.31034	NaN	0.351628	NaN	+	1.40169	0.330984
J9VM95	MMS19 nucleotide excision repair protein	CNAG_02467	0.41792	0.244887	NaN	NaN		0.788964	0.331403
J9VQ13	U4/U6 small nuclear ribonucleoprotein PRP4	CNAG_01439	0.500802	0.113701	0.359521	0.356144	+	1.5915	0.332542
J9VRH5	Pre-mRNA-splicing factor CWC2 (Pre-mRNA-splicing factor CWC2, variant)	CNAG_04132	0.420078	0.328837	0.303342	0.27858	+	2.76712	0.332709
J9VR95	L51_S25_CI-B8 domain-containing protein	CNAG_04235	0.386259	0.192825	0.39835	0.353888	+	2.22139	0.332831
J9VUV8	Elongation factor Ts, mitochondrial (EF-Ts) (EF-TsMt)	TSF1 CNAG_01843	0.325386	0.336855	0.49057	0.178874	+	1.86605	0.332921
J9VPS2	U3 small nucleolar RNA-associated protein 13	CNAG_02982	0.337997	0.264236	0.317304	0.413594	+	2.7663	0.333283
J9VJV5	Flavin mononucleotide kinase 1 (EC 2.7.1.26) (Riboflavin kinase)	CNAG_02976	0.41684	0.333424	0.140124	0.447844	+	1.77333	0.334558
J9VQ05	E2 ubiquitin-conjugating enzyme (EC 2.3.2.23)	CNAG_02906	0.309176	0.326537	0.368489	NaN	+	2.55988	0.334734
J9VY44	Carbamoyl-phosphate synthase arginine-specific large chain	CNAG_06112	0.378512	0.233888	0.530071	0.196607	+	1.66348	0.334769
J9VQN1	Aldo-keto reductase	CNAG_01257	0.302173	0.23634	0.308011	0.494672	+	2.04002	0.335299
J9VIQ2	Uncharacterized protein	CNAG_07567	0.27858	0.505891	0.439357	0.117695	+	1.51297	0.335381
J9VWC9	RBR-type E3 ubiquitin transferase (EC 2.3.2.31)	CNAG_04159	0.388465	0.260628	NaN	0.357271	+	1.88923	0.335454
J9VT62	Solute carrier family 25 (Mitochondrial carnitine/acylcarnitine transporter), member 20/29	CNAG_03386	0.441484	0.232661	0.27858	0.390668	+	2.2124	0.335848
J9VWM5	Solute carrier family 25 (Mitochondrial citrate transporter), member 1	CNAG_06420	0.377401	0.283329	0.329985	0.352758	+	3.33676	0.335868
J9VN45	Nuclear pore complex protein Nup98-Nup96	CNAG_07469	0.440421	0.411426	0.199123	0.292782	+	2.03969	0.335938
J9VWE3	Uncharacterized protein	CNAG_05702	0.217851	NaN	0.454176	NaN		0.667007	0.336013
J9VV01	Superoxide dismutase 1 copper chaperone	CNAG_02292	0.378512	0.183963	0.60502	0.177599	+	1.34944	0.336273
J9W3Z3	Prefoldin beta subunit	CNAG_05483	0.189034	0.434028	0.365133	0.359521	+	2.12416	0.336929
J9VKJ8	DNA-directed RNA polymerase I and III subunit RPAC2	CNAG_03636	0.519039	-0.253257	0.503857	0.580145		0.730001	0.337446
J9VN16	Serine/threonine-protein phosphatase (EC 3.1.3.16)	CNAG_02177	0.305679	0.537048	0.153157	0.355016	+	1.62713	0.337725
J9VQH5	Succinate dehydrogenase assembly factor 4, mitochondrial	CNAG_02149	0.249749	0.412511	0.269033	0.420078	+	2.29654	0.337843
J9VTL9	Protein phosphatase (EC 3.1.3.16)	CNAG_03541	0.39835	NaN	0.27739	NaN		0.947831	0.33787
J9VMP1	Vacuolar protein sorting 26 (Vacuolar protein sorting 26, variant 1) (Vacuolar protein sorting 26, variant 2)	CNAG_01426	0.377401	NaN	0.298658	NaN		1.13184	0.33803
Q059G6	Trehalose-6-phosphate phosphatase (Trehalose-phosphatase)	TPS2 CNAG_03765	0.424385	0.267835	0.200379	0.463622	+	1.90752	0.339055
J9VNZ6	Cytoplasmic protein (Fragment)	CNAG_03885	0.308011	0.327687	0.538041	0.182692	+	1.71485	0.339108
J9VXM1	DNA polymerase epsilon p12 subunit	CNAG_03203	0.316146	NaN	0.446786	0.255803	+	1.5774	0.339578
J9VZ15	DUF3752 domain-containing protein	CNAG_06464	0.194087	0.432959	0.194087	0.54201	+	1.52155	0.340786
J9VE48	3-isopropylmalate dehydrogenase (EC 1.1.1.85)	CNAG_00450	0.374066	0.164786	0.385155	0.440421	+	1.95629	0.341107
J9VKK4	Uncharacterized protein	CNAG_01365	0.56267	0.264236	0.350497	0.192825	+	1.62878	0.342557
J9W0J1	Enoyl reductase	CNAG_04652	0.0285691	0.822118	NaN	0.177599		0.530837	0.342762
J9VTP7	Anthranilate synthase (EC 4.1.3.27)	CNAG_06679	0.27023	0.536053	0.377401	0.189034	+	1.70836	0.34318
J9W0F1	Cytoplasmic protein	CNAG_04698	0.109695	0.328837	-0.153607	1.0895		0.538908	0.343606
J9VSX3	ATP-dependent 6-phosphofructokinase (ATP-PFK) (Phosphofructokinase) (EC 2.7.1.11) (Phosphohexokinase)	CNAG_04676	0.410341	0.367371	0.286881	0.31034	+	2.93847	0.343733
J9VUC7	Eukaryotic translation initiation factor 3 subunit H (eIF3h)	CNAG_02507	0.407081	0.374066	0.321928	0.27262	+	2.86647	0.343924
J9VZU1	Altered inheritance of mitochondria protein 41	AIM41 CNAG_05530	0.515006	0.390668	0.336855	0.133564	+	1.64363	0.344023
J9VWJ8	ATP synthase subunit 4	CNAG_01586	0.403813	0.371838	0.238787	0.364012	+	2.60552	0.344612
J9VVQ0	U3 small nucleolar RNA-associated protein 25 (U3 snoRNA-associated protein 25)	CNAG_07735	0.264236	0.27262	0.38405	0.458382	+	2.29001	0.344822
J9VZQ5	Uncharacterized protein	CNAG_01970	0.344828	NaN	NaN	0.344828		0	0.344828
J9VKS0	Phosphoribosylaminoimidazole-succinocarboxamide synthase (EC 6.3.2.6) (SAICAR synthetase)	CNAG_00143	0.352758	0.275007	0.404903	0.347099	+	2.99973	0.344942
J9W102	Dehydrogenase	CNAG_01540	0.588805	0.10165	NaN	NaN		0.407637	0.345227
J9VJT0	Adenylyl cyclase-associated protein	CNAG_05218	0.349365	0.276199	0.329985	0.426533	+	2.80519	0.34552
J9VVY7	SH3 domain-containing protein	CNAG_06399	0.312665	0.380729	NaN	NaN		1.20557	0.346697
J9VIJ6	Aspartate-semialdehyde dehydrogenase (EC 1.2.1.11)	CNAG_00256	0.299831	0.353888	0.355016	0.378512	+	3.61561	0.346812
T2BNT5	Uncharacterized protein	CNAG_07978	0.386259	0.286881	0.368489	NaN	+	2.11484	0.34721
J9VNK0	ER membrane protein complex subunit 1	CNAG_06548	0.0200577	1.15316	0.288063	-0.0709665		0.520785	0.347578
J9VNP2	Ubiquitin fusion degradation protein 1	CNAG_04958	0.386259	0.386259	0.313826	0.308011	+	3.27529	0.348589
J9VXN5	Malate dehydrogenase (EC 1.1.1.37)	CNAG_03225	0.411426	0.276199	0.40163	0.308011	+	2.7168	0.349317
J9W0C4	Cytochrome c oxidase assembly protein COX19	CNAG_04739	0.470927	NaN	0.227741	NaN		0.671133	0.349334
J9VSQ9	Inositol hexakisphosphate and diphosphoinositol-pentakisphosphate kinase (EC 2.7.4.21) (EC 2.7.4.24)	CNAG_02161	0.478195	NaN	0.833497	-0.263612		0.405912	0.34936
J9VY17	Uncharacterized protein	CNAG_04709	0.214125	-0.0543923	0.313826	0.927517		0.721165	0.350269
T2BNY5	DNA-directed RNA polymerase subunit beta (EC 2.7.7.6)	CNAG_01235	0.332278	0.261832	0.551885	0.257011	+	1.82867	0.350751
J9VFR1	UV excision repair protein RAD23	CNAG_00772	0.447844	0.0840642	0.258217	0.613532		1.25852	0.350914
J9VZ34	Translation initiation factor eIF-2B subunit gamma	CNAG_04260	0.473008	0.195348	0.473008	0.267835	+	1.79953	0.3523
J9VRM3	ENTH domain-containing protein c	CNAG_05100	0.385155	0.440421	0.334568	0.249749	+	2.49604	0.352473
J9VEL9	26S proteasome non-ATPase regulatory subunit 9	CNAG_07353	0.352758	NaN	0.352758	NaN		0	0.352758
J9VDT9	Ran-binding protein 1	CNAG_00065	0.713696	0.126973	-0.0649175	0.635987		0.792777	0.352934
J9VVU6	Pim1 protein RNA transporter 2	CNAG_06545	0.342555	0.195348	0.708408	0.168642		1.18526	0.353738
J9VLM2	Protein mago nashi	CNAG_00994	0.353888	NaN	0.353888	NaN		0	0.353888
J9VZI0	Protein KTI12	CNAG_01868	0.369606	0.189034	0.504875	NaN		1.21746	0.354505
J9VNK3	Phosphotransferase (EC 2.7.1.-)	CNAG_03769	0.671746	0.159629	0.320773	0.267835	+	1.30837	0.354996
J9VLB9	Catalase (EC 1.11.1.6)	CNAG_04981	0.317304	0.264236	0.248535	0.591679	+	1.67199	0.355439
J9VFU7	Ribosomal RNA-processing protein 4	CNAG_00089	0.411426	0.369606	NaN	0.288063	+	1.99251	0.356365
J9VU60	Solute carrier family 25 (Mitochondrial aspartate/glutamate transporter), member 12/13	CNAG_01769	0.385155	0.16221	0.559736	0.319618	+	1.64504	0.35668
J9VSN6	Actin binding protein	CNAG_01402	0.391768	0.448901	0.111031	0.476122	+	1.62421	0.356956
J9VI82	Cytoplasmic protein	CNAG_06896	0.515006	0.635058	0.129613	0.15056		1.16607	0.357559
J9VII8	Translation initiation factor eIF-2B subunit beta	CNAG_05007	0.108357	NaN	0.191563	0.773152		0.639592	0.357691
J9VQT9	DNA-directed RNA polymerase subunit (EC 2.7.7.6)	CNAG_01189	0.260628	0.722466	0.176323	0.27858		1.21191	0.359499
J9VQG8	Splicing factor 3B subunit 2	CNAG_03267	0.43189	0.479231	0.0976109	0.42975	+	1.57608	0.35962
J9VJY5	Importin subunit alpha	CNAG_01361	0.451013	0.0867838	0.418999	0.482332	+	1.52818	0.359782
J9VWW9	Superoxide dismutase [Mn], mitochondrial (EC 1.15.1.1)	SOD2 CNAG_04388	0.485427	0.586885	-0.163268	0.53107		0.876736	0.360028
J9VN52	Ubiquitin-conjugating enzyme E2 G1	CNAG_06592	0.341416	0.365133	0.533065	0.206643	+	1.90451	0.361564
J9VMA6	Epsin	CNAG_02213	0.412511	0.651683	0.368489	0.0229004		1.17143	0.363896
J9VPE2	Nuclear pore complex protein Nup188	CNAG_05804	0.560715	0.291604	0.609755	-0.00433462		1.0862	0.364435
J9VNK9	Replication protein A subunit	CNAG_01144	0.435095	0.340277	0.308011	0.375179	+	3.04725	0.364641
J9VSK5	Transcription factor	CNAG_01438	0.112366	0.617299	NaN	NaN		0.41412	0.364833
J9VGY6	NTF2 domain-containing protein	CNAG_03020	0.320773	NaN	NaN	0.409255		1.11472	0.365014
J9VLY4	Helicase SWR1	CNAG_05166	0.317304	NaN	NaN	0.413594		1.07889	0.365449
J9VEI4	Complement component 1 Q subcomponent-binding protein, mitochondrial	CNAG_00280	0.584962	-0.440264	NaN	0.953079		0.325477	0.365926
J9VVU4	CX9C domain-containing protein	CNAG_06344	0.493647	0.637842	0.321928	0.0114957		1.13876	0.366228
J9VRN8	N-acetyl-gamma-glutamyl-phosphate reductase	CNAG_05753	0.439357	0.386259	0.358396	0.282143	+	2.81512	0.366539
J9VX17	Ubiquitin-like domain-containing protein	CNAG_05570	0.464668	1.22527	0.435095	-0.657445		0.383635	0.366898
J9W0J0	RNA exonuclease NGL2	CNAG_06236	0.360645	0.375179	NaN	NaN	+	1.90059	0.367912
J9VKQ4	Cleavage and polyadenylation specificity factor subunit 2 (Cleavage and polyadenylation specificity factor 100 kDa subunit)	CNAG_01099	0.425459	0.0976109	0.585924	NaN		0.907673	0.369665
J9VS57	Histone deacetylase (EC 3.5.1.98)	CNAG_05276	0.279768	-0.330973	1.05033	0.482332		0.545665	0.370364
J9VJS8	Dihydroorotase (EC 3.5.2.3)	CNAG_00734	0.324235	0.259423	0.455229	0.445727	+	2.35461	0.371153
J9VRT6	U4/U6.U5 tri-snRNP-associated protein 1	CNAG_04226	0.428678	0.319618	0.169925	0.566572	+	1.66747	0.371198
J9VXX2	Ribose-phosphate diphosphokinase (EC 2.7.6.1)	CNAG_03335	0.358396	0.27858	0.601221	0.248535	+	1.72663	0.371683
J9VLW5	DNA-directed RNA polymerase subunit	CNAG_05146	0.136191	0.145351	0.545968	0.659925		1.14868	0.371859
J9VSK9	SURF1-like protein	CNAG_04539	0.927517	NaN	-0.182786	NaN		0.204905	0.372366
J9VZA3	Non-structural maintenance of chromosomes element 1 homolog (EC 2.3.2.27)	CNAG_05359	0.372952	0.372952	NaN	NaN		0	0.372952
J9VU81	Signal transducer	CNAG_04213	0.312665	NaN	0.415759	0.391768	+	2.16205	0.373397
J9VMG0	Pre-mRNA-splicing factor SYF1	CNAG_02426	0.402722	0.388465	0.357271	0.345964	+	4.01133	0.373605
J9VYC1	Mitochondrial-processing peptidase subunit beta	CNAG_03507	0.504875	0.221568	0.513996	0.254594	+	1.75252	0.373758
P27710	Multifunctional tryptophan biosynthesis protein [Includes: Anthranilate synthase component 2 (AS) (EC 4.1.3.27) (Anthranilate synthase, glutamine amidotransferase component);Indole-3-glycerol phosphate synthase (IGPS) (EC 4.1.1.48);N-(5'-phosphoribosyl)anthranilate isomerase (PRAI) (EC 5.3.1.24)]	TRP1 CNAG_04501	0.408168	-0.148801	0.167358	1.06901		0.613617	0.373935
J9VV03	Senescence domain-containing protein	CNAG_01892	0.716332	0.283329	0.337997	0.159629		1.28027	0.374322
J9VG82	26S proteasome regulatory subunit RPN11	CNAG_07028	0.366252	0.292782	0.494672	0.344828	+	2.50061	0.374634
J9VS63	DNA-directed RNA polymerase I, II, and III subunit RPABC2	CNAG_04372	0.410341	NaN	NaN	0.339137		1.21968	0.374739
J9VJI8	Saccharopine dehydrogenase [NAD(+), L-lysine-forming] (SDH) (EC 1.5.1.7) (Lysine--2-oxoglutarate reductase)	CNAG_06849	0.371838	0.297485	0.494672	0.340277	+	2.5207	0.376068
J9VQ49	Eclair-PA	CNAG_01403	0.357271	0.366252	0.408168	0.372952	+	4.2431	0.376161
J9VVZ0	Plasma membrane ATPase (EC 7.1.2.1)	CNAG_03565	0.359521	1.17824	-0.384584	0.351628		0.490016	0.376201
J9VI31	RNA polymerase-associated protein CTR9	CNAG_06754	0.52306	0.360645	0.687061	-0.0634091		0.99401	0.376839
J9VG93	UDP-glucose:glycoprotein glucosyltransferase	CNAG_03648	0.399445	0.190299	0.458382	0.459432	+	2.01462	0.376889
J9VQM4	Uncharacterized protein	CNAG_03343	0.494672	NaN	0.238787	0.399445	+	1.43247	0.377634
J9VJ34	Importin N-terminal domain-containing protein	CNAG_04973	0.489543	0.399445	0.248535	0.375179	+	2.32628	0.378175
J9VVK3	Mitochondrial processing peptidase	CNAG_02074	0.524064	0.0881415	0.260628	0.645241		1.24315	0.379518
J9VLP6	U3 small nucleolar RNA-associated protein 12	CNAG_05101	0.368489	0.355016	0.393965	0.402722	+	4.26605	0.380048
J9VIQ4	Ribosome assembly factor mrt4	CNAG_03789	0.279768	-0.00868222	1.0165	0.233888		0.734894	0.380368
J9VZX9	Uncharacterized protein	CNAG_05579	0.399445	0.687061	0.404903	0.0313951		1.18003	0.380701
J9VRR6	COP9 signalosome complex subunit 1	CNAG_07622	0.767231	NaN	NaN	-0.00578236		0.296882	0.380724
J9VRE0	DNA-directed RNA polymerase I, II, and III subunit RPABC3	CNAG_04286	0.380729	0.380729	NaN	NaN		0	0.380729
J9VT31	Triosephosphate isomerase (EC 5.3.1.1)	CNAG_02035	0.399445	0.285698	0.421156	0.420078	+	2.8827	0.381594
J9VSQ4	DNA-directed RNA polymerase subunit (EC 2.7.7.6)	CNAG_02166	0.529071	0.404903	0.212881	0.380729	+	2.00647	0.381896
J9VH22	NAD(P)H:quinone oxidoreductase, type IV	CNAG_03948	0.332278	0.362891	0.422233	0.411426	+	3.43783	0.382207
J9VJ92	Carnitine O-acetyltransferase	CNAG_00537	0.299831	0.464668	NaN	NaN		0.869039	0.382249
J9VJM8	Beta-1,2-xylosyltransferase 1	CNAG_05148	0.463622	0.422233	0.56267	0.0813396	+	1.45173	0.382466
J9VU00	AP-3 complex subunit beta	CNAG_01543	0.448901	NaN	0.317304	NaN		0.965436	0.383103
J9VQX9	Ribosomal RNA-processing protein 40	CNAG_01141	0.453122	0.633199	0.228973	0.219091	+	1.51432	0.383596
J9VMT9	Septin ring protein	CNAG_01373	0.377401	0.367371	0.686164	0.105678	+	1.31887	0.384154
J9VJV3	AP complex subunit beta	CNAG_05248	0.318461	0.867896	NaN	-0.0320937		0.553494	0.384755
J9W443	Septum formation protein Maf	CNAG_05568	0.333424	0.235114	0.587845	0.382944	+	1.85452	0.384832
J9VJ69	Galactokinase (EC 2.7.1.6) (Galactose kinase)	CNAG_03946	0.269033	NaN	0.651683	0.235114		0.990966	0.385277
J9VX38	Probable phosphatase HAD1 (EC 3.1.3.-)	HAD1 CNAG_01744	0.54893	0.141433	0.209141	0.644318		1.27797	0.385955
J9VWB9	Phosphomannomutase (EC 5.4.2.8)	CNAG_05351	0.518032	0.16221	0.211635	0.653519	+	1.32371	0.386349
J9VRV1	ATP synthase subunit gamma	CNAG_02485	0.404903	0.473008	0.521051	0.146655	+	1.72269	0.386404
J9VL07	Arginine biosynthesis bifunctional protein ArgJ, mitochondrial [Cleaved into: Arginine biosynthesis bifunctional protein ArgJ alpha chain;Arginine biosynthesis bifunctional protein ArgJ beta chain] [Includes: Glutamate N-acetyltransferase (GAT) (EC 2.3.1.35) (Ornithine acetyltransferase) (OATase) (Ornithine transacetylase);Amino-acid acetyltransferase (EC 2.3.1.1) (N-acetylglutamate synthase) (AG…	CNAG_01238	0.41684	0.485427	0.334568	0.309176	+	2.62228	0.386503
J9VVY0	Uncharacterized protein	CNAG_04651	0.427606	0.137504	0.437228	0.543991	+	1.67219	0.386582
J9VQ48	Pantothenate kinase	CNAG_02866	0.371838	NaN	NaN	0.40163	+	1.61067	0.386734
J9VJV4	D-ribose-5-phosphate ketol-isomerase (EC 5.3.1.6) (Phosphoriboisomerase) (Ribose-5-phosphate isomerase)	CNAG_01395	0.41684	0.259423	0.457332	0.413594	+	2.5198	0.386797
J9VVK5	Uncharacterized protein	CNAG_03425	0.248535	0.444667	0.67717	0.178874	+	1.39233	0.387311
J9VPC9	Nuclear pore complex protein Nup205	CNAG_02547	0.404903	0.39835	0.489543	0.257011	+	2.39613	0.387452
J9VFP6	Uncharacterized protein	CNAG_00753	0.634129	NaN	NaN	0.14274		0.444847	0.388434
J9VUK5	Ribosome biogenesis protein MAK21	CNAG_04365	0.493647	0.371838	0.551885	0.138814	+	1.62319	0.389046
J9VXV1	Phosphatidylserine decarboxylase proenzyme 2 (EC 4.1.1.65) [Cleaved into: Phosphatidylserine decarboxylase 2 beta chain;Phosphatidylserine decarboxylase 2 alpha chain]	PSD2 CNAG_04792	0.462576	0.351628	NaN	0.353888	+	2.05918	0.389364
J9VLV3	Uncharacterized protein	CNAG_05131	0.349365	0.513996	0.365133	0.329985	+	2.57425	0.38962
J9VTA3	Uncharacterized protein	CNAG_04746	0.248535	NaN	0.663572	0.258217		0.982689	0.390108
J9VZ71	T-complex protein 1 subunit zeta	CNAG_04304	0.387363	0.344828	0.513996	0.316146	+	2.53059	0.390583
J9VEX3	Succinate--CoA ligase [ADP-forming] subunit beta, mitochondrial (EC 6.2.1.5) (Succinyl-CoA synthetase beta chain) (SCS-beta)	CNAG_00747	0.324235	0.227741	0.691534	0.319618	+	1.49647	0.390782
J9VFX4	Ankyrin repeat-containing protein	CNAG_03766	0.337997	NaN	0.467801	0.367371	+	2.00225	0.391056
J9VVY9	Sec2p domain-containing protein	CNAG_04639	0.487486	0.0648829	0.539035	0.475085	+	1.42445	0.391622
J9VMW4	HIG1 domain-containing protein	CNAG_02783	0.621993	0.480265	NaN	0.0731348		0.853395	0.391798
J9VWP4	RNase_PH domain-containing protein	CNAG_05811	0.503857	0.279768	NaN	NaN		0.751247	0.391813
J9VWX6	Hemolysin	CNAG_05344	0.355016	0.43189	NaN	NaN		1.20764	0.393453
J9VKM4	Uncharacterized protein	CNAG_07310	0.70044	0.70044	0.126973	0.0468402		0.944053	0.393673
J9VT38	Deoxyhypusine synthase	CNAG_04822	0.372952	NaN	NaN	0.414677	+	1.47245	0.393814
J9VWP9	Nucleolar complex-associated protein 3	CNAG_04298	0.583038	0.395063	0.526069	0.0758749	+	1.39817	0.395011
J9VRR4	Actin-related protein 2	CNAG_04196	0.559736	0.345964	0.559736	0.115033	+	1.47229	0.395118
J9VGU0	Arginine N-methyltransferase 2 (EC 2.1.1.-)	CNAG_00434	0.375179	NaN	0.407081	0.403813	+	3.18289	0.395357
J9VJ84	1-acyl-sn-glycerol-3-phosphate acyltransferase (EC 2.3.1.51)	CNAG_05247	0.343692	0.518032	0.405992	0.314986	+	2.50902	0.395676
J9VXA6	EVE domain-containing protein	CNAG_07608	0.460481	NaN	NaN	0.331132		0.986692	0.395806
J9VSM0	ENTH domain-containing protein	CNAG_03155	0.328837	NaN	0.323082	0.538041	+	1.51794	0.396653
J9VT93	NADH dehydrogenase (Ubiquinone) flavoprotein 2	CNAG_01470	0.483364	0.368489	0.385155	0.350497	+	3.04356	0.396876
Q85SZ4	Cytochrome c oxidase subunit 2	COII CNAG_09012	0.467801	0.443607	0.107018	0.569491	+	1.53927	0.396979
J9VKE1	SAP domain-containing protein	CNAG_01222	0.420078	0.379621	0.639695	0.15056	+	1.54335	0.397489
J9VML6	Nucleosome assembly protein 1-like 1	CNAG_02091	0.421156	0.327687	0.411426	0.43189	+	3.33104	0.39804
J9VGY4	Protein phosphatase	CNAG_00500	0.427606	0.336855	0.43189	0.399445	+	3.44185	0.398949
J9VSN7	Nucleolar essential protein 1	CNAG_04770	0.288063	0.809826	0.100305	NaN		0.697678	0.399398
J9VRG3	Cytoplasmic protein	CNAG_06689	0.452068	0.452068	0.158337	0.536053	+	1.77032	0.399632
J9VKS6	Protein transport protein sec16	CNAG_00148	0.616358	0.399445	0.49774	0.0854246	+	1.40787	0.399742
J9VQN4	Uncharacterized protein	CNAG_03353	0.366252	0.371838	0.513996	0.351628	+	2.74263	0.400929
J9VZC5	Regucalcin	CNAG_05379	0.448901	0.559736	0.113701	0.483364	+	1.57208	0.401426
J9VHP1	Voltage-dependent anion channel protein 2	CNAG_02974	0.446786	0.301002	0.479231	0.380729	+	2.69751	0.401937
J9VNR0	V-type proton ATPase subunit G	CNAG_05788	0.427606	0.295135	0.400538	0.485427	+	2.68425	0.402177
J9VV17	Large subunit ribosomal protein L3	CNAG_07637	0.39835	-0.12658	0.950095	0.388465		0.783897	0.402583
J9W0V4	Mitochondrial protein	CNAG_06356	0.451013	0.551885	0.222805	0.385155	+	1.9977	0.402714
J9VYJ9	Prp8 binding protein	CNAG_03584	0.0703893	0.563646	0.560715	0.41684	+	1.39512	0.402898
J9VX07	Vacuolar proton pump subunit B (V-ATPase subunit B) (Vacuolar proton pump subunit B)	CNAG_04439	0.725087	0.214125	0.411426	0.261832	+	1.40283	0.403117
J9VIY8	Homoserine O-acetyltransferase	CNAG_05122	0.524064	-0.533242	0.730314	0.893751		0.525897	0.403721
J9VUE0	Cytochrome c1, heme protein, mitochondrial	CNAG_05909	0.556797	0.00863037	0.505891	0.545968		1.25796	0.404322
J9VXB7	Protein transporter SEC61 subunit alpha	CNAG_06998	0.111031	0.237564	1.02645	0.24245		0.826105	0.404373
J9VNP1	Tubulin-specific chaperone A	CNAG_01110	0.397255	NaN	0.195348	0.621055		1.09013	0.404553
J9VQJ0	Histone acetyltransferase type B subunit 2	CNAG_03297	0.370722	0.292782	0.451013	0.503857	+	2.5026	0.404594
J9VPM5	DNA damage-inducible protein 1	CNAG_03039	-0.018878	0.909197	0.567545	0.16092		0.83242	0.404696
J9VTP3	Uncharacterized protein	CNAG_04587	0.451013	0.733788	0.492622	-0.0558912		1.03517	0.405383
T2BPK9	Small nuclear ribonucleoprotein, variant	CNAG_04465	0.439357	0.325386	0.45628	NaN	+	1.99806	0.407008
J9VX68	Asparagine synthase (Glutamine-hydrolyzing)	CNAG_05425	0.411426	0.407081	0.334568	0.476122	+	3.11005	0.407299
J9W1F0	Uncharacterized protein	CNAG_05401	0.408168	NaN	0.481299	0.334568	+	1.97444	0.408012
J9VUX7	Mitochondrial division protein 1	CNAG_01867	0.378512	0.360645	0.415759	0.478195	+	3.25179	0.408278
J9VMB6	Peptide chain release factor 1	CNAG_02948	0.361768	0.201634	0.638769	0.434028	+	1.69141	0.40905
J9W1V5	Transcription activator snf2l1	CNAG_05552	0.601221	0.407081	0.249749	0.378512	+	1.95656	0.409141
J9VU05	ATP-dependent RNA helicase FAL1	CNAG_01548	0.440421	0.359521	0.475085	0.361768	+	3.11669	0.409199
J9VG49	Signal recognition particle receptor subunit beta	CNAG_06711	0.524064	NaN	0.264236	0.439357	+	1.47861	0.409219
J9VFK6	DNA-directed RNA polymerase I subunit RPA49	CNAG_03634	0.496718	0.321928	NaN	NaN		0.873172	0.409323
J9VUG0	Uridylate kinase (UK) (EC 2.7.4.14) (ATP:UMP phosphotransferase) (Deoxycytidylate kinase) (CK) (dCMP kinase) (Uridine monophosphate kinase) (UMP kinase) (UMPK)	CNAG_05935	0.428678	0.411426	0.457332	0.340277	+	3.30926	0.409428
J9VN60	Eukaryotic translation initiation factor 3 subunit G (eIF3g) (Eukaryotic translation initiation factor 3 RNA-binding subunit) (eIF-3 RNA-binding subunit) (Translation initiation factor eIF3 p33 subunit homolog) (eIF3 p33 homolog)	TIF35 CNAG_02657	0.474047	0.492622	0.260628	0.413594	+	2.35678	0.410223
J9VVE1	NADH dehydrogenase [ubiquinone] iron-sulfur protein 4, mitochondrial	CNAG_06180	0.703101	0.470927	0.255803	0.211635	+	1.446	0.410367
J9VMC1	Kinetochore protein SPC25	CNAG_02193	0.560715	NaN	NaN	0.261832		0.65388	0.411273
J9W0G9	Serine/threonine-protein kinase YPK1 (EC 2.7.11.1)	YPK1 CNAG_04678	0.411426	NaN	0.332278	0.49057	+	1.91679	0.411425
J9VNE3	Uncharacterized protein	CNAG_06690	0.411426	NaN	NaN	0.411426		0	0.411426
J9VHK7	Long-chain acyl-CoA synthetase	CNAG_03019	0.556797	-0.0679388	0.253384	0.90381		0.847537	0.411513
J9VNI1	Pyridoxal 5'-phosphate synthase (glutamine hydrolyzing) (EC 4.3.3.6)	CNAG_06908	0.423309	0.471968	0.441484	0.312665	+	2.89183	0.412356
J9VRI8	V-type proton ATPase subunit F	CNAG_05688	0.485427	0.197865	0.470927	0.496718	+	1.98028	0.412734
J9VXL1	Transitional endoplasmic reticulum ATPase	CNAG_04851	0.427606	0.382944	0.449958	0.390668	+	3.9132	0.412794
J9VNE4	TPT domain-containing protein	CNAG_02036	0.426533	0.399445	NaN	NaN	+	1.68046	0.412989
J9W086	Uncharacterized protein	CNAG_06147	0.434028	0.424385	0.462576	0.332278	+	3.16171	0.413317
J9W0Y5	Histone-arginine methyltransferase CARM1	CNAG_01520	0.413594	0.739848	0.0867838	NaN		0.796945	0.413409
J9VKF8	Dihydrolipoyllysine-residue succinyltransferase (EC 2.3.1.61)	CNAG_03596	0.411426	0.438293	0.425459	0.379621	+	4.20538	0.4137
J9VS47	NADH dehydrogenase (Ubiquinone) Fe-S protein 5	CNAG_05267	0.181421	0.752749	0.672652	0.0482362		1.00178	0.413764
J9VX80	Vesicle-fusing ATPase (EC 3.6.4.6)	CNAG_04510	0.463622	0.163499	0.546956	0.482332	+	1.77599	0.414102
J9VW58	UBX domain-containing protein 1	CNAG_06625	0.446786	0.344828	0.430821	0.436162	+	3.40088	0.414649
J9VED8	Histone acetyltransferase type B catalytic subunit (EC 2.3.1.48)	CNAG_00561	0.370722	NaN	0.503857	0.370722	+	1.94933	0.415101
J9VMK4	DNA-directed RNA polymerase (EC 2.7.7.6)	CNAG_07409	0.306845	0.441484	0.599318	0.316146	+	2.04925	0.415948
J9VPC7	Uncharacterized protein	CNAG_05789	0.194087	0.594549	0.194087	0.683472	+	1.31061	0.416549
J9VYL9	Histidine--tRNA ligase (EC 6.1.1.21)	CNAG_01544	0.37629	0.325386	0.552869	0.412511	+	2.473	0.416764
J9VI51	RAB small monomeric GTPase	CNAG_02575	0.471968	0.0799754	0.52707	0.588805	+	1.44407	0.416955
J9VM43	Uncharacterized protein	CNAG_05236	0.6107	0.604071	0.296311	0.157044	+	1.45697	0.417031
J9VVP7	CBFD_NFYB_HMF domain-containing protein	CNAG_02034	0.311503	0.52306	NaN	NaN		0.801205	0.417282
J9VK45	Methionyl-tRNA synthetase (EC 6.1.1.10)	CNAG_01305	0.361768	0.377401	0.407081	0.525067	+	2.82843	0.417829
J9W1A8	Nuclear pore complex protein Nup133	CNAG_05353	0.463622	0.314986	0.750178	0.14274	+	1.32229	0.417882
J9VWI4	Phosphoenolpyruvate carboxykinase (ATP) (EC 4.1.1.49)	CNAG_04217	0.41792	0.41792	NaN	NaN		0	0.41792
J9VYC7	Uncharacterized protein	CNAG_03512	0.572405	0.725959	0.175045	0.200379		1.25814	0.418447
J9VHP0	Transcription initiation factor TFIID subunit 11	CNAG_02770	0.84559	NaN	-0.00578236	NaN		0.297265	0.419904
J9VQE9	Signal recognition particle 54 kDa protein	CNAG_02174	0.459432	0.40163	0.372952	0.445727	+	3.6309	0.419935
J9VMY2	Eukaryotic translation initiation factor 3 subunit A (eIF3a) (Eukaryotic translation initiation factor 3 110 kDa subunit homolog) (eIF3 p110) (Translation initiation factor eIF3, p110 subunit homolog)	TIF32 CNAG_02212	0.557778	0.0854246	0.52707	0.510962	+	1.48029	0.420309
J9VYG3	Solute carrier family 25 (Mitochondrial phosphate transporter), member 23/24/25/41	CNAG_01482	0.598365	0.662661	0.305679	0.121679	+	1.34967	0.422096
J9W2J0	Elongation factor 1-alpha	CNAG_06125	0.428678	0.457332	0.382944	0.421156	+	3.98003	0.422527
J9VP08	Carbamoyl-phosphate synthase (glutamine-hydrolyzing) (EC 6.3.5.5)	CNAG_00976	0.564622	0.427606	0.149259	0.549916	+	1.66075	0.422851
J9VUB1	Histone H4	CNAG_01648 CNAG_07807	0.506907	0.172487	0.67717	0.336855	+	1.52237	0.423355
J9VL38	Cation-transporting ATPase (EC 7.2.2.-)	CNAG_01195	0.52707	NaN	0.130931	0.613532		0.982785	0.423844
J9VIA6	Dihydroorotate dehydrogenase (quinone), mitochondrial (DHOdehase) (EC 1.3.5.2)	CNAG_02794	0.370722	0.375179	0.529071	0.423309	+	2.85405	0.42457
J9VHD5	Carboxymethylenebutenolidase	CNAG_00662	0.521051	0.366252	0.306845	0.505891	+	2.4026	0.42501
J9VTW2	Multifunctional beta-oxidation protein	CNAG_05721	0.24732	NaN	0.382944	0.646163		1.16696	0.425476
J9VKH7	26S proteasome regulatory subunit N3	CNAG_00062	0.286881	0.552869	0.385155	0.480265	+	2.28832	0.426293
J9VD06	Mitochondrial import inner membrane translocase subunit TIM9	CNAG_00019	0.563646	0.487486	0.145351	0.509949	+	1.68474	0.426608
J9VM28	Histone H2A	CNAG_05221	0.393965	0.463622	0.526069	0.323082	+	2.63799	0.426685
J9VVV5	Scavenger mRNA-decapping enzyme DcpS	CNAG_06359	0.443607	0.612588	0.22404	NaN		1.20079	0.426745
J9VU34	Septin	CNAG_01740	0.570463	0.126973	0.740712	0.27262		1.26323	0.427692
J9VM38	Parafibromin	CNAG_02290	0.603122	0.235114	0.466758	0.408168	+	1.9525	0.428291
J9VNJ8	Uncharacterized protein	CNAG_05719	0.428678	0.428678	NaN	NaN		0	0.428678
J9VFH4	V-type proton ATPase subunit H	CNAG_00713	0.443607	0.511974	0.297485	0.462576	+	2.57983	0.42891
J9VKY8	Nuclear pore complex protein Nup155	CNAG_01000	0.50284	-0.205896	0.760434	0.66175		0.842274	0.429782
J9VDY5	Splicing factor 3A subunit 1	CNAG_00111	0.301002	0.299831	1.05658	0.0635029		0.852037	0.43023
J9VU46	Uncharacterized protein	CNAG_01755	0.438293	0.451013	0.422233	0.410341	+	4.70695	0.43047
J9VSW4	Peptide alpha-N-acetyltransferase	CNAG_02110	0.464668	0.297485	0.476122	0.485427	+	2.62589	0.430926
J9VRV0	Methylenetetrahydrofolate reductase (EC 1.5.1.20)	CNAG_05140	0.471968	0.347099	0.0854246	0.819668		1.17772	0.43104
J9VV67	Het-c2 protein	CNAG_01958	0.387363	0.444667	0.524064	0.369606	+	2.94712	0.431425
J9W0F9	Synaptosomal-associated protein, 23kDa	CNAG_06196	0.381837	0.53107	0.381837	NaN	+	1.88519	0.431581
J9VJG1	Ubiquitin-like modifier HUB1	CNAG_05098	0.441484	0.468844	0.439357	0.381837	+	3.7817	0.43288
J9VPA6	Mitochondrial import inner membrane translocase subunit TIM16 (Mitochondrial import inner membrane translocase subunit tim16) (Presequence translocated-associated motor subunit PAM16)	CNAG_03098	0.432959	NaN	NaN	0.432959		0	0.432959
J9VJF3	MICOS complex subunit MIC60 (Mitofilin)	CNAG_07810	0.421156	0.366252	0.396159	0.54893	+	2.767	0.433124
J9VFU2	Cohesin complex subunit SA-1/2	CNAG_00812	0.368489	0.498761	NaN	NaN		1.02265	0.433625
J9VQ78	ATP-binding cassette transporter	CNAG_02262	0.560715	0.478195	0.237564	0.460481	+	2.08951	0.434239
J9VS15	Ubiquitin-conjugating enzyme E2	CNAG_05886	0.158337	0.865523	0.558757	0.158337		1.0703	0.435239
J9VPJ9	Hydrolase	CNAG_03069	0.447844	0.42975	0.447844	0.415759	+	4.89955	0.435299
J9VUN7	Small subunit ribosomal protein S10	CNAG_04400	0.442545	0.370722	NaN	0.493647	+	2.1784	0.435638
J9VQT3	Proline dehydrogenase (EC 1.5.5.2)	CNAG_02048	0.611645	-0.0694519	1.24062	-0.0380064		0.593537	0.436201
J9W1R2	Tubulin beta chain	CNAG_01840	0.352758	0.435095	0.615416	0.342555	+	2.20708	0.436456
T2BPC4	Alanine transaminase (EC 2.6.1.2)	CNAG_03436	0.457332	NaN	NaN	0.41684	+	1.53066	0.437086
J9VZR8	Cleavage stimulation factor subunit 2	CNAG_04541	0.577248	-0.153607	1.20477	0.123004		0.626137	0.437853
J9VNE0	Uncharacterized protein	CNAG_02569	0.477159	0.133564	0.522056	0.620117	+	1.59201	0.438224
J9VIA4	Cactin	CNAG_07323	0.434028	0.755315	NaN	0.126973		0.864143	0.438772
J9VRV8	Methionine-tRNA ligase, beta subunit	CNAG_05827	0.583038	0.480265	0.474047	0.219091	+	1.96334	0.43911
J9VKU6	Coatomer subunit gamma	CNAG_01274	0.447844	0.367371	0.447844	0.493647	+	3.33226	0.439176
J9VXQ9	Chorismate synthase (EC 4.2.3.5)	CNAG_05623	0.557778	0.578214	0.367371	0.254594	+	1.95947	0.439489
J9VP46	Uncharacterized protein	CNAG_03945	0.309176	0.980391	0.309176	0.159629		1.01566	0.439593
J9W313	Phosphoglucomutase (alpha-D-glucose-1,6-bisphosphate-dependent) (EC 5.4.2.2)	CNAG_06313	0.434028	0.387363	0.240009	0.701327	+	1.70907	0.440682
J9VXW4	Uncharacterized protein	CNAG_03324	0.409255	NaN	0.724214	0.196607		0.993084	0.443359
J9VHG6	UDP-glucose 4-epimerase (EC 5.1.3.2)	CNAG_00697	0.405992	0.358396	0.793272	0.217851	+	1.43619	0.443878
J9VM96	Signal sequence binding protein	CNAG_02223	0.408168	0.375179	0.296311	0.701327	+	1.8197	0.445246
J9VMD3	Large subunit ribosomal protein L5e	CNAG_02928	0.405992	0.619178	0.454176	0.304511	+	2.18611	0.445964
J9W0W6	Guanine deaminase	CNAG_06371	0.446786	0.652601	NaN	0.240009		1.1913	0.446465
T2BNH7	Inositol-1-monophosphatase (EC 3.1.3.25)	CNAG_01823	0.726831	0.872632	-0.535332	0.726831		0.572968	0.447741
J9VIF2	Orotidine 5'-phosphate decarboxylase (EC 4.1.1.23)	CNAG_04961	0.309176	NaN	0.479231	0.556797	+	1.59212	0.448401
J9VSJ1	Peptidyl-prolyl cis-trans isomerase (PPIase) (EC 5.2.1.8)	CNAG_04823	0.430821	0.6107	0.305679	NaN	+	1.43496	0.449066
J9VGQ3	1-phosphatidylinositol-4-phosphate 5-kinase	CNAG_00388	0.442545	NaN	NaN	0.461529	+	1.87402	0.452037
J9VKF6	CBFD_NFYB_HMF domain-containing protein	CNAG_01201	0.41792	0.500802	0.54498	0.345964	+	2.70194	0.452416
J9VP96	GTP cyclohydrolase 1 (EC 3.5.4.16) (GTP cyclohydrolase I)	CNAG_04010	0.53107	0.862352	0.0989585	0.318461		1.16297	0.45271
J9VS68	Glutathione reductase (EC 1.8.1.7)	CNAG_02399	0.463622	0.606916	0.466758	0.276199	+	2.16513	0.453374
J9VTU2	Ubiquitin-conjugating enzyme E2-16 kDa	CNAG_05696	0.462576	0.446786	0.356144	0.554834	+	2.81483	0.455085
J9VMR4	Uncharacterized protein	CNAG_02047	0.378512	0.519039	0.425459	0.498761	+	3.10088	0.455443
J9W0Y1	Uncharacterized protein	CNAG_06386	0.267835	0.316146	0.783247	NaN		0.96195	0.455743
J9VJ52	Methionine aminopeptidase (EC 3.4.11.18)	CNAG_03926	0.45628	0.480265	0.432959	NaN	+	3.04879	0.456502
J9VTU1	Uncharacterized protein	CNAG_01471	0.513996	NaN	NaN	0.399445		1.10006	0.45672
J9VHR4	U3 small nucleolar RNA-associated protein 15	CNAG_00775	0.555816	-0.0365258	0.653519	0.655352		1.15056	0.45704
J9VZR6	2-isopropylmalate synthase	CNAG_05496	0.492622	0.347099	0.62854	0.367371	+	2.23235	0.458908
J9VY95	Serine hydroxymethyltransferase (EC 2.1.2.1)	CNAG_04601	0.482332	0.524064	0.476122	0.353888	+	2.95988	0.459101
J9VZL0	Hydroxymethylbilane hydrolyase [cyclizing] (EC 4.2.1.75) (Uroporphyrinogen-III cosynthase)	CNAG_01908	0.458382	0.461529	NaN	NaN	+	2.66203	0.459955
J9VVM8	Protein transporter SEC24	CNAG_06093	0.378512	0.210389	0.795767	0.45628	+	1.47704	0.460237
J9W2N9	26S protease regulatory subunit 6A-B	CNAG_06153	0.379621	0.367371	0.405992	0.689746	+	2.03282	0.460683
J9VR52	AP-2 complex subunit alpha	CNAG_03528	0.446786	0.396159	0.636915	0.366252	+	2.32434	0.461528
J9VL23	Transketolase (EC 2.2.1.1)	CNAG_07445	0.513996	0.56267	0.38405	0.386259	+	2.69562	0.461744
J9VPB7	Membrane fraction protein	CNAG_05154	0.560715	0.296311	0.568519	0.422233	+	2.24877	0.461944
J9VTH7	Guanine nucleotide exchange protein for ADP-robosylation factor	CNAG_01126	0.367371	0.518032	0.325386	0.639695	+	2.11562	0.462621
J9W3G3	Uncharacterized protein	CNAG_06505	0.587845	NaN	NaN	0.339137		0.777612	0.463491
J9VRY5	Mitogen-activated protein kinase (EC 2.7.11.24)	CNAG_04282	0.464668	NaN	NaN	0.464668		0	0.464668
J9VQ11	Phosphatidylserine decarboxylase proenzyme 1, mitochondrial (EC 4.1.1.65) [Cleaved into: Phosphatidylserine decarboxylase 1 beta chain;Phosphatidylserine decarboxylase 1 alpha chain]	PSD1 CNAG_03331	0.404903	0.326537	0.722466	0.404903	+	1.87959	0.464702
J9VDB3	U1 small nuclear ribonucleoprotein 70kDa	CNAG_00140	0.654436	0.196607	0.641546	0.366252	+	1.60099	0.46471
J9VN06	Non-specific serine/threonine protein kinase (EC 2.7.11.1)	CNAG_07427	0.435095	0.428678	0.643394	0.356144	+	2.31436	0.465828
J9VF01	Potassium/sodium efflux P-type ATPase, fungal-type	CNAG_00531	0.503857	0.49774	0.21661	0.645241	+	1.85675	0.465862
J9VI69	dCMP deaminase	CNAG_06708	0.466758	NaN	NaN	0.466758		0	0.466758
J9VT74	HECT-type E3 ubiquitin transferase (EC 2.3.2.26)	CNAG_01251	0.454176	0.420078	0.411426	0.583038	+	2.87958	0.46718
J9VY34	ADP/ATP translocase (ADP,ATP carrier protein)	CNAG_06101	0.608809	0.335712	0.564622	0.362891	+	2.17748	0.468008
J9VVN8	Glutathione peroxidase	CNAG_06287	0.603122	0.557778	0.269033	0.443607	+	2.09102	0.468385
J9VTU7	Actin lateral binding protein	CNAG_05701	0.43189	0.582074	0.326537	0.534062	+	2.4289	0.468641
J9VR16	26S proteasome regulatory subunit RPN7	CNAG_06899	0.511974	0.407081	0.265437	0.691534	+	1.86557	0.469006
J9VN05	Sorting nexin-41	CNAG_02730	0.599318	0.771463	0.185232	0.320773	+	1.41568	0.469197
J9VGF3	4-nitrophenylphosphatase (PNPPase) (EC 3.1.3.41)	CNAG_03957	0.464668	0.69332	0.23634	0.483364	+	1.8189	0.469423
J9VJU4	Actin-depolymerizing factor 1 (Cofilin)	CNAG_02991	0.482332	0.288063	0.713696	0.395063	+	1.85763	0.469788
T2BPZ1	Cytochrome b5 heme-binding domain-containing protein	CNAG_08016	0.655352	0.132248	0.685267	0.407081	+	1.45051	0.469987
J9VLL6	V-type proton ATPase subunit	CNAG_00448	0.587845	0.418999	0.674461	0.199123	+	1.68532	0.470107
J9VR17	Sugar phosphate phosphatase (EC 3.1.3.-)	CNAG_06566	0.411426	0.537048	0.390668	0.54201	+	2.87184	0.470288
J9VL03	F-type H-transporting ATPase subunit H (F-type H-transporting ATPase subunit H, variant)	CNAG_00990	0.515006	0.321928	0.52306	0.524064	+	2.60276	0.471014
J9VQQ3	Calcium-transporting ATPase 2 (EC 7.2.2.10)	PMC1 CNAG_01232	0.553852	0.458382	0.402722	NaN	+	2.06345	0.471652
J9VIK7	Maltose O-acetyltransferase	CNAG_05023	0.471968	NaN	NaN	0.471968		0	0.471968
J9VEV2	Adaptin ear-binding coat-associated protein 2	CNAG_00466	0.462576	0.462576	0.494672	NaN	+	3.29191	0.473274
J9VDT1	Uncharacterized protein	CNAG_07349	0.372952	0.340277	0.706641	NaN		1.25124	0.47329
J9VJ37	26S proteasome regulatory subunit N10	CNAG_00482	0.604071	0.361768	0.78157	0.146655	+	1.37548	0.473516
J9VJ83	Uncharacterized protein	CNAG_03961	0.405992	0.395063	0.654436	0.439357	+	2.35297	0.473712
J9VKK1	Uncharacterized protein	CNAG_02745	0.395063	0.397255	0.92372	0.178874		1.23518	0.473728
J9VRU3	Peptidase	CNAG_07771	0.666302	0.27262	0.378512	0.58111	+	1.87075	0.474636
J9VTL0	U5 small nuclear ribonucleoprotein component	CNAG_01091	0.512985	0.352758	0.564622	0.473008	+	2.73997	0.475843
J9VUS3	SH3 domain-containing protein	CNAG_02393	0.513996	-0.232769	NaN	1.15056		0.449863	0.477262
J9VKR4	2-methoxy-6-polyprenyl-1,4-benzoquinol methylase, mitochondrial (EC 2.1.1.201) (Ubiquinone biosynthesis methyltransferase COQ5)	COQ5 CNAG_00138	0.582074	0.856787	0.536053	-0.0649175		1.04126	0.477499
J9VDT5	Chaperone regulator	CNAG_00060	0.49774	NaN	0.66175	0.276199		1.29752	0.478563
J9VMC0	Cytoplasmic protein	CNAG_02943	0.508936	0.386259	0.49774	0.52306	+	3.21572	0.478999
J9VWM9	Zds_C domain-containing protein	CNAG_05791	0.477159	0.663572	NaN	0.302173	+	1.35671	0.480968
J9VT08	GTP-binding protein rhoA	CNAG_03315	0.54893	0.361768	0.642471	0.374066	+	2.2285	0.481809
J9VK72	Phosphatidyl-N-methylethanolamine N-methyltransferase (EC 2.1.1.71) (Phospholipid methyltransferase) (PLMT)	CNAG_06839	0.541019	0.543001	0.546956	0.303342	+	2.39712	0.48358
J9VDS3	Oligoribonuclease	CNAG_00288	0.465713	0.80653	0.465713	0.196607	+	1.51569	0.483641
J9VLD5	26S proteasome regulatory subunit N5	CNAG_01083	0.573375	0.519039	0.546956	0.297485	+	2.33503	0.484214
J9W0X7	Uncharacterized protein	CNAG_01510	0.574344	0.803227	0.16221	0.402722	+	1.42994	0.485626
J9VZ46	Importin-alpha export receptor	CNAG_07598	0.482332	0.511974	0.442545	0.506907	+	4.11811	0.485939
J9VRR8	Symplekin	CNAG_05787	0.815575	-0.788365	0.813935	1.10367		0.467667	0.486203
J9VRS5	Sarcosine oxidase	CNAG_05115	0.390668	0.762987	0.271426	0.520045	+	1.71896	0.486281
J9VY42	Histone deacetylase complex subunit	CNAG_04679	0.50284	0.341416	0.599318	0.501821	+	2.55217	0.486349
J9W0Q3	Uncharacterized protein	CNAG_06299	0.501821	0.501821	0.343692	0.604071	+	2.54872	0.487852
J9VVB9	Component of oligomeric Golgi complex 4 (Conserved oligomeric Golgi complex subunit 4)	CNAG_06155	0.623867	NaN	0.755315	0.0867838		0.855702	0.488655
J9VXG9	Uncharacterized protein	CNAG_05512	0.529071	0.584962	0.533065	0.308011	+	2.37971	0.488778
J9VP88	ATP synthase subunit alpha	CNAG_05750	0.669027	0.207893	0.66175	0.418999	+	1.67134	0.489417
J9VJ89	Telomere maintenance protein	CNAG_05250	0.421156	0.451013	0.597412	NaN	+	1.91592	0.48986
J9VWR9	Ubiquitin-conjugating enzyme E2 I	CNAG_04328	0.725959	0.0172092	NaN	0.726831		0.759582	0.49
J9VP67	Ketol-acid reductoisomerase, mitochondrial (EC 1.1.1.86) (Acetohydroxy-acid reductoisomerase) (Alpha-keto-beta-hydroxylacyl reductoisomerase)	CNAG_05725	0.674461	0.38405	0.43189	0.469886	+	2.33633	0.490072
J9VK16	DNA-directed RNA polymerases I, II, and III subunit RPABC1	CNAG_00793	0.505891	0.393965	0.571434	NaN	+	1.95951	0.49043
J9VF22	U6 snRNA-associated Sm-like protein LSm3	LSM3 CNAG_00781	0.469886	NaN	0.585924	0.415759	+	1.98676	0.490523
J9VPF0	Lipoyl synthase, mitochondrial (EC 2.8.1.8) (Lipoate synthase) (LS) (Lip-syn) (Lipoic acid synthase)	CNAG_05194	0.319618	0.827006	0.506907	0.309176	+	1.56866	0.490677
J9VPD3	Small nuclear ribonucleoprotein Sm D3 (Sm-D3) (snRNP core protein D3)	CNAG_04050	0.453122	0.313826	0.327687	0.869477	+	1.48819	0.491028
J9VG05	Protein transporter SEC24	CNAG_06773	0.413594	0.261832	0.52306	0.766383	+	1.72048	0.491217
J9VPU9	Asparaginyl-tRNA synthetase (EC 6.1.1.22)	CNAG_02418	0.452068	0.537048	0.501821	0.474047	+	3.94175	0.491246
J9VSL8	tRNA-dihydrouridine(47) synthase [NAD(P)(+)] (EC 1.3.1.89) (tRNA-dihydrouridine synthase 3)	CNAG_06997	0.53107	0.368489	0.568519	0.498761	+	2.829	0.49171
J9VKZ6	Mitochondrial import inner membrane translocase subunit TIM10 (Mitochondrial import inner membrane translocase subunit Tim10)	CNAG_01253	0.400538	0.351628	0.789103	0.427606	+	1.79165	0.492219
J9VQ44	Defective in cullin neddylation protein	CNAG_07418	0.41792	0.637842	0.50284	0.413594	+	2.59326	0.493049
J9VIT5	Cofactor D	CNAG_02574	0.493647	NaN	0.493647	NaN		0	0.493647
J9VQM5	UBX domain-containing protein	CNAG_02097	0.536053	0.512985	0.483364	0.443607	+	3.83969	0.494002
T2BP87	Class E vacuolar protein-sorting machinery protein HSE1 (Class E vacuolar protein-sorting machinery protein hse1)	CNAG_05882	0.818033	0.0962619	0.872632	0.191563		1.02918	0.494622
J9VJB8	Proteasome subunit alpha type	CNAG_04001	0.614474	0.375179	0.763836	0.231432	+	1.5988	0.49623
J9VYU9	Large subunit GTPase 1	CNAG_01634	0.52707	0.538041	0.424385	NaN	+	2.27796	0.496499
J9VV93	Methionine aminopeptidase 2 (MAP 2) (MetAP 2) (EC 3.4.11.18) (Peptidase M)	CNAG_03289	0.467801	0.499782	0.689746	0.328837	+	2.16497	0.496542
J9VI11	6-phosphogluconate dehydrogenase, decarboxylating (EC 1.1.1.44)	CNAG_07561	0.543001	0.507922	0.413594	0.526069	+	3.36903	0.497646
J9VJH0	CBS and PB1 domain-containing protein	CNAG_05109	0.313826	0.703101	0.742437	0.233888	+	1.49715	0.498313
J9VP00	Protein lysine methyltransferase SET5	CNAG_03890	0.572405	0.664483	0.494672	0.261832	+	1.98838	0.498348
J9VUX3	GTP-binding protein ryh1	CNAG_06049	0.499782	0.517024	0.52707	0.452068	+	4.09038	0.498986
J9VXL5	MSP domain-containing protein	CNAG_01961	0.510962	0.366252	0.503857	0.617299	+	2.63423	0.499593
J9VE17	Methyltransf_11 domain-containing protein	CNAG_00409	0.598365	0.451013	0.313826	0.637842	+	2.17939	0.500262
J9VSJ7	Pantoate--beta-alanine ligase (EC 6.3.2.1) (Pantoate-activating enzyme) (Pantothenate synthetase)	CNAG_07414	0.536053	0.260628	0.671746	0.536053	+	1.99273	0.50112
J9VSR2	26S protease regulatory subunit 10B	CNAG_04906	0.594549	0.37629	0.441484	0.594549	+	2.55017	0.501718
J9VKJ6	Branchpoint-bridging protein	CNAG_01158	0.468844	0.793272	0.342555	0.404903	+	1.81448	0.502393
J9VNN5	Uncharacterized protein	CNAG_06577	0.484396	0.484396	0.425459	0.615416	+	2.95868	0.502417
J9VF89	U3 small nucleolar RNA-associated protein 18	CNAG_06798	0.40163	0.80488	0.478195	0.327687	+	1.76011	0.503098
J9VX74	Guanine nucleotide-binding protein subunit alpha	CNAG_04505	0.329985	NaN	NaN	0.679874		0.672985	0.504929
J9VLK1	Component of oligomeric Golgi complex 2 (Conserved oligomeric Golgi complex subunit 2)	CNAG_05062	0.552869	0.284514	0.682573	NaN	+	1.30475	0.506652
J9VWU8	Phosphotransferase (EC 2.7.1.-)	CNAG_05480	0.584962	0.353888	0.584	0.503857	+	2.5826	0.506677
J9W1Z9	YbgI/family dinuclear metal center protein	CNAG_05614	0.649845	0.392867	0.496718	0.487486	+	2.61094	0.506729
J9VND3	Uncharacterized protein	CNAG_07665	0.441484	0.943359	-0.332789	0.975263		0.708667	0.506829
J9VH90	Alpha 1,3-glucosidase	CNAG_04033	0.442545	0.569491	0.508936	NaN	+	2.28503	0.506991
J9VZE5	Phosphoserine transaminase (EC 2.6.1.52)	CNAG_05398	0.578214	0.15056	0.653519	0.648005	+	1.6144	0.507574
J9VEU7	Serine palmitoyltransferase	CNAG_00742	0.249749	NaN	NaN	0.765535		0.523981	0.507642
J9VMD6	Uncharacterized protein	CNAG_07382	0.80488	0.426533	0.202888	0.596458	+	1.54576	0.50769
J9VVF4	Exosome complex component MTR3, animal type	CNAG_04839	0.507922	0.507922	NaN	NaN		0	0.507922
J9VRB5	Rab GDP dissociation inhibitor	CNAG_03591	0.489543	0.22404	0.761285	0.56267	+	1.71035	0.509385
J9VLJ4	Translocation protein SEC72	CNAG_01024	0.320773	1.03844	0.444667	0.238787		1.17644	0.510666
J9W2Q3	S-(hydroxymethyl)glutathione dehydrogenase (EC 1.1.1.284)	CNAG_06168	0.510962	0.475085	0.530071	0.53107	+	4.43477	0.511797
J9VI71	CAMK protein kinase	CNAG_07580	0.511974	0.511974	NaN	NaN		0	0.511974
J9VJ27	Myosin-1	CNAG_05172	0.495695	0.389567	0.615416	0.54893	+	2.76295	0.512402
T2BQ68	Kynurenine aminotransferase, variant	CNAG_00026	0.77484	0.414677	0.687061	0.180148	+	1.49581	0.514181
J9VIW1	Preconditioning-inducible protein	CNAG_06892	0.318461	0.477159	0.77484	0.489543	+	1.91	0.515001
J9VSG8	NAD-dependent protein deacetylase (EC 2.3.1.286)	CNAG_07712	0.125651	NaN	0.938098	0.49057		0.800744	0.518106
J9VR82	Transcriptional regulator (Transcriptional regulator, variant)	CNAG_07797	0.50284	0.477159	NaN	0.57628	+	2.48654	0.51876
J9VHQ8	Transcription factor IWS1	CNAG_02956	0.22033	-0.117161	1.45418	NaN		0.408272	0.519115
J9VI78	Protein-lysine N-methyltransferase EFM4 (EC 2.1.1.-) (Elongation factor methyltransferase 4)	EFM4 CNAG_06891	0.40163	0.0482362	1.04334	0.587845		1.06126	0.520264
J9VVE2	Uncharacterized protein	CNAG_02134	0.512985	0.445727	0.512985	0.613532	+	3.19786	0.521307
J9VHM9	PX domain-containing protein	CNAG_02989	0.605968	0.675364	0.549916	0.259423	+	1.97394	0.522668
J9VEG9	Eukaryotic translation initiation factor 3 subunit I (eIF3i) (Eukaryotic translation initiation factor 3 39 kDa subunit homolog) (eIF-3 39 kDa subunit homolog)	TIF34 CNAG_00602	0.487486	0.513996	0.69332	0.396159	+	2.45154	0.52274
J9VPP7	ATP synthase subunit beta (EC 7.1.2.2)	CNAG_05918	0.583038	0.457332	0.526069	0.528071	+	3.58555	0.523627
J9VSI8	26S protease regulatory subunit 4	CNAG_02239	0.491597	0.342555	0.797428	0.466758	+	1.9115	0.524584
J9VR71	t-SNARE coiled-coil homology domain-containing protein	CNAG_01028	0.455229	NaN	NaN	0.594549		1.07573	0.524889
J9VHL2	Nuclear pore protein	CNAG_02816	0.67084	0.0607391	0.784923	0.586885	+	1.33364	0.525847
J9VQ41	Coatomer subunit delta	CNAG_01414	0.452068	0.584962	0.445727	0.621055	+	2.86786	0.525953
J9VQX1	Antiviral helicase SKI2	CNAG_04131	0.436162	0.910733	0.503857	0.254594	+	1.49473	0.526337
J9VLY0	UCH domain-containing protein	CNAG_06983	0.426533	NaN	0.791606	0.361768		1.22987	0.526636
J9W1Q1	Protein disulfide-isomerase	CNAG_05477	0.621055	NaN	NaN	0.432959		0.949135	0.527007
J9VYS1	tRNA pseudouridine(38-40) synthase	CNAG_06353	0.494672	0.254594	0.473008	0.889084	+	1.55188	0.527839
J9VDY0	ORC_WH_C domain-containing protein	CNAG_00362	0.369606	0.366252	0.689746	0.688852	+	1.96984	0.528614
J9W149	Uncharacterized protein	CNAG_01596	0.961994	0.67084	0.351628	0.138814		1.21802	0.530819
J9VKV9	BZIP domain-containing protein	CNAG_07560	0.399445	0.428678	0.764686	NaN	+	1.34278	0.530936
J9VWC4	DUF4149 domain-containing protein	CNAG_05682	0.529071	0.444667	0.605968	0.552869	+	3.26471	0.533144
J9W108	Acetohydroxy-acid synthase small subunit	CNAG_06421	0.765535	0.425459	0.80653	0.136191	+	1.36737	0.533429
J9VR74	Coatomer subunit alpha	CNAG_03554	0.554834	0.52306	0.529071	0.52707	+	5.26309	0.533509
J9VZ98	E3 ubiquitin-protein ligase (EC 2.3.2.26)	CNAG_05355	0.763836	0.0894982	0.54893	0.733788	+	1.38216	0.534013
J9VUY0	Protein arginine N-methyltransferase 3	CNAG_02317	0.488515	0.520045	0.640621	0.488515	+	3.17223	0.534424
J9VLC5	Transferase	CNAG_02546	0.638769	0.14274	0.609755	0.747602	+	1.55011	0.534717
J9VLM7	Ubiquitin carboxyl-terminal hydrolase (EC 3.4.19.12)	CNAG_00989	0.436162	NaN	0.710173	0.461529	+	1.59199	0.535954
J9VQ91	Cytoskeleton assembly control protein	CNAG_02237	0.593593	0.377401	0.602172	0.575312	+	2.67619	0.53712
J9VPX2	Translocation protein SEC63	CNAG_02937	0.437228	0.520045	0.663572	0.528071	+	2.84657	0.537229
J9VQ70	Phosphatidylserine decarboxylase	CNAG_01380	0.521051	0.353888	0.589763	0.687956	+	2.33398	0.538165
J9VSD2	mRNA binding protein	CNAG_04848	0.638769	0.0717627	0.692427	0.756169	+	1.37831	0.539782
J9VNK4	Uncharacterized protein	CNAG_01149	0.368489	0.369606	NaN	0.881273		1.05963	0.539789
J9W239	Cell wall integrity protein scw1	CNAG_05663	0.540027	0.540027	NaN	NaN		0	0.540027
J9VSB8	Uncharacterized protein	CNAG_04438	0.541019	0.402722	NaN	0.678973	+	1.6767	0.540905
J9VGN6	DNA replication licensing factor MCM5 (EC 3.6.4.12)	CNAG_04052	0.499782	0.233888	0.892974	NaN		0.97745	0.542215
J9VL36	Cytoplasmic protein	CNAG_06905	0.623867	0.641546	0.369606	0.537048	+	2.50075	0.543017
J9VTQ3	Uncharacterized protein	CNAG_01047	0.468844	NaN	NaN	0.620117		1.05614	0.544481
J9VNW2	Aldehyde dehydrogenase (NAD )	CNAG_06628	0.501821	0.547943	0.626673	0.501821	+	3.462	0.544565
J9VT98	Sphingolipid C9-methyltransferase	CNAG_01475	0.792439	0.349365	0.524064	0.520045	+	2.02665	0.546478
J9VWV2	tRNA (adenine(58)-N(1))-methyltransferase catalytic subunit TRM61 (EC 2.1.1.220) (tRNA(m1A58)-methyltransferase subunit TRM61)	CNAG_05485	0.66175	0.491597	0.409255	0.624803	+	2.58325	0.546851
J9VUP9	Cytoplasmic protein	CNAG_01764	0.519039	0.423309	NaN	0.698663	+	1.67605	0.547004
J9VXD6	Probable electron transfer flavoprotein subunit beta	CNAG_01870	0.647084	0.468844	0.695103	0.378512	+	2.28463	0.547386
J9VFT5	Uncharacterized protein	CNAG_03726	0.585924	0.58111	0.412511	0.613532	+	2.90135	0.548269
J9VQU0	Glucose-6-phosphate 1-epimerase (EC 5.1.3.15)	CNAG_07559	0.605968	0.701327	0.355016	0.53107	+	2.30637	0.548345
J9VQU4	J domain-containing protein	CNAG_02038	0.435095	NaN	NaN	0.66175		0.886971	0.548422
J9VKA9	Dihydrolipoyl dehydrogenase (EC 1.8.1.4)	CNAG_07004	0.539035	0.446786	0.612588	0.595504	+	3.16388	0.548478
J9VM32	Uncharacterized protein	CNAG_05226	0.365133	0.745022	0.467801	0.617299	+	2.14611	0.548814
J9VS09	Bud site selection protein 31	CNAG_05225	0.296311	0.0551957	NaN	1.29748		0.544745	0.549664
J9VSE6	Pre-mRNA-splicing factor ATP-dependent RNA helicase PRP16	CNAG_02303	0.515006	0.803227	0.620117	0.263034	+	1.78386	0.550346
J9VKM6	Terpene cyclase/mutase family member (EC 5.4.99.-)	CNAG_01129	0.395063	0.707525	NaN	NaN		0.754976	0.551294
J9VQ24	Eukaryotic translation initiation factor 5A (eIF-5A)	CNAG_01428	0.543991	0.316146	0.639695	0.706641	+	2.1249	0.551618
J9VIA8	Heterokaryon incompatibility protein HET-C	CNAG_03638	0.630405	0.211635	0.914564	0.452068	+	1.473	0.552168
J9VV75	Elongation factor Tu	CNAG_03263	0.56267	0.418999	0.721591	0.509949	+	2.49811	0.553302
J9VQ75	Uncharacterized protein	CNAG_01375	0.623867	0.407081	0.516015	0.666302	+	2.60971	0.553316
J9VT22	Complex I-B14.7 (NADH dehydrogenase [ubiquinone] 1 alpha subcomplex subunit 11) (NADH-ubiquinone oxidoreductase subunit B14.7)	CNAG_04612	0.533065	0.491597	0.787432	0.402722	+	2.17042	0.553704
J9VHT8	26S proteasome regulatory subunit N8	CNAG_00046	0.445727	NaN	0.80488	0.411426	+	1.31962	0.554011
J9VUF9	Alcohol dehydrogenase (NADP )	CNAG_01896	0.510962	0.578214	0.370722	0.756169	+	2.20868	0.554017
J9VQY1	Translation initiation factor eIF-2B subunit delta	CNAG_03448	0.49057	0.446786	0.695103	0.584	+	2.68094	0.554115
H6VMG0	Protein-tyrosine-phosphatase (EC 3.1.3.48)	PTP2 CNAG_05155	0.570463	0.352758	0.688852	0.60502	+	2.34807	0.554273
J9VRA8	RNA helicase (EC 3.6.4.13)	CNAG_06626	0.538041	0.606916	0.682573	0.389567	+	2.52299	0.554274
J9VH55	Catalase (EC 1.11.1.6)	CNAG_00575	0.488515	0.632268	0.232661	0.864731	+	1.60568	0.554544
J9W0R4	26S proteasome regulatory subunit RPN1	CNAG_07863	0.686164	0.552869	0.751035	0.228973	+	1.75825	0.55476
J9VIU6	Prefoldin subunit 4	CNAG_05107	0.678973	0.725959	0.452068	0.362891	+	2.09939	0.554973
J9VZD9	ATP synthase mitochondrial F1 complex assembly factor 2	CNAG_01818	0.534062	0.686164	0.555816	0.444667	+	2.80938	0.555177
J9VUE4	TBC1 domain family member 5	CNAG_01876	0.343692	NaN	0.696884	0.625738	+	1.44741	0.555438
J9VKA2	Probable electron transfer flavoprotein subunit alpha	CNAG_06806	0.575312	0.615416	0.647084	0.386259	+	2.60823	0.556018
J9VZA8	Ribose-phosphate diphosphokinase (EC 2.7.6.1)	CNAG_05365	0.850399	0.0186342	NaN	0.8024		0.757581	0.557145
J9VX98	DNA-binding protein	CNAG_04530	0.511974	0.464668	0.454176	0.798258	+	2.19666	0.557269
J9VW17	Uncharacterized protein	CNAG_06993	0.662661	NaN	0.452068	NaN		0.924934	0.557365
J9VTN2	Sorting nexin MVP1	CNAG_06664	0.558757	NaN	0.558757	NaN		0	0.558757
J9VNZ5	Pre-mRNA-splicing factor 18	CNAG_05887	1.15704	-0.0394883	NaN	NaN		0.282564	0.558778
J9VRV4	Very-long-chain 3-oxoacyl-CoA reductase (EC 1.1.1.330) (3-ketoacyl-CoA reductase) (3-ketoreductase) (KAR) (Microsomal beta-keto-reductase)	CNAG_04488	0.613532	0.535058	0.613532	0.479231	+	3.36127	0.560338
J9VWX1	Diadenosine tetraphosphate synthetase (EC 6.1.1.14)	CNAG_05900	0.597412	0.299831	0.597412	0.746743	+	2.02874	0.560349
J9VW06	Uncharacterized protein	CNAG_06185	1.11703	0.0745054	0.489543	NaN		0.686838	0.560359
J9VPS8	Metal resistance protein ycf1	CNAG_02977	0.830255	0.534062	0.895303	-0.0174171		1.12981	0.560551
J9VMR1	E3 ubiquitin ligase complex SCF subunit	CNAG_00829	0.466758	0.644318	-0.284546	1.42062		0.684488	0.561787
J9VKD0	Seryl-tRNA synthetase (EC 6.1.1.11) (Seryl-tRNA(Ser/Sec) synthetase)	CNAG_01435	0.633199	0.536053	0.658097	0.420078	+	2.72017	0.561857
J9VW18	Tryptophanyl-tRNA synthetase (EC 6.1.1.2)	CNAG_04604	0.566572	0.738119	0.286881	0.657183	+	1.97523	0.562189
T2BPB5	Sterol 3beta-glucosyltransferase, variant	CNAG_03247	0.933573	0.169925	0.627607	0.518032	+	1.42473	0.562284
J9VIR0	Alanine--glyoxylate transaminase (EC 2.6.1.44)	CNAG_07808	0.631337	0.557778	0.575312	0.489543	+	3.51646	0.563493
J9VKC4	GTP-binding protein ypt2	CNAG_02817	0.557778	0.586885	0.512985	0.597412	+	4.08302	0.563765
J9W358	Solute carrier family 25 (Mitochondrial phosphate transporter), member 3	CNAG_06377	0.532068	0.538041	0.520045	0.666302	+	3.31172	0.564114
J9VNX6	RNA polymerase-associated protein RTF1	CNAG_06648	0.52707	NaN	0.440421	0.725087	+	1.66599	0.564193
J9VNK1	Peptidyl-prolyl isomerase G (Cyclophilin G)	CNAG_06927	0.564622	NaN	0.564622	NaN		0	0.564622
J9VGH0	T-complex protein 1 subunit eta (TCP-1-eta) (CCT-eta)	CNAG_07346	0.522056	0.463622	0.571434	0.702214	+	2.80673	0.564832
J9VQH0	Transcription initiation factor IIE subunit alpha	CNAG_02767	0.704872	0.706641	0.0454429	0.8024	+	1.31833	0.564839
J9VKX7	Homoisocitrate dehydrogenase	CNAG_01264	0.529071	0.380729	0.820485	0.53107	+	2.06141	0.565339
J9VKU1	Actin-related protein 8	CNAG_03723	0.410341	0.378512	NaN	0.909197		1.09092	0.566017
J9VJ90	Cysteine synthase	CNAG_05028	0.561693	0.695103	0.460481	0.54893	+	2.87301	0.566551
J9VZW0	Cytochrome b5	CNAG_05554	0.630405	0.467801	0.62293	0.545968	+	3.18058	0.566776
J9VRS2	Proteasome subunit alpha type	CNAG_05792	0.602172	0.602172	0.645241	0.41792	+	2.81486	0.566876
J9VL70	Uncharacterized protein	CNAG_01157	0.768925	0.365133	NaN	NaN		0.662013	0.567029
J9VJ93	Zn(2)-C6 fungal-type domain-containing protein	CNAG_05255	0.908429	NaN	NaN	0.227741		0.463917	0.568085
J9VV68	Clathrin heavy chain	CNAG_04904	0.659011	0.451013	0.616358	0.547943	+	2.96028	0.568581
J9VYP7	Ribosome biogenesis protein YTM1	YTM1 CNAG_06318	0.617299	0.963474	0.42975	0.265437	+	1.49387	0.56899
J9VKI6	Nuclear mRNA splicing protein	CNAG_00073	0.565597	NaN	0.572405	NaN	+	2.41928	0.569001
J9VM72	Uncharacterized protein	CNAG_00661	0.840765	NaN	NaN	0.297485		0.547449	0.569125
J9VUL7	C2H2 zinc finger protein Zas1A	CNAG_01973	0.691534	NaN	NaN	0.446786		0.870226	0.56916
J9VGY3	Phosphoadenosine phosphosulfate reductase	CNAG_03898	0.73292	0.57918	0.414677	0.551885	+	2.49992	0.569666
J9VKW0	Proteasome subunit alpha type	CNAG_01035	0.570463	0.543991	0.421156	0.744161	+	2.4753	0.569943
J9VN22	T-complex protein 1 subunit gamma	CNAG_02710	0.539035	0.595504	0.609755	0.536053	+	4.08831	0.570087
J9VLE2	Lysophospholipid acyltransferase	CNAG_00365	0.589763	0.459432	0.546956	0.68437	+	2.9255	0.57013
J9VG09	ATP synthase subunit delta, mitochondrial (F-ATPase delta subunit)	CNAG_06767	0.614474	0.283329	0.769772	0.614474	+	1.9416	0.570512
J9VPN4	Uncharacterized protein	CNAG_03027	0.789103	0.84318	0.443607	0.206643	+	1.49472	0.570633
T2BNX4	VPS37 C-terminal domain-containing protein	CNAG_02313	0.642471	0.501821	NaN	NaN		1.10869	0.572146
J9VM36	DNA-directed RNA polymerase III subunit RPC4	CNAG_02520	0.673556	0.470927	NaN	NaN		0.952505	0.572242
T2BMI5	Glutathione peroxidase	CNAG_02503	0.695103	0.554834	0.869477	0.169925	+	1.5086	0.572335
J9VXU0	Coatomer subunit beta (Beta-coat protein)	CNAG_03299	0.633199	0.612588	0.476122	0.567545	+	3.30736	0.572364
J9VT84	mRNA-capping enzyme subunit beta (EC 3.6.1.74) (mRNA 5'-phosphatase) (mRNA 5'-triphosphate monophosphatase)	CNAG_06549	0.611645	NaN	NaN	0.538041	+	1.3904	0.574843
J9VN73	Mitochondrial import inner membrane translocase TIM40 (Mitochondrial intermembrane space import and assembly protein 40)	CNAG_02106	0.859174	0.511974	0.508936	0.420078	+	2.0171	0.575041
J9VUK6	Proteasome subunit beta	CNAG_01957	0.564622	0.52306	0.624803	0.588805	+	3.9495	0.575322
J9VZC4	Dolichyl-diphosphooligosaccharide--protein glycotransferase (EC 2.4.99.18)	CNAG_04364	0.546956	0.482332	0.553852	0.720716	+	2.83045	0.575964
J9VI17	Uncharacterized protein	CNAG_00118	0.479231	0.675364	NaN	NaN		0.970123	0.577297
J9VHZ9	Heat shock transcription factor (HSTF) (Heat shock factor protein) (HSF)	HSF1 CNAG_07460	0.537048	0.619178	NaN	NaN	+	1.34539	0.578113
J9VMZ8	Pinin_SDK_memA domain-containing protein	CNAG_02197	0.511974	0.420078	0.604071	0.77905	+	2.31826	0.578793
J9VRJ9	Adenosylhomocysteinase (EC 3.3.1.1)	CNAG_00886	0.605968	0.598365	0.489543	0.624803	+	3.49529	0.57967
T2BP03	Ubiquitinyl hydrolase 1 (EC 3.4.19.12)	CNAG_05650	0.568519	0.304511	0.624803	0.821302	+	1.91399	0.579784
J9VLG3	26S protease regulatory subunit 6B	CNAG_03904	0.672652	0.672652	0.612588	0.361768	+	2.36245	0.579915
J9VRS6	5'-3' exoribonuclease (EC 3.1.13.-)	CNAG_05797	0.634129	0.75446	0.634129	0.298658	+	2.01572	0.580344
J9VTW1	Uncharacterized protein	CNAG_01492	0.640621	0.510962	0.485427	0.68437	+	2.90002	0.580345
J9VN62	ATP-dependent DNA helicase II subunit 2 (EC 3.6.4.12) (ATP-dependent DNA helicase II subunit Ku80)	CNAG_03637	0.474047	NaN	0.52306	0.744161	+	1.70157	0.580423
J9VFH5	L-fuconate dehydratase (EC 4.2.1.68)	CNAG_03599	0.612588	0.702214	0.511974	0.50284	+	2.94483	0.582404
J9VQ53	ATP-dependent RNA helicase DOB1	CNAG_01398	0.648005	0.475085	0.598365	0.614474	+	3.23172	0.583982
J9VPG5	Alpha-amylase	CNAG_03146	0.728574	0.318461	0.564622	0.728574	+	2.04041	0.585058
J9VG20	Oxidoreductase	CNAG_00154	0.564622	0.639695	0.549916	0.588805	+	4.07905	0.585759
J9VTY6	Allantoinase	CNAG_00934	0.658097	0.513996	NaN	NaN		1.10859	0.586047
J9VJ61	NAD(P)H:quinone oxidoreductase, type IV	CNAG_03936	1.00288	0.132248	NaN	0.623867		0.837151	0.586332
J9VUJ9	Mechanosensitive ion channel protein	CNAG_01704	0.623867	0.466758	0.69332	0.56267	+	2.92682	0.586653
J9VDS7	Ras-like protein	CNAG_00293	0.508936	0.738984	0.809826	0.291604	+	1.81083	0.587337
J9VMQ2	Peptidylprolyl isomerase (EC 5.2.1.8)	CNAG_02309	0.85599	-0.347399	0.821302	1.02006		0.799461	0.587488
J9VPJ7	COP9 signalosome complex subunit 4	CNAG_03151	0.588805	NaN	NaN	0.588805		0	0.588805
J9W1J3	Uncharacterized protein	CNAG_01738	0.595504	0.595504	0.57628	NaN	+	3.92703	0.589096
J9VSV0	alpha-1,2-Mannosidase (EC 3.2.1.-)	CNAG_03240	0.599318	0.556797	0.396159	0.80488	+	2.22364	0.589289
J9VE84	Fe-S_biosyn domain-containing protein	CNAG_00491	0.428678	0.755315	NaN	NaN		0.766075	0.591997
J9VQV2	RNA helicase (EC 3.6.4.13)	CNAG_03419	0.57628	NaN	0.607863	NaN	+	1.77018	0.592072
J9VPY5	Mitochondrial import inner membrane translocase subunit	CNAG_03301	0.644318	0.734655	0.366252	0.623867	+	2.30691	0.592273
J9VGB0	Serine/threonine-protein phosphatase (EC 3.1.3.16)	CNAG_03673	0.598365	0.526069	0.68437	0.560715	+	3.38382	0.59238
J9VXN1	Uncharacterized protein	CNAG_03220	0.592636	0.528071	0.657183	NaN	+	2.40539	0.59263
J9VJM4	Pre-mRNA-splicing ATP-dependent RNA helicase PRP28	CNAG_00685	0.667211	0.457332	0.656268	NaN	+	1.88781	0.593603
J9VP24	ATP-dependent RNA helicase DHX8/PRP22	CNAG_00960	0.746743	0.746743	0.630405	0.250962	+	1.82528	0.593713
J9VMG4	Uncharacterized protein	CNAG_02421	0.679874	0.662661	0.648005	0.389567	+	2.48797	0.595027
J9VW35	Vesicular-fusion protein SEC18 (EC 3.6.4.6)	CNAG_06600	0.582074	0.509949	0.635987	0.652601	+	3.46368	0.595153
J9VPT2	Uncharacterized protein	CNAG_03241	0.371838	0.326537	0.852798	0.830255	+	1.60244	0.595357
J9VLJ5	5-aminolevulinate synthase (EC 2.3.1.37) (5-aminolevulinic acid synthase) (Delta-ALA synthase) (Delta-aminolevulinate synthase)	CNAG_03939	0.884403	0.887525	-0.152003	0.763836		1.00833	0.59594
J9VLF1	Histone acetyltransferase GCN5 (EC 2.3.1.48)	CNAG_00375	0.672652	NaN	0.407081	0.708408	+	1.61089	0.596047
J9VN66	Uncharacterized protein	CNAG_07472	0.596458	0.626673	0.568519	NaN	+	3.10258	0.597217
J9W491	Endoribonuclease YSH1	CNAG_05629	0.53107	0.204141	NaN	1.05797		0.859631	0.597727
J9VG33	Probable vacuolar protein sorting-associated protein 16 homolog	CNAG_06737	0.614474	0.602172	0.683472	0.491597	+	3.19686	0.597929
J9VP56	Pre-mRNA-splicing factor CWC22	CNAG_07689	0.317304	0.265437	0.851999	0.963474	+	1.35164	0.599554
J9VGJ7	Inosine triphosphate pyrophosphatase (ITPase) (Inosine triphosphatase) (EC 3.6.1.9) (Non-canonical purine NTP pyrophosphatase) (Non-standard purine NTP pyrophosphatase) (Nucleoside-triphosphate diphosphatase) (Nucleoside-triphosphate pyrophosphatase) (NTPase)	CNAG_00316	0.732052	0.366252	0.702214	NaN	+	1.44217	0.600173
J9VTX1	PP28 domain-containing protein	CNAG_00972	0.545968	NaN	0.654436	NaN		1.24133	0.600202
J9VR61	DNA topoisomerase I (EC 5.6.2.1) (DNA topoisomerase 1)	CNAG_04190	0.630405	0.0482362	1.09424	0.630405		1.17023	0.600821
J9W1A7	Dynamin GTPase	CNAG_01655	0.584	0.370722	0.808179	0.640621	+	2.16031	0.600881
J9VVD7	Oxysterol-binding protein	CNAG_02139	0.440421	1.24428	0.440421	0.27858		1.15354	0.600925
J9VJV8	Hsp90 chaperone protein kinase-targeting subunit	CNAG_01391	0.881273	0.653519	0.22033	0.648926	+	1.65041	0.601012
J9VU37	HIT-type domain-containing protein	CNAG_05810	0.625738	0.503857	0.648926	0.625738	+	3.44794	0.601065
J9VHZ0	Uroporphyrinogen decarboxylase (EC 4.1.1.37)	CNAG_06799	0.977463	0.990592	-0.304006	0.741575		0.838159	0.601406
J9VKT1	Uncharacterized protein	CNAG_02655	1.2302	-0.260152	0.457332	0.97966		0.782185	0.601761
J9VJB3	Guanosine-diphosphatase	CNAG_03996	0.584962	0.612588	0.564622	0.645241	+	4.26824	0.601853
J9VKQ5	Mevalonate kinase (EC 2.7.1.36)	CNAG_02686	0.659011	0.617299	0.618239	0.517024	+	3.55988	0.602893
J9VZC6	Fe-S cluster assembly protein DRE2 (Anamorsin homolog)	DRE2 CNAG_01802	0.480265	0.858379	0.367371	0.709291	+	1.91684	0.603826
J9VMF6	TatD DNase	CNAG_02431	0.604071	NaN	0.604071	NaN		0	0.604071
J9VSA2	Non-specific serine/threonine protein kinase (EC 2.7.11.1)	CNAG_05970	0.457332	0.284514	1.18142	0.493647		1.25825	0.604228
J9VIL5	Threonine dehydratase (EC 4.3.1.19) (Threonine deaminase)	CNAG_07529	0.513996	0.752749	0.545968	NaN	+	1.82415	0.604238
J9VN11	D-lactaldehyde dehydrogenase	CNAG_02182	0.73292	0.687956	0.177599	0.818851	+	1.60114	0.604332
J9VMV2	Cytoplasmic protein	CNAG_02240	0.422233	1.13027	0.49774	0.369606	+	1.37729	0.604963
J9VWF2	Zn(2)-C6 fungal-type domain-containing protein	CNAG_05380	0.687956	NaN	0.526069	NaN		1.07369	0.607013
J9VW10	N-acetylglucosamine-6-phosphate deacetylase (EC 3.5.1.25)	CNAG_06190	0.711054	0.469886	0.75446	0.493647	+	2.43615	0.607262
J9VWZ0	Kinase regulator	CNAG_05541	0.690641	NaN	NaN	0.524064		1.06168	0.607352
J9VRT0	Nicotinate phosphoribosyltransferase (EC 6.3.4.21)	CNAG_05120	0.716332	0.638769	0.906121	0.168642	+	1.51736	0.607466
J9VKM0	5'-deoxynucleotidase (EC 3.1.3.89)	CNAG_01351	0.605968	NaN	NaN	0.609755	+	2.7027	0.607862
J9VZA0	Uncharacterized protein	CNAG_01761	0.678973	0.377401	0.981122	0.393965	+	1.62741	0.607865
J9VW98	COP9 signalosome complex subunit 6	CNAG_06680	0.574344	0.599318	0.575312	0.682573	+	3.78824	0.607887
J9VMC5	Eukaryotic translation initiation factor 3 subunit C (eIF3c) (Eukaryotic translation initiation factor 3 93 kDa subunit homolog) (eIF3 p93) (Translation initiation factor eIF3, p93 subunit homolog)	NIP1 CNAG_07628	0.612588	0.580145	0.62854	0.612588	+	4.98883	0.608466
J9VPP9	GTPase activating protein	CNAG_02458	0.584	0.590722	0.543001	0.716332	+	3.29471	0.608514
J9VTH9	Calmodulin	CNAG_01557	0.609755	NaN	NaN	0.609755		0	0.609755
J9VMJ3	Aldehyde dehydrogenase	CNAG_02377	0.657183	0.629473	0.464668	0.687956	+	2.92984	0.60982
J9VKZ1	Uncharacterized protein	CNAG_06946	0.607863	0.572405	0.671746	0.587845	+	3.99696	0.609965
J9VWY4	Mitochondrial outer membrane 72K protein	CNAG_01682	0.651683	0.49057	0.656268	0.647084	+	3.20568	0.611401
J9VW57	Beta-flanking protein	CNAG_04566	0.552869	0.703101	0.630405	0.561693	+	3.39123	0.612017
J9VQN3	Uncharacterized protein	CNAG_02687	0.692427	0.557778	0.512985	0.686164	+	3.05543	0.612339
J9VGA0	Uncharacterized protein	CNAG_03882	0.800745	NaN	NaN	0.424385		0.721832	0.612565
[truncated: 422 more rows]

## Sheet: phospho-proteomics
Data Set S3. Proteomic and phosphoproteomic fold-change scores from the comparative analysis of CK2 mutants in C. neoformans.
Proteins	Protein name	Gene name	Positions within proteins	Code	Localization prob	Score	Score for localization	Number of Phospho (STY)	Amino acid	Phospho (STY) Probabilities	Modified sequence	Position in peptide	Charge	Mass error [ppm]	global	Phospho(STY) ratio	Normalized Phospho/global	Ratio cka1/WT normalized___1	Ratio cka1/WT normalized___2	Ratio cka1/WT normalized___3	Ratio cka1/WT count	Intensity	Intensity cka1	IntensityWT	Intensity cka1 1st	Intensity WT 1st	Intensity cka1 2nd	Intensity WT 2nd	Intensity cka1 3rd	Intensity WT 3rd	Intensity cka1/WT 1st	Intensity cka1/WT 2st	Intensity cka1/WT 3st	Best localization evidence ID	Best localization MS/MS ID	Best localization raw file	Best PEP scan number
J9VLU7	U4/U6 small nuclear ribonucleoprotein PRP31	CNAG_04069	21	J9VLU7_21	0.999963	127.59	114.9	1	S	S(1)PS(1)PGPEASSSMPPPGLPNQGK	_S(Phospho (STY))PS(Phospho (STY))PGPEASSSM(Oxidation (M))PPPGLPNQGK_	1	2	-1.0012	1.0024	0.27049	0.269842		0.27049		8	20723000	17017000	3705800	6407300	3321900	7422600	237510	3187400	146350	0.518456	0.0319982	0.0459152	53117	68962	20220325_CKa1_KO_TiO2_18O_label_150min_CID_F2_1	11594
J9VLU7	U4/U6 small nuclear ribonucleoprotein PRP31	CNAG_04069	23	J9VLU7_23	0.999974	127.59	114.9	1	S	S(1)PS(1)PGPEASSSMPPPGLPNQGK	_S(Phospho (STY))PS(Phospho (STY))PGPEASSSM(Oxidation (M))PPPGLPNQGK_	3	2	-1.0012	1.0024	0.27049	0.269842		0.27049		8	20723000	17017000	3705800	6407300	3321900	7422600	237510	3187400	146350	0.518456	0.0319982	0.0459152	53117	68962	20220325_CKa1_KO_TiO2_18O_label_150min_CID_F2_1	11594
J9VT51	Protein transport protein SEC31 (Protein transport protein sec31)	CNAG_04803	541	J9VT51_541	0.999981	82.479	76.063	1	T	T(1)PIAEKPEAIEDVSTASDVGVESHADDK	_T(Phospho (STY))PIAEKPEAIEDVSTASDVGVESHADDK_	1	3	0.28051	1.2522	0.17582	0.140409	0.17582	0.35864		2	18997000	17557000	1440100	6849600	167390	5329700	820090	5377200	452660	0.0244379	0.153872	0.0841814	61219	79301	20220325_CKa1_KO_TiO2_18O_label_150min_CID_F2_3	11781
J9VUW2	Protein SQS1	CNAG_01848	519	J9VUW2_519	0.999987	89.434	75.191	1	S	DDS(1)DIEWGS(1)DGPPNLLGGEQDPSVNDLVGGGK	_DDS(Phospho (STY))DIEWGS(Phospho (STY))DGPPNLLGGEQDPSVNDLVGGGK_	9	3	-1.4236		0.68472		0.68472			2	2768100	2028200	739810	0	544910	0	0	2028200	194900			0.0960951	8984	11487	20220325_CKa1_KO_TiO2_18O_label_150min_CID_F3_3	23396
J9VTI8	Tetraspanin Tsp2	CNAG_04642	103	J9VTI8_103	1	103.76	102.38	2	S	RS(1)S(1)IS(1)FLADK	_RS(Phospho (STY))S(Phospho (STY))IS(Phospho (STY))FLADK_	2	2	0.54585	1.8225	0.23361	0.128181		0.23361	0.15605	1	2338300	1943100	395190	769060	76324	635520	261190	538510	57676	0.0992432	0.410986	0.107103	43691	56831	20220325_CKa1_KO_TiO2_18O_label_150min_CID_F1_3	12304
J9VIE1	Uncharacterized protein	CNAG_03671	187	J9VIE1_187	0.999892	71.656	62.002	1	S	LDS(1)DDEHDHES(0.196)T(0.196)S(0.564)PS(0.032)T(0.009)S(0.001)T(0.001)PSK	_LDS(Phospho (STY))DDEHDHESTS(Phospho (STY))PSTSTPSK_	3	3	-0.51573		0.28703		0.28703	0.24145		3	3109700	2634200	475510	1092600	196480	709520	166350	832070	112690	0.179828	0.234454	0.135433	29718	38926	20220325_CKa1_KO_TiO2_18O_label_150min_CID_F1_1	1793
J9VK72	Phosphatidyl-N-methylethanolamine N-methyltransferase (EC 2.1.1.71) (Phospholipid methyltransferase) (PLMT)	CNAG_06839	262	J9VK72_262	0.999988	190.64	160.83	1	S	AS(1)APNS(1)DADS(0.615)DS(0.382)GS(0.003)ASAAPIK	_AS(Phospho (STY))APNS(Phospho (STY))DADS(Phospho (STY))DSGSASAAPIK_	6	2	-0.20784	1.4545	2.6487	1.82104	2.6487	0.45313	0.10777	2	27064000	21386000	5677500	9891900	2742100	7694800	2301000	3799500	634450	0.277207	0.299033	0.166982	5702	7286	20220325_CKa1_KO_TiO2_18O_label_150min_CID_F1_3	6315
J9VVW8	Malic enzyme	CNAG_06374	50	J9VVW8_50	0.942398	56.851	56.851	2	Y	GYITIPIT(0.014)S(0.033)T(0.067)IAY(0.942)HRPT(0.942)IR	_GYITIPITSTIAY(Phospho (STY))HRPT(Phospho (STY))IR_	13	3	2.8188	1.6497	0.094031	0.0569988		0.094031		1	617320	525750	91565	0	0	0	0	525750	91565			0.174161	22956	30180	20220325_CKa1_KO_TiO2_18O_label_150min_CID_F4_3	16667
J9VG29	Pre-60S factor REI1	CNAG_06742	326	J9VG29_326	0.99954	152.89	103.77	1	S	YRPSDDS(1)DVDQSALK	_YRPSDDS(Phospho (STY))DVDQSALK_	7	2	1.1182	0.98034	0.13223	0.134882	0.13223			1	3616600	3476600	139990	1482300	0	1217000	0	777330	139990			0.180091	69208	89812	20220325_CKa1_KO_TiO2_18O_label_150min_CID_F0_2	5977
J9VK72	Phosphatidyl-N-methylethanolamine N-methyltransferase (EC 2.1.1.71) (Phospholipid methyltransferase) (PLMT)	CNAG_06839	258	J9VK72_258	1	160.83	160.83	1	S	AS(1)APNS(1)DADS(0.615)DS(0.382)GS(0.003)ASAAPIK	_AS(Phospho (STY))APNS(Phospho (STY))DADS(Phospho (STY))DSGSASAAPIK_	2	2	-0.20784	1.4545	1.835	1.2616	1.835	0.34203	0.11608	1	20557000	17892000	2665100	7175600	1384500	6607700	522200	4108900	758410	0.192946	0.079029	0.184577	5702	7286	20220325_CKa1_KO_TiO2_18O_label_150min_CID_F1_3	6065
J9VRC0	DNA-directed RNA polymerase III subunit RPC6	CNAG_06641	371	J9VRC0_371	0.999911	126.1	71.418	1	S	AY(0.003)GS(0.997)DNEDS(1)DDALLSINDDGKK	_AYGS(Phospho (STY))DNEDS(Phospho (STY))DDALLSINDDGKK_	9	3	-0.46077		0.31641			0.31641		2	7771100	6701600	1069500	3077000	57319	0	270200	3624600	742000	0.0186282		0.204712	8092	10364	20220325_CKa1_KO_TiO2_18O_label_150min_CID_F1_3	16335
T2BMI4	Nucleolar pre-ribosomal-associated protein 1, variant	CNAG_00906	639	T2BMI4;J9VRH9_639;639	1	171.15	171.15	1	S	EGS(1)VIGDDAQS(1)VK	_EGS(Phospho (STY))VIGDDAQS(Phospho (STY))VK_	3	2	0.48644	1.0826	0.18856	0.174173	0.18856	0.15598		2	3889100	3111500	777570	1980600	497820	616720	167230	514250	112520	0.251348	0.27116	0.218804	14155	18340	20220325_CKa1_KO_TiO2_18O_label_150min_CID_F1_3	9678
J9VEJ6	DNA repair protein RAD5	CNAG_00299	487	J9VEJ6_487	0.997438	99.366	99.366	1	S	DQLPGEPIEIS(0.997)DDDEQPDS(0.001)T(0.001)R	_DQLPGEPIEIS(Phospho (STY))DDDEQPDSTR_	11	2	-0.64628		0.2901		0.2901			2	2916400	2217700	698790	1379300	501630	0	0	838400	197160	0.363684		0.235162	11071	14287	20220325_CKa1_KO_TiO2_18O_label_150min_CID_F1_3	15869
J9VD41	Uncharacterized protein	CNAG_00059	2	J9VD41_2	0.884788	65.954	55.26	1	S	MS(0.885)T(0.898)PAAGT(0.217)RPQS(1)APQEPHRMR	_M(Oxidation (M))S(Phospho (STY))T(Phospho (STY))PAAGTRPQS(Phospho (STY))APQEPHRMR_	2	3	1.1992		0.11115				0.11115	1	756420	456130	300300	0	192740	0	0	456130	107550			0.235788	34679	45342	20220325_CKa1_KO_TiO2_18O_label_150min_CID_F2_3	4180
J9VD41	Uncharacterized protein	CNAG_00059	3	J9VD41_3	0.898104	69.069	55.26	1	T	MS(0.885)T(0.898)PAAGT(0.217)RPQS(1)APQEPHRMR	_M(Oxidation (M))S(Phospho (STY))T(Phospho (STY))PAAGTRPQS(Phospho (STY))APQEPHRMR_	3	3	1.1992		0.11115				0.11115	1	843800	456130	387680	0	192740	0	87379	456130	107550			0.235788	34679	45342	20220325_CKa1_KO_TiO2_18O_label_150min_CID_F2_3	4180
J9VN93	Non-specific serine/threonine protein kinase (EC 2.7.11.1)	CNAG_03670	630	J9VN93_630	0.985249	132.23	116.58	1	S	ELS(0.985)S(0.011)T(0.003)DLLDYDQDK	_ELS(Phospho (STY))STDLLDYDQDK_	3	2	0.18808		0.32013		0.32013			1	2743100	2065900	677140	747790	331860	754640	211360	563510	133930	0.443788	0.280081	0.237671	14933	19359	20220325_CKa1_KO_TiO2_18O_label_150min_CID_F1_1	17978
J9VWU4	Uncharacterized protein	CNAG_05871	13	J9VWU4_13	0.9545	175.7	116.87	1	S	SNKPTYAAVVS(0.046)S(0.954)PPK	_(Acetyl (Protein N-term))SNKPTYAAVVSS(Phospho (STY))PPK_	12	2	0.98677		0.16644		0.16644			4	5297200	3986200	1310900	1735800	547070	1310200	528250	940160	235590	0.315169	0.403183	0.250585	50279	65171	20220325_CKa1_KO_TiO2_18O_label_150min_CID_F4_2	9936
T2BMI4	Nucleolar pre-ribosomal-associated protein 1, variant	CNAG_00906	647	T2BMI4;J9VRH9_647;647	1	171.15	171.15	1	S	EGS(1)VIGDDAQS(1)VK	_EGS(Phospho (STY))VIGDDAQS(Phospho (STY))VK_	11	2	0.48644	1.0826	0.44901	0.414752	0.44901	0.15598		1	2500900	2067000	433920	1022100	240820	304880	0	740000	193100	0.235613		0.260946	14155	18340	20220325_CKa1_KO_TiO2_18O_label_150min_CID_F1_3	9678
J9VUW2	Protein SQS1	CNAG_01848	513	J9VUW2_513	1	154.08	75.191	1	S	DDS(1)DIEWGS(1)DGPPNLLGGEQDPSVNDLVGGGK	_DDS(Phospho (STY))DIEWGS(Phospho (STY))DGPPNLLGGEQDPSVNDLVGGGK_	3	3	-1.4236		0.58297		0.58297			1	3934700	2102500	1832200	0	1041200	290080	304150	1812400	486910		1.0485	0.268655	8984	11487	20220325_CKa1_KO_TiO2_18O_label_150min_CID_F3_3	22887
J9VTD2	Uncharacterized protein	CNAG_01183	600	J9VTD2_600	0.999994	83.823	70.987	1	S	GSSHEASPFAGS(1)EDDEADDIR	_GSSHEASPFAGS(Phospho (STY))EDDEADDIR_	12	3	-0.75688	0.97036	0.30233	0.311565	0.30233			2	4908200	4334900	573290	2130500	0	1132100	280370	1072400	292920		0.247655	0.273144	22259	29338	20220325_CKa1_KO_TiO2_18O_label_150min_CID_F1_1	9472
J9VP66	Ribosome biogenesis protein ERB1 (Eukaryotic ribosome biogenesis protein 1)	ERB1 CNAG_03975	266	J9VP66_266	1	154.36	133.98	1	S	LLQQNVQLS(1)DK	_LLQQNVQLS(Phospho (STY))DK_	9	2	-0.44392	1.1768	0.1152	0.0978926	0.1152			4	1924100	1576100	348010	596210	104570	596260	137910	383670	105530	0.175391	0.231292	0.275054	30726	40240	20220325_CKa1_KO_TiO2_18O_label_150min_CID_F2_2	9158
J9VKA3	U3 small nucleolar RNA-associated protein 14	CNAG_06766	155	J9VKA3_155	0.995774	126.51	93.255	1	S	KPTKPLT(0.004)VNLDES(0.996)DGEASEK	_KPTKPLTVNLDES(Phospho (STY))DGEASEK_	13	2	0.14341	0.76513	0.35794	0.467816	0.35794			3	15239000	12285000	2953900	2411100	645180	2009000	47638	7864900	2261100	0.267587	0.0237123	0.287493	28290	37117	20220325_CKa1_KO_TiO2_18O_label_150min_CID_F2_1	6451
J9VXU7	Signal recognition particle subunit SRP19	CNAG_04797	39	J9VXU7_39	0.999257	184.22	184.22	1	S	GALLEEIT(0.001)S(0.999)DDEGDIDFNK	_GALLEEITS(Phospho (STY))DDEGDIDFNK_	9	2	-0.040679	1.0963	0.29868	0.272444	0.29868			6	135680000	106960000	28724000	43422000	10938000	37804000	10129000	25730000	7656700	0.2519	0.267935	0.297579	18409	24084	20220325_CKa1_KO_TiO2_18O_label_150min_CID_F1_3	20074
J9VT67	3-hydroxy-3-methylglutaryl coenzyme A reductase (HMG-CoA reductase) (EC 1.1.1.34)	CNAG_06534	543	J9VT67_543	0.767765	53.482	53.482	3	S	VS(0.389)S(0.389)S(0.394)AS(0.768)LNS(0.052)HGNGNGNGS(0.002)T(0.002)T(0.002)NT(0.003)S(0.003)S(0.003)S(0.013)T(0.162)S(0.574)S(0.163)PS(0.041)T(0.041)K	_VS(Phospho (STY))SSAS(Phospho (STY))LNSHGNGNGNGSTTNTSSSTS(Phospho (STY))SPSTK_	6	3	-0.2373	0.7543	0.13126	0.174016			0.13126	1	294180	224080	70099	0	0	0	0	224080	70099			0.31283	67401	87399	20220325_CKa1_KO_TiO2_18O_label_150min_CID_F1_3	4722
J9VRY1	DNA ligase (EC 6.5.1.1)	CNAG_04278	21	J9VRY1_21	1	258.13	258.13	1	S	MVILS(1)DDEDEGPGTSVIK	_M(Oxidation (M))VILS(Phospho (STY))DDEDEGPGTSVIK_	5	2	-0.5261	1.0034	0.31282	0.31176	0.31282			3	7444500	5777900	1666600	566010	0	1826200	603230	3385700	1063400		0.33032	0.314086	34796	45496	20220325_CKa1_KO_TiO2_18O_label_150min_CID_F2_3	14585
J9VRN7	Uncharacterized protein	CNAG_04163	334	J9VRN7_334	0.999999	140.03	131.17	1	S	MGQAAFSVIPS(1)PIK	_M(Oxidation (M))GQAAFSVIPS(Phospho (STY))PIK_	11	2	-0.43308	0.58781	0.079606	0.135428	0.079606	1.8666		3	5378000	3182200	2195800	1425200	1125800	845110	780050	911830	289990	0.789924	0.923016	0.318031	33470	43708	20220325_CKa1_KO_TiO2_18O_label_150min_CID_F0_3	20545
J9VV89	Transaldolase (EC 2.2.1.2)	CNAG_01984	269	J9VV89_269	0.982668	169.09	169.09	1	T	LDASS(0.008)T(0.983)GES(0.009)IPK	_LDASST(Phospho (STY))GESIPK_	6	2	-0.097478	1.1578	0.2901	0.250561	0.2901			1	503290	381790	121500	0	0	0	0	381790	121500			0.318238	29612	38806	20220325_CKa1_KO_TiO2_18O_label_150min_CID_F1_3	7724
J9VR43	CAMK/CAMKL/PASK protein kinase	CNAG_01062	229	J9VR43_229	0.99884	141	125.54	2	S	T(0.001)GS(0.001)IT(0.006)AS(0.992)PEPS(0.999)PVAS(0.001)HSASPIIAPR	_TGSITAS(Phospho (STY))PEPS(Phospho (STY))PVASHSASPIIAPR_	11	3	0.73554	0.76992	0.576	0.74813		0.576		3	3761100	1747100	2014000	565780	570680	552690	1237600	628670	205660	1.00866	2.23923	0.327135	60236	78035	20220325_CKa1_KO_TiO2_18O_label_150min_CID_F3_3	13196
J9VR43	CAMK/CAMKL/PASK protein kinase	CNAG_01062	225	J9VR43_225	0.992061	141	125.54	2	S	T(0.001)GS(0.001)IT(0.006)AS(0.992)PEPS(0.999)PVAS(0.001)HSASPIIAPR	_TGSITAS(Phospho (STY))PEPS(Phospho (STY))PVASHSASPIIAPR_	7	3	0.73554	0.76992	0.48993	0.636339		0.48993		2	3761100	1747100	2014000	565780	570680	552690	1237600	628670	205660	1.00866	2.23923	0.327135	60236	78035	20220325_CKa1_KO_TiO2_18O_label_150min_CID_F3_3	13196
J9VTI8	Tetraspanin Tsp2	CNAG_04642	106	J9VTI8_106	1	102.38	102.38	3	S	RS(1)S(1)IS(1)FLADK	_RS(Phospho (STY))S(Phospho (STY))IS(Phospho (STY))FLADK_	5	2	0.54585	1.8225	0.15605	0.0856241			0.15605	3	864920	667960	196960	289440	76324	211600	62957	166920	57676	0.263695	0.297528	0.345531	43691	56831	20220325_CKa1_KO_TiO2_18O_label_150min_CID_F1_3	15916
J9VQA5	Hexose transporter	CNAG_03438	494	J9VQA5_494	1	75.739	62.799	1	S	S(1)IHAENEQVK	_S(Phospho (STY))IHAENEQVK_	1	2	-0.81603	0.59864	0.30454	0.50872	0.30454			2	14469000	10684000	3784800	102340	52882	0	0	10581000	3732000	0.516729		0.352708	48516	62962	20220325_CKa1_KO_TiO2_18O_label_150min_CID_F1_3	1117
J9VJ23	Uncharacterized protein	CNAG_05167	63	J9VJ23_63	0.907852	83.894	83.894	1	S	TAQQS(0.001)ADS(0.908)LS(0.091)GEGGK	_TAQQSADS(Phospho (STY))LSGEGGK_	8	2	1.175	0.36594	0.2467	0.674154	0.2467			3	1990400	1416800	573540	577910	337390	516040	121840	322900	114310	0.583811	0.236106	0.354011	59258	76797	20220325_CKa1_KO_TiO2_18O_label_150min_CID_F1_3	2993
J9VZ38	VHS domain-containing protein	CNAG_04265	387	J9VZ38_387	1	332.26	173.19	1	S	PAVLDS(1)DS(1)EDDAADVSALHK	_PAVLDS(Phospho (STY))DS(Phospho (STY))EDDAADVSALHK_	8	3	-0.22762	2.0846	0.32898	0.157814		0.32898		5	136420000	106190000	30235000	45981000	18732000	34269000	2125900	25937000	9376800	0.407386	0.0620357	0.361522	38109	49666	20220325_CKa1_KO_TiO2_18O_label_150min_CID_F2_3	11736
J9VQJ6	Eukaryotic translation initiation factor 3 subunit J (eIF3j) (Eukaryotic translation initiation factor 3 30 kDa subunit homolog) (eIF-3 30 kDa subunit homolog)	HCR1 CNAG_02128	2	J9VQJ6_2	1	142.72	142.72	1	S	S(1)DDDWDVDETIAPAAPAVILPPK	_S(Phospho (STY))DDDWDVDETIAPAAPAVILPPK_	1	2	-0.54041	1.879	0.59903	0.318803	0.59903			3	5823200	4865600	957550	2049100	305450	1545500	173520	1271000	478580	0.149065	0.112274	0.376538	45758	59472	20220325_CKa1_KO_TiO2_18O_label_150min_CID_F3_2	22339
J9VRK4	Uncharacterized protein	CNAG_04361	638	J9VRK4_638	0.999994	151.11	151.11	2	S	APGS(1)S(1)IVTADTPLPPIK	_APGS(Phospho (STY))S(Phospho (STY))IVTADTPLPPIK_	5	2	0.26196	1.3445	0.13647	0.101502		0.13647		2	486980	413380	73600	185030	0	166590	50286	61768	23314		0.301855	0.377445	4359	5576	20220325_CKa1_KO_TiO2_18O_label_150min_CID_F3_1	20935
J9VN41	Eukaryotic translation initiation factor 5B (Translation initiation factor IF-2)	CNAG_03606	62	J9VN41_62	0.954644	41.483	41.483	1	S	AGHSLFDLLEDGDAVS(0.955)DEEGGGLMAT(0.045)IAANAAK	_AGHSLFDLLEDGDAVS(Phospho (STY))DEEGGGLM(Oxidation (M))ATIAANAAK_	16	3	-0.72141	1.1678	0.43704	0.374242	0.43704			1	2318300	1682800	635480	0	0	0	0	1682800	635480			0.377633	2324	2897	20220325_CKa1_KO_TiO2_18O_label_150min_CID_F4_3	21609
J9VUT1	Uncharacterized protein	CNAG_03143	70	J9VUT1_70	0.984899	107.09	107.09	1	S	NDNQES(0.985)LT(0.015)DK	_NDNQES(Phospho (STY))LTDK_	6	2	0.41953	0.48883	0.26971	0.551746	0.26971			2	220510	151490	69019	0	0	20997	19560	130500	49460		0.931562	0.379004	35401	46256	20220325_CKa1_KO_TiO2_18O_label_150min_CID_F1_3	2542
J9VTI8	Tetraspanin Tsp2	CNAG_04642	104	J9VTI8_104	1	142.39	102.38	1	S	RS(1)S(1)IS(1)FLADK	_RS(Phospho (STY))S(Phospho (STY))IS(Phospho (STY))FLADK_	3	2	0.54585	1.8225	0.67158	0.368494	0.67158	0.23361	0.15605	2	3279700	2329700	950030	881440	300010	752430	380550	695810	269460	0.340363	0.505761	0.387261	43691	56831	20220325_CKa1_KO_TiO2_18O_label_150min_CID_F1_3	8333
J9VVM1	Uncharacterized protein	CNAG_03439	179	J9VVM1_179	1	173.24	167.61	1	S	PTAASLETPAPAPAS(1)VEDLDEEKPAK	_PTAASLETPAPAPAS(Phospho (STY))VEDLDEEKPAK_	15	3	-0.37061	0.55171	0.41534	0.752823	0.41534			10	72696000	50803000	21893000	20761000	9091000	17260000	7814800	12782000	4987100	0.437888	0.452769	0.390166	39603	51597	20220325_CKa1_KO_TiO2_18O_label_150min_CID_F2_2	12048
J9W2K7	Translationally-controlled tumor protein homolog	CNAG_06144	83	J9W2K7_83	0.797765	46.131	46.131		Y	LQS(0.763)T(0.394)S(0.426)FDKKS(0.592)Y(0.798)LT(0.018)Y(0.01)LK	_LQS(Phospho (STY))TSFDKKS(Phospho (STY))Y(Phospho (STY))LTYLK_	11	2	-1.1114	1.1658	0.35141	0.301432			0.35141	1	377860	270920	106940	0	0	0	0	270920	106940			0.394729	31771	41569	20220325_CKa1_KO_TiO2_18O_label_150min_CID_F3_3	18873
J9VUI4	Monosaccharide transporter	CNAG_01683	570	J9VUI4_570	0.999958	99.238	99.238	1	S	HPQDDPNYYPDGS(1)R	_HPQDDPNYYPDGS(Phospho (STY))R_	13	2	0.028395	0.57398	0.51834	0.903063	0.51834			3	2168900	1247600	921250	550540	463450	380050	328730	317020	129070	0.84181	0.864965	0.407135	23731	31214	20220325_CKa1_KO_TiO2_18O_label_150min_CID_F1_2	5303
J9VQ94	MFS domain-containing protein	CNAG_01354	16	J9VQ94_16	0.998652	181.86	163	1	S	LEAANALSNAS(0.999)DS(0.001)K	_LEAANALSNAS(Phospho (STY))DSK_	11	2	-0.006015	0.39528	0.3037	0.768316	0.3037	0.27381		5	6094100	4184900	1909200	1525200	872330	1711200	612630	948560	424290	0.571945	0.358012	0.447299	29776	38990	20220325_CKa1_KO_TiO2_18O_label_150min_CID_F1_3	7446
J9VZZ5	BUD22 domain-containing protein	CNAG_05603	384	J9VZZ5_384	1	155.09	56.286	2	S	GDDS(1)DS(1)DPDLDDDPNGIAGK	_GDDS(Phospho (STY))DS(Phospho (STY))DPDLDDDPNGIAGK_	6	2	0.042392		0.43407			0.43407		5	25202000	16509000	8693100	6851600	4275900	5636500	2490400	4020500	1926800	0.624073	0.441834	0.479244	18820	24640	20220325_CKa1_KO_TiO2_18O_label_150min_CID_F1_3	14069
J9VZZ5	BUD22 domain-containing protein	CNAG_05603	382	J9VZZ5_382	1	155.09	56.286	1	S	GDDS(1)DS(1)DPDLDDDPNGIAGK	_GDDS(Phospho (STY))DS(Phospho (STY))DPDLDDDPNGIAGK_	4	2	0.042392		0.43407			0.43407		5	25514000	16509000	9005300	6851600	4275900	5636500	2802600	4020500	1926800	0.624073	0.497223	0.479244	18820	24640	20220325_CKa1_KO_TiO2_18O_label_150min_CID_F1_3	14069
J9VP84	Cytoplasmic protein	CNAG_05745	255	J9VP84_255	0.968548	86.785	86.785	2	T	S(0.029)GPKT(0.969)PAGNFEGVLGFNNS(0.003)AAPLS(0.994)PS(0.005)VETSEQK	_SGPKT(Phospho (STY))PAGNFEGVLGFNNSAAPLS(Phospho (STY))PSVETSEQK_	5	3	-0.42109	0.99268	0.47477	0.478271		0.47477		1	484790	326950	157850	0	0	0	0	326950	157850			0.482796	47430	61592	20220325_CKa1_KO_TiO2_18O_label_150min_CID_F4_3	17852
J9VMY6	Endoplasmic reticulum junction formation protein lunapark	CNAG_06750	365	J9VMY6_365	1	61.167	61.167	1	S	LAQEVFNAS(1)DEEAEEEMDVDEQ	_LAQEVFNAS(Phospho (STY))DEEAEEEM(Oxidation (M))DVDEQ_	9	2	0.60694		0.33976		0.33976			1	1148600	773130	375440	0	0	0	0	773130	375440			0.48561	29345	38449	20220325_CKa1_KO_TiO2_18O_label_150min_CID_F1_3	17255
J9VRE2	Alpha-1,4 glucan phosphorylase (EC 2.4.1.1)	CNAG_06666	37	J9VRE2_37	0.935284	78.287	78.287	2	S	S(0.912)S(0.935)LS(0.153)AGHPHSFK	_S(Phospho (STY))S(Phospho (STY))LSAGHPHSFK_	2	2	0.72351	0.52723	0.23328	0.442463		0.23328		2	1449400	969100	480300	0	0	634760	315470	334350	164830		0.496991	0.492986	55689	72201	20220325_CKa1_KO_TiO2_18O_label_150min_CID_F2_3	3143
J9VRE2	Alpha-1,4 glucan phosphorylase (EC 2.4.1.1)	CNAG_06666	36	J9VRE2_36	0.911787	78.287	78.287	2	S	S(0.912)S(0.935)LS(0.153)AGHPHSFK	_S(Phospho (STY))S(Phospho (STY))LSAGHPHSFK_	1	2	0.72351	0.52723	0.24001	0.455228		0.24001		1	499170	334350	164830	0	0	0	0	334350	164830			0.492986	55689	72201	20220325_CKa1_KO_TiO2_18O_label_150min_CID_F2_3	3143
J9VW93	HIV Tat-specific factor 1	CNAG_06670	284	J9VW93_284	0.999994	112.53	57.227	1	S	S(1)DDES(1)DDPAAPLGGAPAPTNNR	_S(Phospho (STY))DDES(Phospho (STY))DDPAAPLGGAPAPTNNR_	1	2	-0.24243	0.89278	0.40673	0.455577	0.40673			2	9030600	8204200	826350	1146100	0	5547800	52860	1510400	773490		0.0095281	0.512109	45793	59528	20220325_CKa1_KO_TiO2_18O_label_150min_CID_F1_2	11577
J9VRK4	Uncharacterized protein	CNAG_04361	637	J9VRK4_637	0.999999	151.11	151.11	2	S	APGS(1)S(1)IVTADTPLPPIK	_APGS(Phospho (STY))S(Phospho (STY))IVTADTPLPPIK_	4	2	0.26196	1.3445	0.35881	0.266872	0.35881	0.13647		1	656450	519170	137270	185030	0	166590	50286	167560	86986		0.301855	0.519133	4359	5576	20220325_CKa1_KO_TiO2_18O_label_150min_CID_F3_1	20935
J9VGM5	CAMKK/ELM protein kinase	CNAG_03791	762	J9VGM5_762	0.976846	158.42	158.42	1	S	PATSS(0.023)VS(0.977)LDK	_PATSSVS(Phospho (STY))LDK_	7	2	-0.94014	0.80913	0.32874	0.406288	0.32874			3	1882700	1430000	452620	776760	227700	435450	107300	217840	117620	0.293141	0.246412	0.539938	38075	49627	20220325_CKa1_KO_TiO2_18O_label_150min_CID_F1_3	4902
J9VYN9	Nucleolar protein 12	CNAG_01564	100	J9VYN9_100	0.993306	308.39	185.28	1	S	VQMEEDVEVDDQS(0.993)ES(0.007)K	_VQM(Oxidation (M))EEDVEVDDQS(Phospho (STY))ESK_	13	2	0.57514	0.8468	0.64888	0.766273	0.64888			2	4137700	2303700	1834000	0	93305	1290700	1169500	1013000	571230		0.906097	0.563899	66530	86180	20220325_CKa1_KO_TiO2_18O_label_150min_CID_F0_1	6071
J9VI21	MHD domain-containing protein	CNAG_07571	299	J9VI21_299	0.799381	140.12	107.25	1	S	ANGS(0.746)S(0.799)T(0.454)NNVSQGTPSSSFTGGFK	_ANGS(Phospho (STY))S(Phospho (STY))TNNVSQGTPSSSFTGGFK_	5	2	0.22535	1.8896	0.42015	0.222349	0.42015	0.17483		1	659090	420130	238960	0	0	0	0	420130	238960			0.568776	3931	5047	20220325_CKa1_KO_TiO2_18O_label_150min_CID_F3_3	10871
J9VM45	MRC1 domain-containing protein	CNAG_03023	726	J9VM45_726	0.980404	57.902	57.902	2	S	DGPTADGS(0.002)GDKGNQS(0.996)QS(0.98)EEEDDDNS(0.021)ALILK	_DGPTADGSGDKGNQS(Phospho (STY))QS(Phospho (STY))EEEDDDNSALILK_	17	3	0.042452		0.36733			0.36733		1	1215700	770270	445400	0	0	0	0	770270	445400			0.578239	9700	12454	20220325_CKa1_KO_TiO2_18O_label_150min_CID_F1_3	14617
J9VMP6	Vacuolar membrane protein	CNAG_02819	310	J9VMP6_310	0.999072	167.35	158.98	3	S	YDGYGS(0.975)T(0.024)T(0.001)PS(0.999)PVGS(0.982)PT(0.018)K	_YDGYGS(Phospho (STY))TTPS(Phospho (STY))PVGS(Phospho (STY))PTK_	10	2	0.10279		0.41759				0.41759	3	2722100	1998600	723530	1311600	299570	369870	237100	317060	186860	0.2284	0.641036	0.589352	68616	88947	20220325_CKa1_KO_TiO2_18O_label_150min_CID_F1_3	15967
J9VMP6	Vacuolar membrane protein	CNAG_02819	314	J9VMP6_314	0.999299	167.35	167.35	3	S	YDGYGS(0.979)T(0.021)T(0.002)PS(0.998)PVGS(0.999)PT(0.001)K	_YDGYGS(Phospho (STY))TTPS(Phospho (STY))PVGS(Phospho (STY))PTK_	14	2	0.19903		0.41759				0.41759	3	2722100	1998600	723530	1311600	299570	369870	237100	317060	186860	0.2284	0.641036	0.589352	68615	88944	20220325_CKa1_KO_TiO2_18O_label_150min_CID_F1_2	15967
J9VMP6	Vacuolar membrane protein	CNAG_02819	306	J9VMP6_306	0.979177	167.35	167.35	3	S	YDGYGS(0.979)T(0.021)T(0.002)PS(0.998)PVGS(0.999)PT(0.001)K	_YDGYGS(Phospho (STY))TTPS(Phospho (STY))PVGS(Phospho (STY))PTK_	6	2	0.19903		0.37191				0.37191	2	1910100	1186500	723530	499610	299570	369870	237100	317060	186860	0.599608	0.641036	0.589352	68615	88944	20220325_CKa1_KO_TiO2_18O_label_150min_CID_F1_2	15967
J9VDW8	Uncharacterized protein	CNAG_00348	198	J9VDW8_198	0.999594	76.143	76.143		T	IYNEDMS(1)PS(1)IT(1)VKS(0.001)R	_IYNEDMS(Phospho (STY))PS(Phospho (STY))IT(Phospho (STY))VKSR_	11	2	-4.2245		0.79852				0.79852	1	176540	110630	65911	0	0	0	0	110630	65911			0.595779	26922	35287	20220325_CKa1_KO_TiO2_18O_label_150min_CID_F1_3	13310
J9VDW8	Uncharacterized protein	CNAG_00348	194	J9VDW8_194	0.999646	76.143	76.143		S	IYNEDMS(1)PS(1)IT(1)VKS(0.001)R	_IYNEDMS(Phospho (STY))PS(Phospho (STY))IT(Phospho (STY))VKSR_	7	2	-4.2245		0.79852				0.79852	1	176540	110630	65911	0	0	0	0	110630	65911			0.595779	26922	35287	20220325_CKa1_KO_TiO2_18O_label_150min_CID_F1_3	13310
J9VDW8	Uncharacterized protein	CNAG_00348	196	J9VDW8_196	0.999646	76.143	76.143		S	IYNEDMS(1)PS(1)IT(1)VKS(0.001)R	_IYNEDMS(Phospho (STY))PS(Phospho (STY))IT(Phospho (STY))VKSR_	9	2	-4.2245		0.79852				0.79852	1	176540	110630	65911	0	0	0	0	110630	65911			0.595779	26922	35287	20220325_CKa1_KO_TiO2_18O_label_150min_CID_F1_3	13310
J9VKP1	Uncharacterized protein	CNAG_02699	125	J9VKP1_125	0.993719	51.727	51.727	1	S	EEGEIS(0.994)DDEY(0.006)EPPGGEGSMLAR	_EEGEIS(Phospho (STY))DDEYEPPGGEGSM(Oxidation (M))LAR_	6	2	0.58425	2.0078	0.4866	0.242355	0.4866			1	1462600	913350	549240	0	0	0	0	913350	549240			0.601347	13574	17607	20220325_CKa1_KO_TiO2_18O_label_150min_CID_F1_3	12625
J9VI31	RNA polymerase-associated protein CTR9	CNAG_06754	1125	J9VI31_1125	0.93302	183.39	61.561	1	S	AY(0.068)IS(0.933)DS(0.999)DDEDDEAPISASR	_AYIS(Phospho (STY))DS(Phospho (STY))DDEDDEAPISASR_	4	2	0.11156	1.4373	0.41642	0.289724		0.41642	0.40666	1	19416000	3686800	15729000	0	9635200	2071600	5106900	1615100	987380		2.4652	0.611343	8107	10380	20220325_CKa1_KO_TiO2_18O_label_150min_CID_F1_3	10205
J9VDA1	CAMK/CAMK1/CAMK1-RCK protein kinase	CNAG_00130	321	J9VDA1_321	0.99388	110.32	95.591	1	T	IVWDEQT(0.001)MT(0.994)PCGT(0.005)VGYTAPEIVK	_IVWDEQTM(Oxidation (M))T(Phospho (STY))PCGTVGYTAPEIVK_	9	2	-1.4938	1.566	0.37276	0.238033	0.37276			2	5448000	3854700	1593300	2352400	1123500	734860	0	767450	469800	0.477597		0.612157	26911	35272	20220325_CKa1_KO_TiO2_18O_label_150min_CID_F4_1	16851
J9VI21	MHD domain-containing protein	CNAG_07571	298	J9VI21_298	0.995435	172.26	172.26	1	S	ANGS(0.995)S(0.004)T(0.001)NNVSQGTPSSSFTGGFK	_ANGS(Phospho (STY))STNNVSQGTPSSSFTGGFK_	4	2	-0.57027	1.8896	0.40815	0.215998	0.40815	0.17483		2	1769000	1052800	716110	538720	395500	0	0	514120	320610	0.734148		0.623609	3929	5043	20220325_CKa1_KO_TiO2_18O_label_150min_CID_F4_1	10777
J9VIM5	Replication factor C subunit 1	CNAG_07539	58	J9VIM5_58	1	262.48	262.48	1	S	KPITINDS(1)DDEPEEVAK	_KPITINDS(Phospho (STY))DDEPEEVAK_	8	2	-0.20552	1.5578	0.69329	0.445044	0.69329			3	20952000	9839400	11113000	2347100	5838300	4227600	3202600	3264700	2071600	2.48745	0.757546	0.634545	28110	36883	20220325_CKa1_KO_TiO2_18O_label_150min_CID_F1_1	8743
J9VK83	W2 domain-containing protein	CNAG_01270	4	J9VK83_4	0.998029	270.45	270.45	1	T	S(0.002)HT(0.998)PTSTASGNAPTTDK	_(Acetyl (Protein N-term))SHT(Phospho (STY))PTSTASGNAPTTDK_	3	2	-0.46573	0.80786	0.35065	0.434048	0.35065			6	7450400	4645800	2804600	1966800	1178700	1492100	859370	1186900	766510	0.599298	0.575947	0.645808	48325	62726	20220325_CKa1_KO_TiO2_18O_label_150min_CID_F1_2	3410
J9VIR2	Transcription factor TFIIIB component b	CNAG_00330	46	J9VIR2_46	0.997364	106.72	106.72	1	S	SQGTAASAPQAAS(0.997)DDDS(0.002)VSHAGSK	_SQGTAASAPQAAS(Phospho (STY))DDDSVSHAGSK_	13	2	-0.051438		0.33495		0.33495			2	658480	422680	235800	0	0	196150	87468	226530	148330		0.445924	0.654792	54243	70395	20220325_CKa1_KO_TiO2_18O_label_150min_CID_F1_3	3069
J9VX25	ATP-dependent RNA helicase DHX37/DHR1	CNAG_01729	251	J9VX25_251	0.988752	123.4	122.16	1	S	AAEPS(0.989)PT(0.011)VEPEPVSETIK	_AAEPS(Phospho (STY))PTVEPEPVSETIK_	5	2	-0.093326	0.87885	0.99864	1.1363	0.99864	0.57697		2	6694500	3372200	3322300	2040700	2297400	892410	735510	439100	289460	1.12579	0.824184	0.659212	217	281	20220325_CKa1_KO_TiO2_18O_label_150min_CID_F1_2	19630
T2BLS5	PHD-type domain-containing protein	CNAG_07967	684	T2BLS5_684	1	308.39	308.39	2	S	EGEIVS(1)DDS(1)EDESSQAPSR	_EGEIVS(Phospho (STY))DDS(Phospho (STY))EDESSQAPSR_	6	2	-0.41826	0.88738	0.65614	0.739413		0.65614		3	8286900	5342200	2944700	224670	142480	3051400	1439700	2066200	1362500	0.634175	0.471816	0.659423	13951	18090	20220325_CKa1_KO_TiO2_18O_label_150min_CID_F1_2	9504
T2BLS5	PHD-type domain-containing protein	CNAG_07967	687	T2BLS5_687	1	308.39	294.39	2	S	EGEIVS(1)DDS(1)EDESSQAPSR	_EGEIVS(Phospho (STY))DDS(Phospho (STY))EDESSQAPSR_	9	2	-0.31505	0.88738	0.65614	0.739413		0.65614		3	8286900	5342200	2944700	224670	142480	3051400	1439700	2066200	1362500	0.634175	0.471816	0.659423	13952	18093	20220325_CKa1_KO_TiO2_18O_label_150min_CID_F1_3	9504
J9VGF7	PH domain-containing protein	CNAG_03727	630	J9VGF7_630	0.999961	119.37	96.153	1	T	DQSTSWAQFNNEGT(1)PVR	_DQSTSWAQFNNEGT(Phospho (STY))PVR_	14	2	-1.26	1.0232	0.31062	0.303577	0.31062			1	387850	350750	37092	182660	0	112070	0	56018	37092			0.662144	11173	14409	20220325_CKa1_KO_TiO2_18O_label_150min_CID_F3_1	13802
J9VDA1	CAMK/CAMK1/CAMK1-RCK protein kinase	CNAG_00130	88	J9VDA1_88	0.930226	100.77	55.912	1	Y	LTTSTAQQNKVPAAS(0.07)PNY(0.93)R	_LTTSTAQQNKVPAASPNY(Phospho (STY))R_	18	3	-0.1767	1.566	0.47651	0.304285	0.47651			3	3356000	1730600	1625400	694270	729620	676760	653750	359550	242050	1.05092	0.966	0.673203	32629	42656	20220325_CKa1_KO_TiO2_18O_label_150min_CID_F4_2	5441
J9VMM3	Cyclin binding protein	CNAG_02341	212	J9VMM3_212	1	109.07	109.07	2	S	GPS(1)PAY(0.002)T(0.339)PT(0.623)AS(0.037)PPR	_GPS(Phospho (STY))PAYTPT(Phospho (STY))ASPPR_	3	2	0.34862	1.6129	0.22847	0.141652		0.22847		3	3472100	2369500	1102600	969100	357470	969080	453870	431290	291300	0.368868	0.468351	0.675416	21235	27958	20220325_CKa1_KO_TiO2_18O_label_150min_CID_F2_2	11025
J9VVY9	Sec2p domain-containing protein	CNAG_04639	711	J9VVY9_711	0.999996	152	89.604	3	S	GHAEEQPNS(0.435)T(0.565)PGS(1)PS(1)LK	_GHAEEQPNST(Phospho (STY))PGS(Phospho (STY))PS(Phospho (STY))LK_	15	2	0.14226	1.402	0.5369	0.382953			0.5369	4	4570400	2457900	2112500	1293000	1431200	732110	384900	432840	296390	1.10688	0.525741	0.684756	19970	26203	20220325_CKa1_KO_TiO2_18O_label_150min_CID_F1_3	6926
J9VT86	rRNA-processing protein EBP2	CNAG_01236	50	J9VT86_50	1	170.5	167.36	1	S	SYVPDEQIESGDEDDQDVS(1)EEGMKR	_SYVPDEQIESGDEDDQDVS(Phospho (STY))EEGM(Oxidation (M))KR_	19	2	-0.43342	0.98382	0.40332	0.409953	0.40332			1	35407000	12988000	22419000	0	9686800	0	3725400	12988000	9007200			0.693502	59093	76594	20220325_CKa1_KO_TiO2_18O_label_150min_CID_F1_3	11150
J9VND1	Uncharacterized protein	CNAG_03705	118	J9VND1_118	0.999972	143.29	143.29	1	S	IEGNDPSTSAVPTSAGTLDQS(1)IDNVK	_IEGNDPSTSAVPTSAGTLDQS(Phospho (STY))IDNVK_	21	2	0.5599	0.64785	0.27327	0.421811	0.27327			4	6699700	4974400	1725200	2352400	1009200	1928000	233450	694010	482600	0.429009	0.121084	0.695379	24776	32502	20220325_CKa1_KO_TiO2_18O_label_150min_CID_F2_1	14606
J9VUT9	Signal recognition particle receptor subunit alpha	CNAG_01817	217	J9VUT9_217	0.999973	115.83	115.83	1	S	DGLS(1)PS(0.127)PS(0.872)PS(0.001)PSR	_DGLS(Phospho (STY))PSPS(Phospho (STY))PSPSR_	4	2	0.28331	0.99896	1.2651	1.26642		1.2651		2	1458800	710820	747970	0	362400	435180	191880	275640	193700		0.440921	0.702728	9674	12423	20220325_CKa1_KO_TiO2_18O_label_150min_CID_F1_3	9171
J9VP40	Peptidase	CNAG_00928	487	J9VP40_487	0.884359	83.137	78.326	1	S	AS(0.115)S(0.884)PIDSWPYGTDDKKEEK	_ASS(Phospho (STY))PIDSWPYGTDDKKEEK_	3	3	-1.6885		2.6787		2.6787			1	2548800	1404900	1143900	574580	434530	442350	432740	387990	276650	0.756257	0.978275	0.713034	6618	8482	20220325_CKa1_KO_TiO2_18O_label_150min_CID_F2_1	14545
J9VVR0	Uncharacterized protein	CNAG_03479	142	J9VVR0_142	0.879127	102.29	84.741	3	S	TVIQSTTTHEPSPVNVS(0.44)DS(0.879)T(0.786)T(0.895)PPR	_TVIQSTTTHEPSPVNVSDS(Phospho (STY))T(Phospho (STY))T(Phospho (STY))PPR_	19	3	0.42601	1.5495	0.45044	0.2907			0.45044	2	3004800	1637000	1367800	617480	535920	582580	516070	436950	315800	0.867915	0.885835	0.722737	63717	82540	20220325_CKa1_KO_TiO2_18O_label_150min_CID_F2_2	11127
J9VV90	rRNA biogenesis protein RRP36	CNAG_03284	54	J9VV90_54	0.999937	148.33	148.33	1	S	YS(1)DDDDDDEDEENDR	_YS(Phospho (STY))DDDDDDEDEENDR_	2	2	0.56462		0.88157			0.88157		1	1247100	353300	893760	0	325340	0	311390	353300	257040			0.72754	69228	89837	20220325_CKa1_KO_TiO2_18O_label_150min_CID_F1_2	3533
J9VM45	MRC1 domain-containing protein	CNAG_03023	1114	J9VM45_1114	1	152.06	122.16	1	S	GQDFYDDDS(1)DDEGVR	_GQDFYDDDS(Phospho (STY))DDEGVR_	9	2	0.035316		0.69732		0.69732			1	1809400	990920	818470	0	561030	641900	0	349020	257440			0.737608	21337	28097	20220325_CKa1_KO_TiO2_18O_label_150min_CID_F1_2	10681
J9VW08	RIC1 domain-containing protein	CNAG_03587	490	J9VW08_490	0.975076	54.875	54.875		Y	Y(0.975)AS(0.701)IS(0.694)S(0.63)DGKLIAVAGRR	_Y(Phospho (STY))AS(Phospho (STY))IS(Phospho (STY))SDGKLIAVAGRR_	1	3	1.3834		0.59345				0.59345	1	3934400	2256500	1677900	0	0	0	0	2256500	1677900			0.743585	68485	88797	20220325_CKa1_KO_TiO2_18O_label_150min_CID_F1_3	4660
J9VWX1	Diadenosine tetraphosphate synthetase (EC 6.1.1.14)	CNAG_05900	516	J9VWX1_516	1	46.955	46.955	3	Y	S(1)Y(1)EIT(1)ADLVK	_S(Phospho (STY))Y(Phospho (STY))EIT(Phospho (STY))ADLVK_	2	2	-3.957	1.513	0.45111	0.298156			0.45111	1	374510	213590	160910	0	0	0	0	213590	160910			0.753359	58876	76308	20220325_CKa1_KO_TiO2_18O_label_150min_CID_F1_3	1857
J9VP44	Glucosamine-phosphate N-acetyltransferase (EC 2.3.1.4)	CNAG_05695	7	J9VP44_7	0.982404	57.806	57.806	1	S	AYAY(0.016)PS(0.982)VEHLPEASSASLEIRPSK	_(Acetyl (Protein N-term))AYAYPS(Phospho (STY))VEHLPEASSASLEIRPSK_	6	3	0.51802	1.148	0.41492	0.361429	0.41492	0.47469		1	656210	391370	264850	194290	115140	0	0	197080	149710	0.592619		0.759641	8072	10341	20220325_CKa1_KO_TiO2_18O_label_150min_CID_F3_3	15929
J9VSV5	ATPase	CNAG_01340	286	J9VSV5_286	0.900896	102.72	63.111	1	S	AIYKEDDDEEIDDAY(0.099)NS(0.901)VVDDDVDEGANGDIK	_AIYKEDDDEEIDDAYNS(Phospho (STY))VVDDDVDEGANGDIK_	17	3	-0.62071	0.92766	0.30689	0.330822	0.30689			1	3034600	1423700	1610900	0	0	0	529080	1423700	1081900			0.759921	3097	3945	20220325_CKa1_KO_TiO2_18O_label_150min_CID_F1_3	18014
J9VYU5	Cytoplasmic protein	CNAG_06383	86	J9VYU5_86	0.964745	212.41	148.15	1	S	APVPALSFAVCPPS(0.965)PT(0.035)K	_APVPALSFAVCPPS(Phospho (STY))PTK_	14	2	-0.50052		0.37432		0.37432			9	8497800	4973100	3524800	1836200	1437700	1701000	990010	1435900	1097100	0.782976	0.582016	0.76405	5142	6587	20220325_CKa1_KO_TiO2_18O_label_150min_CID_F1_2	20067
T2BMW7	Uncharacterized protein	CNAG_05835	467	T2BMW7;J9VU65_467;486	0.853096	129.36	103.67	1	S	T(0.509)S(0.636)GS(0.853)PNLPT(0.002)GGVTLPPLR	_TS(Phospho (STY))GS(Phospho (STY))PNLPTGGVTLPPLR_	4	2	0.32122		1.0917		1.0917	0.4114		1	3311000	1805100	1505900	363600	323690	1116400	932220	325100	250040	0.890237	0.835023	0.769117	62636	81121	20220325_CKa1_KO_TiO2_18O_label_150min_CID_F0_1	23711
J9VM98	Uncharacterized protein	CNAG_00686	69	J9VM98_69	1	123.21	103.55	1	S	PLS(1)PPPK	_PLS(Phospho (STY))PPPK_	3	2	1.2359	1.7651	0.39027	0.221104	0.39027			6	2880600	1672100	1208500	1108100	953090	441910	160200	122120	95179	0.860112	0.362517	0.779389	38717	50437	20220325_CKa1_KO_TiO2_18O_label_150min_CID_F2_2	3917
J9VTH7	Guanine nucleotide exchange protein for ADP-robosylation factor	CNAG_01126	810	J9VTH7_810	0.787232	112.55	54.855	2	S	HHAS(0.787)GS(0.279)VS(0.467)GS(0.467)NAELAAPTPIWPADSSLK	_HHAS(Phospho (STY))GSVS(Phospho (STY))GSNAELAAPTPIWPADSSLK_	4	3	-0.95661	1.2896	0.53405	0.414121		0.53405		1	2496500	1388300	1108200	882500	733930	244970	170570	260830	203730	0.831649	0.696289	0.781083	23540	30986	20220325_CKa1_KO_TiO2_18O_label_150min_CID_F0_2	14537
J9VTH7	Guanine nucleotide exchange protein for ADP-robosylation factor	CNAG_01126	814	J9VTH7_814	0.918223	126.96	120.27	2	S	HHAS(0.082)GS(0.083)VS(0.918)GS(0.917)NAELAAPTPIWPADSSLK	_HHASGSVS(Phospho (STY))GS(Phospho (STY))NAELAAPTPIWPADSSLK_	8	3	0.030103	1.2896	0.76007	0.589384		0.76007		2	16495000	3894200	12601000	0	9463600	3633400	2933500	260830	203730		0.807371	0.781083	23537	30983	20220325_CKa1_KO_TiO2_18O_label_150min_CID_F4_2	15505
J9VJN1	Zn(2)-C6 fungal-type domain-containing protein	CNAG_03059	319	J9VJN1_319	0.999289	153.25	153.25	2	S	FGTYGIIPLPS(0.001)APPS(0.999)PS(1)R	_FGTYGIIPLPSAPPS(Phospho (STY))PS(Phospho (STY))R_	15	2	-2.3833		0.43748			0.43748		3	655470	349910	305560	175520	157320	95775	86729	78616	61517	0.896308	0.905549	0.7825	17427	22754	20220325_CKa1_KO_TiO2_18O_label_150min_CID_F1_1	27299
J9VJN1	Zn(2)-C6 fungal-type domain-containing protein	CNAG_03059	321	J9VJN1_321	0.999996	153.25	153.25	2	S	FGTYGIIPLPS(0.001)APPS(0.999)PS(1)R	_FGTYGIIPLPSAPPS(Phospho (STY))PS(Phospho (STY))R_	17	2	-2.3833		0.43748			0.43748		3	655470	349910	305560	175520	157320	95775	86729	78616	61517	0.896308	0.905549	0.7825	17427	22754	20220325_CKa1_KO_TiO2_18O_label_150min_CID_F1_1	27299
J9VK72	Phosphatidyl-N-methylethanolamine N-methyltransferase (EC 2.1.1.71) (Phospholipid methyltransferase) (PLMT)	CNAG_06839	309	J9VK72_309	1	110.37	110.37	3	S	S(0.051)RS(0.949)QGLAS(1)GIS(1)GEE	_SRS(Phospho (STY))QGLAS(Phospho (STY))GIS(Phospho (STY))GEE_	8	2	0.54454	1.4545	0.54371	0.373812			0.54371	2	2133900	1107200	1026700	600890	622660	0	0	506360	404000	1.03623		0.797851	54782	71052	20220325_CKa1_KO_TiO2_18O_label_150min_CID_F1_3	14593
J9VK72	Phosphatidyl-N-methylethanolamine N-methyltransferase (EC 2.1.1.71) (Phospholipid methyltransferase) (PLMT)	CNAG_06839	312	J9VK72_312	1	110.37	110.37	3	S	S(0.051)RS(0.949)QGLAS(1)GIS(1)GEE	_SRS(Phospho (STY))QGLAS(Phospho (STY))GIS(Phospho (STY))GEE_	11	2	0.54454	1.4545	0.54371	0.373812			0.54371	2	2133900	1107200	1026700	600890	622660	0	0	506360	404000	1.03623		0.797851	54782	71052	20220325_CKa1_KO_TiO2_18O_label_150min_CID_F1_3	14593
T2BMW7	Uncharacterized protein	CNAG_05835	464	T2BMW7;J9VU65_464;483	0.929155	189.45	107.51	2	T	T(0.929)S(0.661)GS(0.407)PNLPT(0.003)GGVTLPPLR	_T(Phospho (STY))S(Phospho (STY))GSPNLPTGGVTLPPLR_	1	2	0.16197		0.41301			0.41301		2	5927100	3189200	2737800	1676100	1511100	1080500	877930	432640	348790	0.901557	0.812522	0.80619	62638	81126	20220325_CKa1_KO_TiO2_18O_label_150min_CID_F0_3	18245
T2BMW7	Uncharacterized protein	CNAG_05835	465	T2BMW7;J9VU65_465;484	0.788576	189.45	172.56	2	S	T(0.685)S(0.789)GS(0.527)PNLPTGGVTLPPLR	_T(Phospho (STY))S(Phospho (STY))GSPNLPTGGVTLPPLR_	2	2	-0.13798		0.38032			0.38032		5	5927100	3189200	2737800	1676100	1511100	1080500	877930	432640	348790	0.901557	0.812522	0.80619	62635	81120	20220325_CKa1_KO_TiO2_18O_label_150min_CID_F4_2	18245
J9VIV1	Pre-mRNA-splicing factor CWC26	CNAG_03840	113	J9VIV1_113	0.994751	129.9	47.734	1	S	S(0.012)ALPLPQAEPS(0.991)S(0.995)PQDIKPDIKEPDIDGPAAS(0.002)APVQMTK	_SALPLPQAEPS(Phospho (STY))S(Phospho (STY))PQDIKPDIKEPDIDGPAASAPVQM(Oxidation (M))TK_	12	4	0.43921		0.40897		0.40897			2	23628000	9889700	13738000	4369600	8983200	2093000	1987900	3427200	2767200	2.05584	0.949785	0.807423	44684	58082	20220325_CKa1_KO_TiO2_18O_label_150min_CID_F3_2	15715
J9VPG7	Uncharacterized protein	CNAG_05829	460	J9VPG7_460	0.821134	87.554	62.082	3	S	T(0.149)AS(0.761)S(0.099)S(0.177)S(0.821)LVS(0.982)VT(0.01)HEEAQAEIK	_TAS(Phospho (STY))SSS(Phospho (STY))LVS(Phospho (STY))VTHEEAQAEIK_	6	3	0.42434	0.74052	0.65375	0.882826			0.65375	2	3516400	1968400	1547900	0	0	1198400	923870	770090	624050		0.77092	0.81036	59494	77079	20220325_CKa1_KO_TiO2_18O_label_150min_CID_F1_3	17033
J9VPG7	Uncharacterized protein	CNAG_05829	457	J9VPG7_457	0.761352	132.13	62.082	3	S	T(0.149)AS(0.761)S(0.099)S(0.177)S(0.821)LVS(0.982)VT(0.01)HEEAQAEIK	_TAS(Phospho (STY))SSS(Phospho (STY))LVS(Phospho (STY))VTHEEAQAEIK_	3	3	0.42434	0.74052	0.63643	0.859437			0.63643	1	3516400	1968400	1547900	0	0	1198400	923870	770090	624050		0.77092	0.81036	59494	77079	20220325_CKa1_KO_TiO2_18O_label_150min_CID_F1_3	16291
J9VPG7	Uncharacterized protein	CNAG_05829	463	J9VPG7_463	0.981832	132.13	62.082	3	S	T(0.149)AS(0.761)S(0.099)S(0.177)S(0.821)LVS(0.982)VT(0.01)HEEAQAEIK	_TAS(Phospho (STY))SSS(Phospho (STY))LVS(Phospho (STY))VTHEEAQAEIK_	9	3	0.42434	0.74052	0.65375	0.882826			0.65375	2	5822000	1968400	3853600	0	1251700	1198400	1977800	770090	624050		1.65037	0.81036	59494	77079	20220325_CKa1_KO_TiO2_18O_label_150min_CID_F1_3	16291
J9VIW2	Translation initiation factor 4G	CNAG_00386	1131	J9VIW2_1131	0.938205	149.6	107.69	1	S	S(0.062)LS(0.938)LSDDDVSALGDK	_SLS(Phospho (STY))LSDDDVSALGDK_	3	2	0.81157	1.0563	0.21482	0.20337	0.21482			4	4991900	3061000	1930900	1221700	977080	1097900	350050	741280	603800	0.799771	0.318836	0.814537	49673	64445	20220325_CKa1_KO_TiO2_18O_label_150min_CID_F0_2	18201
J9VMX4	Ysc84 domain-containing protein	CNAG_01344	357	J9VMX4_357	0.951761	63.827	63.827	2	S	LLYPS(0.04)RPGS(0.952)HNPS(0.458)FT(0.458)S(0.091)INK	_LLYPSRPGS(Phospho (STY))HNPS(Phospho (STY))FTSINK_	9	3	0.95675	1.7197	0.3851	0.223934		0.3851		1	215430	118610	96824	0	0	0	0	118610	96824			0.816322	30811	40335	20220325_CKa1_KO_TiO2_18O_label_150min_CID_F4_3	10297
J9VT67	3-hydroxy-3-methylglutaryl coenzyme A reductase (HMG-CoA reductase) (EC 1.1.1.34)	CNAG_06534	1256	J9VT67_1256	0.855613	242.1	62.237	1	S	S(0.856)T(0.2)PAT(0.909)PGAVT(0.379)PFGGIT(0.656)PLR	_S(Phospho (STY))TPAT(Phospho (STY))PGAVTPFGGIT(Phospho (STY))PLR_	1	3	-0.016335	0.7543	0.33166	0.439692	0.33166	0.67564	0.50631	1	2591200	1500500	1090700	16008	18064	1101500	753020	382990	319610	1.12844	0.683631	0.834513	57552	74541	20220325_CKa1_KO_TiO2_18O_label_150min_CID_F3_1	18799
J9VV89	Transaldolase (EC 2.2.1.2)	CNAG_01984	272	J9VV89_272	0.99095	157.33	114.63	1	S	KLDASS(0.002)T(0.008)GES(0.991)IPK	_KLDASSTGES(Phospho (STY))IPK_	10	2	-0.33137	1.1578	0.67007	0.578744	0.67007			3	9387400	4639100	4748200	2339100	3087200	688350	305790	1611700	1355200	1.31982	0.444236	0.840851	27845	36571	20220325_CKa1_KO_TiO2_18O_label_150min_CID_F1_1	8066
J9VR43	CAMK/CAMKL/PASK protein kinase	CNAG_01062	577	J9VR43_577	0.942587	223.93	199.31	1	S	IDPDALES(0.943)PS(0.056)S(0.002)ADPVESSK	_IDPDALES(Phospho (STY))PSSADPVESSK_	8	2	0.055298	0.76992	0.9037	1.17376	0.9037			1	1093400	580050	513330	0	0	0	0	580050	513330			0.884975	24678	32385	20220325_CKa1_KO_TiO2_18O_label_150min_CID_F1_3	13402
J9VHM5	AMPK1_CBM domain-containing protein	CNAG_02994	476	J9VHM5;T2BLU2_476;451	0.946317	150.13	130.47	1	S	TSYPADGSSNLGHTT(0.018)S(0.946)T(0.018)T(0.018)DNK	_TSYPADGSSNLGHTTS(Phospho (STY))TTDNK_	16	2	0.32931	1.0257	0.39786	0.387891	0.39786			1	528700	313560	215140	206510	120360	0	0	107050	94777	0.582829		0.885353	63223	81892	20220325_CKa1_KO_TiO2_18O_label_150min_CID_F2_3	5132
J9VSB5	Iron regulator 1 (Iron regulator 1, variant)	CNAG_04864	672	J9VSB5_672	0.919287	58.158	58.158	2	S	DHS(0.071)PS(0.01)VGGAAS(0.919)KPNVLS(1)PPR	_DHSPSVGGAAS(Phospho (STY))KPNVLS(Phospho (STY))PPR_	11	3	-0.1235	0.81768	0.45698	0.558874		0.45698		1	2523400	1409600	1113800	1252100	972970	0	0	157480	140840	0.777071		0.894336	9835	12638	20220325_CKa1_KO_TiO2_18O_label_150min_CID_F2_1	9772
J9VNQ9	Uncharacterized protein	CNAG_04979	10	J9VNQ9_10	0.750734	66.285	66.285	3	S	MS(0.015)S(0.017)RLPPS(0.945)S(0.766)S(0.751)HS(0.507)IK	_MSSRLPPS(Phospho (STY))S(Phospho (STY))S(Phospho (STY))HSIK_	10	2	1.5638		0.58646				0.58646	1	98708	51821	46887	0	0	0	0	51821	46887			0.904788	34630	45289	20220325_CKa1_KO_TiO2_18O_label_150min_CID_F1_3	24817
J9VNQ9	Uncharacterized protein	CNAG_04979	9	J9VNQ9_9	0.765574	66.285	66.285	3	S	MS(0.015)S(0.017)RLPPS(0.945)S(0.766)S(0.751)HS(0.507)IK	_MSSRLPPS(Phospho (STY))S(Phospho (STY))S(Phospho (STY))HSIK_	9	2	1.5638		0.58646				0.58646	1	98708	51821	46887	0	0	0	0	51821	46887			0.904788	34630	45289	20220325_CKa1_KO_TiO2_18O_label_150min_CID_F1_3	24817
J9VNQ9	Uncharacterized protein	CNAG_04979	8	J9VNQ9_8	0.94496	66.285	66.285	3	S	MS(0.015)S(0.017)RLPPS(0.945)S(0.766)S(0.751)HS(0.507)IK	_MSSRLPPS(Phospho (STY))S(Phospho (STY))S(Phospho (STY))HSIK_	8	2	1.5638		0.58646				0.58646	1	98708	51821	46887	0	0	0	0	51821	46887			0.904788	34630	45289	20220325_CKa1_KO_TiO2_18O_label_150min_CID_F1_3	24817
J9VWT6	Chaperone	CNAG_04348	296	J9VWT6_296	0.815353	139	130.47	1	T	ET(0.002)S(0.028)T(0.815)PAS(0.119)AS(0.033)GT(0.003)PVGGK	_ETST(Phospho (STY))PASASGTPVGGK_	4	2	0.20886	0.72963	0.52962	0.725875	0.52962			2	17484000	8221600	9262700	7915200	7599800	0	1382500	306430	280440	0.960153		0.915185	16401	21357	20220325_CKa1_KO_TiO2_18O_label_150min_CID_F1_1	5715
J9VRM8	Eukaryotic translation initiation factor 3 subunit L (eIF3l)	CNAG_05105	603	J9VRM8_603	0.750678	97.214	97.214		S	S(0.249)GES(0.751)AAPAPAEAPATAPEK	_SGES(Phospho (STY))AAPAPAEAPATAPEK_	4	2	0.34677	1.0981	0.50458	0.459503	0.50458			1	378300	197480	180820	0	0	0	0	197480	180820			0.915637	47267	61392	20220325_CKa1_KO_TiO2_18O_label_150min_CID_F1_3	7093
J9W2H8	Uncharacterized protein	CNAG_07903	83	J9W2H8_83	0.989739	85.176	54.953	1	S	ALPTPPVS(0.003)S(0.003)NDHS(0.99)PS(0.005)R	_ALPTPPVSSNDHS(Phospho (STY))PSR_	13	2	0.67366	0.97784	0.95816	0.979874	0.95816			3	388060	171600	216460	62801	94353	47699	66077	61103	56031	1.50241	1.38529	0.916993	3532	4549	20220325_CKa1_KO_TiO2_18O_label_150min_CID_F3_3	6331
J9VRN7	Uncharacterized protein	CNAG_04163	1002	J9VRN7_1002	0.967234	183.1	148.4	3	T	AQPSTDNPVS(0.921)PT(0.034)T(0.046)S(0.116)T(0.967)GS(0.827)GT(0.051)T(0.038)PK	_AQPSTDNPVS(Phospho (STY))PTTST(Phospho (STY))GS(Phospho (STY))GTTPK_	15	2	-0.0067424	0.58781	0.51494	0.876031			0.51494	1	8949600	4535900	4413700	1253000	1670100	1951200	1507900	1331700	1235700	1.33288	0.772806	0.927912	5305	6776	20220325_CKa1_KO_TiO2_18O_label_150min_CID_F1_2	18465
J9W1R3	SHO1 osmosensor	CNAG_05499	197	J9W1R3_197	0.822988	71.696	71.696	1	S	GIS(0.058)S(0.058)NT(0.058)MNS(0.823)GGY(0.003)GGGYAPAAMEGTPQK	_GISSNTM(Oxidation (M))NS(Phospho (STY))GGYGGGYAPAAM(Oxidation (M))EGTPQK_	9	2	0.011884	1.0013	0.5421	0.541396	0.5421			1	156090	80869	75217	0	0	0	0	80869	75217			0.930109	20185	26535	20220325_CKa1_KO_TiO2_18O_label_150min_CID_F3_3	8571
J9VN81	PH domain-containing protein	CNAG_03655	1455	J9VN81_1455	1	179.17	174.76	1	S	RVS(1)ADNLAAVANGSADSTK	_RVS(Phospho (STY))ADNLAAVANGSADSTK_	3	2	0.087365	0.93839	0.5256	0.560108	0.5256			5	6408000	3201100	3206800	1880900	1973300	50858	49461	1269400	1184100	1.04913	0.972531	0.932803	44007	57210	20220325_CKa1_KO_TiO2_18O_label_150min_CID_F2_3	9001
J9VZ38	VHS domain-containing protein	CNAG_04265	385	J9VZ38_385	1	236.19	173.19	1	S	PAVLDS(1)DS(1)EDDAADVSALHK	_PAVLDS(Phospho (STY))DS(Phospho (STY))EDDAADVSALHK_	6	3	-0.22762	2.0846	3.7355	1.79195	3.7355	0.32898		1	183360000	104820000	78538000	44603000	39589000	34269000	14612000	25950000	24338000	0.887586	0.426391	0.937881	38109	49666	20220325_CKa1_KO_TiO2_18O_label_150min_CID_F2_3	10953
J9VD71	Uncharacterized protein	CNAG_00095	4	J9VD71_4	0.90274	76.548	63.727	1	S	S(0.903)PT(0.095)PT(0.002)GHQGNPTLK	_S(Phospho (STY))PTPTGHQGNPTLK_	1	2	-0.52911		0.52223		0.52223			1	103400	53344	50060	0	0	0	0	53344	50060			0.938437	53872	69956	20220325_CKa1_KO_TiO2_18O_label_150min_CID_F2_3	2614
J9VP12	Tuftelin-interacting protein 11	CNAG_06691	373	J9VP12_373	0.999629	135.08	135.08	1	S	QGVTFS(1)DDEDDEVPR	_QGVTFS(Phospho (STY))DDEDDEVPR_	6	2	0.072836	1.6324	0.86005	0.526862	0.86005			1	15216000	2323400	12893000	0	6361800	0	4350600	2323400	2180600			0.938538	40187	52335	20220325_CKa1_KO_TiO2_18O_label_150min_CID_F0_1	11896
J9VK91	Chromatin-remodeling ATPase INO80 (EC 3.6.4.-)	CNAG_06819	572	J9VK91_572	1	140.33	140.33	1	S	KLEEPGAES(1)PR	_KLEEPGAES(Phospho (STY))PR_	9	2	1.3775	2.3753	0.40989	0.172563	0.40989			1	3130800	639680	2491100	0	1052500	0	837620	639680	601050			0.93961	27863	36590	20220325_CKa1_KO_TiO2_18O_label_150min_CID_F1_3	2551
J9VP84	Cytoplasmic protein	CNAG_05745	684	J9VP84_684	1	287.01	287.01	1	S	S(1)EADLQLETVEDVK	_S(Phospho (STY))EADLQLETVEDVK_	1	2	0.044625	0.99268	0.8614	0.867752	0.8614			1	1668600	513050	1155500	0	0	0	671060	513050	484470			0.944294	46289	60182	20220325_CKa1_KO_TiO2_18O_label_150min_CID_F1_2	15138
J9VJH7	Uncharacterized protein	CNAG_06867	467	J9VJH7_467	0.766262	53.504	53.504	2	T	NLT(0.766)PAFMT(0.415)T(0.435)T(0.384)LEDAK	_NLT(Phospho (STY))PAFM(Oxidation (M))TT(Phospho (STY))TLEDAK_	3	2	-1.9205		0.56478			0.56478		1	1333900	682430	651440	0	0	0	0	682430	651440			0.954589	36123	47170	20220325_CKa1_KO_TiO2_18O_label_150min_CID_F2_3	8581
J9VNV6	Protein YOP1	CNAG_01031	289	J9VNV6_289	0.757829	90.397	90.397	1	S	SSNSNVASS(0.001)PIHS(0.002)NNPFIS(0.758)DNS(0.204)PS(0.035)K	_SSNSNVASSPIHSNNPFIS(Phospho (STY))DNSPSK_	19	3	0.10448	0.64942	0.59586	0.917526	0.59586			1	3476200	2053300	1423000	582650	0	0	0	1470600	1423000			0.967632	55834	72410	20220325_CKa1_KO_TiO2_18O_label_150min_CID_F3_3	9806
H6VMG0	Protein-tyrosine-phosphatase (EC 3.1.3.48)	PTP2 CNAG_05155	992	H6VMG0_992	0.999903	115.38	115.38	1	S	RPS(1)LASVQTSSDR	_RPS(Phospho (STY))LASVQTSSDR_	3	2	0.80578	1.4848	0.89414	0.602196	0.89414	0.24196		3	688420	320550	367870	110430	183230	142540	118570	67577	66076	1.65924	0.831837	0.977788	43014	55915	20220325_CKa1_KO_TiO2_18O_label_150min_CID_F2_1	4861
J9VK72	Phosphatidyl-N-methylethanolamine N-methyltransferase (EC 2.1.1.71) (Phospholipid methyltransferase) (PLMT)	CNAG_06839	268	J9VK72_268	0.974909	226.51	226.51	1	S	ASAPNSDADS(0.005)DS(0.975)GS(0.021)ASAAPIK	_ASAPNSDADSDS(Phospho (STY))GSASAAPIK_	12	2	-0.17815	1.4545	1.9514	1.34163	1.9514	0.53845	0.29713	1	29583000	14896000	14687000	827120	6301400	12892000	7232700	1176400	1153200	7.61848	0.561022	0.980279	5665	7236	20220325_CKa1_KO_TiO2_18O_label_150min_CID_F0_1	5707
J9VRG6	NAD kinase	CNAG_04316	742	J9VRG6_742	0.89296	149.6	128.45	1	S	S(0.893)GPS(0.863)S(0.244)PPVQQQQQPTK	_S(Phospho (STY))GPS(Phospho (STY))SPPVQQQQQPTK_	1	2	-0.59335		0.96613		0.96613	0.72213		1	7623700	3225300	4398400	3190600	4242900	0	121490	34663	34056	1.32981		0.982489	47479	61669	20220325_CKa1_KO_TiO2_18O_label_150min_CID_F0_1	3840
J9VR43	CAMK/CAMKL/PASK protein kinase	CNAG_01062	384	J9VR43_384	0.90565	86.258	86.258	1	S	STISAEYLGPEDYHT(0.002)PDPGS(0.906)PS(0.046)S(0.046)K	_STISAEYLGPEDYHTPDPGS(Phospho (STY))PSSK_	20	3	-2.134	0.76992	0.48655	0.631949		0.48655		1	1645600	374040	1271600	0	904040	0	0	374040	367540			0.982622	57451	74412	20220325_CKa1_KO_TiO2_18O_label_150min_CID_F3_1	12297
J9VMX4	Ysc84 domain-containing protein	CNAG_01344	513	J9VMX4_513	1	268.49	268.49	1	S	LQNQVLGS(1)DDENTNSLR	_LQNQVLGS(Phospho (STY))DDENTNSLR_	8	2	-0.058463	1.7197	0.67592	0.393045	0.67592			4	15638000	8875200	6763200	6159400	4162500	264300	167070	2451500	2433500	0.675796	0.632123	0.992658	31753	41537	20220325_CKa1_KO_TiO2_18O_label_150min_CID_F2_1	11145
J9W1W5	Prefoldin alpha subunit	CNAG_01899	55	J9W1W5_55	0.973214	265.6	118.5	1	S	SCIANVNELS(0.973)PT(0.024)S(0.003)K	_SCIANVNELS(Phospho (STY))PTSK_	10	2	-1.2203	1.0616	0.69051	0.650443	0.69051			2	12005000	5880300	6125100	3655300	3901200	85228	90155	2139800	2133700	1.06727	1.05781	0.997149	45638	59300	20220325_CKa1_KO_TiO2_18O_label_150min_CID_F0_2	9964
J9VP30	HAL protein kinase	CNAG_07667	444	J9VP30_444	0.864753	142.91	142.91	2	T	GSEIGDNNS(0.141)T(0.865)AS(0.994)LLK	_GSEIGDNNST(Phospho (STY))AS(Phospho (STY))LLK_	10	2	0.32885		0.65858			0.65858		1	1024100	288680	735370	0	446200	0	0	288680	289170			1.0017	21946	28975	20220325_CKa1_KO_TiO2_18O_label_150min_CID_F1_3	15127
J9VRN7	Uncharacterized protein	CNAG_04163	997	J9VRN7_997	0.999813	183.1	183.1	1	S	AQPSTDNPVS(1)PT(0.001)T(0.034)S(0.329)T(0.638)GS(0.942)GT(0.327)T(0.729)PK	_AQPSTDNPVS(Phospho (STY))PTTST(Phospho (STY))GS(Phospho (STY))GTT(Phospho (STY))PK_	10	2	0.59331	0.58781	0.83612	1.42243	0.83612		0.64359	1	25421000	7028700	18392000	1253000	12125000	4129000	4616800	1646700	1649700	9.67678	1.11814	1.00182	5309	6783	20220325_CKa1_KO_TiO2_18O_label_150min_CID_F1_1	18465
J9VRN7	Uncharacterized protein	CNAG_04163	1006	J9VRN7_1006	0.873702	166.93	91.725	3	T	AQPSTDNPVS(0.954)PT(0.023)T(0.007)S(0.032)T(0.242)GS(0.835)GT(0.874)T(0.034)PK	_AQPSTDNPVS(Phospho (STY))PTTSTGS(Phospho (STY))GT(Phospho (STY))TPK_	19	3	0.41108	0.58781	0.66648	1.13384			0.66648	2	5407800	2606800	2801000	960070	1151300	0	0	1646700	1649700	1.19918		1.00182	5307	6778	20220325_CKa1_KO_TiO2_18O_label_150min_CID_F1_3	11605
J9VNK4	Uncharacterized protein	CNAG_01149	1174	J9VNK4_1174	0.835411	56.748	56.748	3	S	T(0.48)S(0.564)QT(0.928)KLLS(0.835)AQAEAARY(0.193)K	_TS(Phospho (STY))QT(Phospho (STY))KLLS(Phospho (STY))AQAEAARYK_	8	3	1.624	1.2905	0.65503	0.507578			0.65503	1	374400	185500	188900	0	0	0	0	185500	188900			1.01833	62875	81415	20220325_CKa1_KO_TiO2_18O_label_150min_CID_F4_3	14072
J9VNK4	Uncharacterized protein	CNAG_01149	1170	J9VNK4_1170	0.927657	56.748	56.748	3	T	T(0.48)S(0.564)QT(0.928)KLLS(0.835)AQAEAARY(0.193)K	_TS(Phospho (STY))QT(Phospho (STY))KLLS(Phospho (STY))AQAEAARYK_	4	3	1.624	1.2905	0.65503	0.507578			0.65503	1	374400	185500	188900	0	0	0	0	185500	188900			1.01833	62875	81415	20220325_CKa1_KO_TiO2_18O_label_150min_CID_F4_3	14072
J9VJM1	Glucan 1,3-beta-glucosidase	CNAG_05138	111	J9VJM1_111	0.999996	210.2	210.2	1	S	SGLANSTVPYGS(1)GER	_SGLANSTVPYGS(Phospho (STY))GER_	12	2	-0.099438	0.81151	0.6338	0.781013	0.6338			6	10014000	4754600	5259800	2151800	2197900	1524400	1956400	1078500	1105500	1.02142	1.28339	1.02503	47370	61521	20220325_CKa1_KO_TiO2_18O_label_150min_CID_F2_3	9172
J9VF75	Uncharacterized protein	CNAG_00851	137	J9VF75_137	0.951072	130.95	130.95	1	S	NSSPSPSPSPPPIPS(0.951)PS(0.049)R	_NSSPSPSPSPPPIPS(Phospho (STY))PSR_	15	2	0.63117		0.39949		0.39949			1	317560	156760	160810	0	0	0	0	156760	160810			1.02584	37171	48501	20220325_CKa1_KO_TiO2_18O_label_150min_CID_F3_3	9874
J9VQQ7	C2H2-type domain-containing protein	CNAG_03378	219	J9VQQ7_219	0.989306	147.96	98.368	1	S	S(0.011)AS(0.989)ALPGSLPTK	_SAS(Phospho (STY))ALPGSLPTK_	3	2	0.33018	1.4097	0.47011	0.333482	0.47011	3.1378		6	2595400	1214300	1381100	444360	505100	358900	449590	411090	426410	1.13669	1.25269	1.03727	45016	58500	20220325_CKa1_KO_TiO2_18O_label_150min_CID_F0_2	9686
J9VTI3	Peptide alpha-N-acetyltransferase	CNAG_04649	210	J9VTI3_210	0.998751	42.068	42.068	3	Y	QVMLET(0.145)EY(0.137)DNET(0.906)S(0.813)LALY(0.999)DK	_QVMLETEYDNET(Phospho (STY))S(Phospho (STY))LALY(Phospho (STY))DK_	17	3	-2.9981		0.59269				0.59269	1	385650	188860	196800	0	0	0	0	188860	196800			1.04204	40812	53083	20220325_CKa1_KO_TiO2_18O_label_150min_CID_F1_3	7593
J9VWV1	CD2 antigen cytoplasmic tail-binding protein 2	CNAG_04368	72	J9VWV1_72	0.999963	230.48	210.91	2	S	DAGGYASDS(1)S(1)GDEEGVVPSR	_DAGGYASDS(Phospho (STY))S(Phospho (STY))GDEEGVVPSR_	9	2	0.61276		4.2479			4.2479	0.38479	1	11568000	3669400	7898900	730460	4222900	1416200	2063500	1522700	1612500	5.78115	1.45707	1.05897	8319	10632	20220325_CKa1_KO_TiO2_18O_label_150min_CID_F1_2	13935
J9VM00	Uncharacterized protein	CNAG_02332	77	J9VM00_77	1	171.89	171.89	1	S	DKVHGTTPSDEES(1)LLDLDEMGVK	_DKVHGTTPSDEES(Phospho (STY))LLDLDEM(Oxidation (M))GVK_	13	3	2.0524		0.57605			0.57605		4	17085000	3174100	13911000	913850	9306600	0	2210400	2260200	2393900	10.1839		1.05915	10070	12917	20220325_CKa1_KO_TiO2_18O_label_150min_CID_F2_1	13368
J9VHU5	SANT domain-containing protein	CNAG_00051	615	J9VHU5_615	1	171.49	137.79	1	S	DASMDS(0.003)AS(0.997)PLGPS(1)PLK	_DASM(Oxidation (M))DSAS(Phospho (STY))PLGPS(Phospho (STY))PLK_	13	2	-3.2232		0.64007		0.64007			2	1556100	887090	669010	0	0	593920	358240	293160	310770		0.603179	1.06007	8621	11008	20220325_CKa1_KO_TiO2_18O_label_150min_CID_F1_3	13215
J9VJ23	Uncharacterized protein	CNAG_05167	65	J9VJ23_65	0.868976	101.28	63.827	1	S	TAQQS(0.001)ADS(0.13)LS(0.869)GEGGK	_TAQQSADSLS(Phospho (STY))GEGGK_	10	2	0.62705	0.36594	0.65559	1.79152	0.65559			2	452430	241120	211310	41444	0	16970	16574	182710	194730		0.976665	1.06579	59253	76788	20220325_CKa1_KO_TiO2_18O_label_150min_CID_F0_1	2802
J9VI93	GATA type zinc finger protein asd-4	CNAG_00193	559	J9VI93_559	0.979569	112.39	112.39	2	S	RPS(0.989)QS(0.98)DAT(0.027)S(0.004)PLPEVGPPEQMAEK	_RPS(Phospho (STY))QS(Phospho (STY))DATSPLPEVGPPEQM(Oxidation (M))AEK_	5	3	-0.31639	0.50965	0.68886	1.35163		0.68886		1	2425100	874830	1550300	0	615500	0	0	874830	934820			1.06857	43073	55997	20220325_CKa1_KO_TiO2_18O_label_150min_CID_F2_3	11418
J9VRK4	Uncharacterized protein	CNAG_04361	887	J9VRK4_887	0.898517	71.376	71.376	1	S	MAVPDS(0.899)PS(0.05)T(0.05)ES(0.001)HPAVHVPEAPK	_M(Oxidation (M))AVPDS(Phospho (STY))PSTESHPAVHVPEAPK_	6	3	0.46842	1.3445	0.6042	0.449386	0.6042			1	1164400	567710	596670	219940	226930	190140	200540	157630	169200	1.03178	1.0547	1.0734	33042	43159	20220325_CKa1_KO_TiO2_18O_label_150min_CID_F3_2	7090
J9VXK0	Allantoate permease	CNAG_01946	474	J9VXK0_474	1	260.25	260.25	1	S	S(1)VDS(1)LDGLATLIVPDK	_S(Phospho (STY))VDS(Phospho (STY))LDGLATLIVPDK_	1	2	0.42122		0.40551		0.40551	0.70719		1	6408500	2957900	3450600	1444900	1549200	692470	1019400	820490	882050	1.07218	1.47212	1.07503	58280	75539	20220325_CKa1_KO_TiO2_18O_label_150min_CID_F2_1	28268
J9VLF1	Histone acetyltransferase GCN5 (EC 2.3.1.48)	CNAG_00375	49	J9VLF1_49	1	81.703	81.703	1	S	ENS(1)DVEDDNEQHPETNESGLK	_ENS(Phospho (STY))DVEDDNEQHPETNESGLK_	3	2	0.21287	1.5944	1.281	0.803437	1.281			6	24856000	5860700	18995000	1865500	14445000	0	235940	3995200	4314500	7.74323		1.07992	15137	19629	20220325_CKa1_KO_TiO2_18O_label_150min_CID_F1_3	4905
J9VS43	Zinc-finger protein	CNAG_04352	38	J9VS43_38	0.999315	168.85	168.85	1	S	APSIT(0.001)IS(0.999)PSK	_APSITIS(Phospho (STY))PSK_	7	2	0.57424	1.9616	0.69681	0.355225	0.69681			3	2389900	1053600	1336300	508640	640220	285540	413680	259370	282420	1.25869	1.44876	1.08887	4583	5856	20220325_CKa1_KO_TiO2_18O_label_150min_CID_F2_3	8665
J9VXK0	Allantoate permease	CNAG_01946	477	J9VXK0_477	1	260.25	260.25	1	S	S(1)VDS(1)LDGLATLIVPDK	_S(Phospho (STY))VDS(Phospho (STY))LDGLATLIVPDK_	4	2	0.42122		0.48377		0.48377	0.70719		3	7007700	3273500	3734200	1570300	1644400	826300	1134800	876880	954990	1.04719	1.37335	1.08908	58280	75539	20220325_CKa1_KO_TiO2_18O_label_150min_CID_F2_1	28268
J9VSQ9	Inositol hexakisphosphate and diphosphoinositol-pentakisphosphate kinase (EC 2.7.4.21) (EC 2.7.4.24)	CNAG_02161	613	J9VSQ9_613	1	170.42	164.92	1	S	S(1)PEPETTQDETVK	_S(Phospho (STY))PEPETTQDETVK_	1	2	0.46311	1.3934	0.70109	0.503151	0.70109			5	9598600	4299900	5298700	1661900	2387600	1492700	1662600	1145300	1248400	1.43667	1.11382	1.09002	50949	66028	20220325_CKa1_KO_TiO2_18O_label_150min_CID_F1_2	4062
J9VRN7	Uncharacterized protein	CNAG_04163	242	J9VRN7_242	0.998712	127.2	127.2	1	S	RGS(0.999)VS(0.313)S(0.689)VAEVSK	_RGS(Phospho (STY))VSS(Phospho (STY))VAEVSK_	3	2	0.048905	0.58781	0.53522	0.910532	0.53522	0.7164		4	57519000	30107000	27413000	12392000	12932000	12990000	9326200	4725000	5154500	1.04358	0.717952	1.0909	41993	54600	20220325_CKa1_KO_TiO2_18O_label_150min_CID_F1_2	5422
J9VNU7	DNA polymerase (EC 2.7.7.7)	CNAG_06607	203	J9VNU7_203	1	241.3	241.3	1	S	YGGDS(1)DDETVWDAK	_YGGDS(Phospho (STY))DDETVWDAK_	5	2	0.62452	1.0823	0.96661	0.893107	0.96661			2	8154200	3869900	4284300	2749500	3056600	0	0	1120300	1227800	1.11169		1.09596	68740	89088	20220325_CKa1_KO_TiO2_18O_label_150min_CID_F1_2	12660
J9VMP6	Vacuolar membrane protein	CNAG_02819	297	J9VMP6_297	0.893037	140.96	134.83	2	S	ATGVSTALPPS(0.051)S(0.949)PLLS(0.893)PT(0.107)R	_ATGVSTALPPSS(Phospho (STY))PLLS(Phospho (STY))PTR_	16	2	-0.27841		0.63848			0.63848		1	2792600	1253600	1539000	616090	751800	409720	537310	227800	249870	1.22028	1.31141	1.09688	7206	9216	20220325_CKa1_KO_TiO2_18O_label_150min_CID_F3_2	17936
J9VMH0	CBM21 domain-containing protein	CNAG_07631	606	J9VMH0_606	0.998325	79.885	79.875	1	S	YCAPS(0.998)PPQS(0.002)PSK	_YCAPS(Phospho (STY))PPQSPSK_	5	2	0.78318		0.76696		0.76696	0.31381		3	2786500	1427300	1359200	692860	666830	457580	388560	276890	303810	0.962431	0.849163	1.09722	68539	88856	20220325_CKa1_KO_TiO2_18O_label_150min_CID_F2_1	6764
J9VHM5	AMPK1_CBM domain-containing protein	CNAG_02994	469	J9VHM5;T2BLU2_469;444	0.999241	316.54	316.54	1	S	TSYPADGS(0.001)S(0.999)NLGHTTSTTDNK	_TSYPADGSS(Phospho (STY))NLGHTTSTTDNK_	9	2	0.32683	1.0257	0.62943	0.613659	0.62943			2	30649000	12741000	17907000	6106300	7311600	3639200	7304100	2995700	3291700	1.19739	2.00706	1.09881	63224	81895	20220325_CKa1_KO_TiO2_18O_label_150min_CID_F2_3	5211
J9W1A7	Dynamin GTPase	CNAG_01655	587	J9W1A7_587	0.999822	187.78	181.66	1	S	SASAS(1)VPDIR	_SASAS(Phospho (STY))VPDIR_	5	2	-0.37426	1.4987	0.66049	0.440709	0.66049			3	2341000	1139500	1201500	758320	852760	257440	212260	123730	136480	1.12454	0.824503	1.10305	45093	58581	20220325_CKa1_KO_TiO2_18O_label_150min_CID_F1_3	8106
J9VNM6	Uncharacterized protein	CNAG_01125	776	J9VNM6_776	0.991522	98.105	98.105	1	S	RFS(0.992)Y(0.003)S(0.006)AVDK	_RFS(Phospho (STY))YSAVDK_	3	2	0.75166	1.0016	0.46677	0.466024	0.46677			1	501820	237770	264050	0	0	0	0	237770	264050			1.11053	41744	54298	20220325_CKa1_KO_TiO2_18O_label_150min_CID_F2_3	5610
J9VMB5	ADP-ribosylation factor GTPase-activating protein 2/3	CNAG_05314	144	J9VMB5_144	1	174.15	140.3	2	T	YPHGIHIDGLELT(1)PLAS(1)PAK	_YPHGIHIDGLELT(Phospho (STY))PLAS(Phospho (STY))PAK_	13	3	-0.063698	1.2535	0.66959	0.534176		0.66959		14	62005000	32211000	29793000	15847000	14741000	8998500	6825900	7365500	8226800	0.930208	0.75856	1.11694	69029	89519	20220325_CKa1_KO_TiO2_18O_label_150min_CID_F3_3	17069
J9VW78	Nitric oxide dioxygenase (EC 1.14.12.17)	CNAG_01464	46	J9VW78_46	0.984735	186.74	136.53	1	S	AGS(0.985)T(0.015)GCPFSSGLPLPDPGHR	_AGS(Phospho (STY))TGCPFSSGLPLPDPGHR_	3	3	-0.21797	0.11581	0.60896	5.25827	0.60896			7	31947000	14963000	16984000	5703000	6968500	4051900	4190800	5208200	5824900	1.2219	1.03428	1.11841	2646	3368	20220325_CKa1_KO_TiO2_18O_label_150min_CID_F0_1	14334
T2BNN0	Uncharacterized protein	CNAG_06184	128	T2BNN0;J9VVE5_128;128	0.853818	174.62	85.734	1	S	S(0.146)DS(0.854)PVLPDIPFVTPLK	_SDS(Phospho (STY))PVLPDIPFVTPLK_	3	2	0.088453		0.58696		0.58696			1	2146500	1113800	1032600	490470	426580	385360	339740	238000	266320	0.869737	0.881617	1.11899	46109	59930	20220325_CKa1_KO_TiO2_18O_label_150min_CID_F0_1	25442
J9VH94	Serine/threonine-protein kinase PDK1 (EC 2.7.11.1)	PDK1 PKH2-02 CNAG_02915	1124	J9VH94_1124	0.974713	85.337	85.337		S	DDNEADGDPAGS(0.975)DS(0.017)GAGLS(0.002)S(0.002)S(0.002)S(0.002)HVESGGGGVGGGGR	_DDNEADGDPAGS(Phospho (STY))DSGAGLSSSSHVESGGGGVGGGGR_	12	3	0.85915	1.2212	0.6645	0.544137	0.6645			1	242060	114180	127880	0	0	0	0	114180	127880			1.11999	8940	11426	20220325_CKa1_KO_TiO2_18O_label_150min_CID_F1_3	8085
J9VR63	Uncharacterized protein	CNAG_06591	950	J9VR63_950	1	102.97	102.97	1	S	IVPS(1)S(1)PPLLPSK	_IVPS(Phospho (STY))S(Phospho (STY))PPLLPSK_	4	2	-0.033423		0.83425		0.83425	0.70092		2	1001100	400790	600300	175690	321430	139300	182620	85811	96254	1.82953	1.31098	1.1217	26840	35182	20220325_CKa1_KO_TiO2_18O_label_150min_CID_F3_1	17467
J9VM00	Uncharacterized protein	CNAG_02332	73	J9VM00_73	0.999901	150.91	150.91	1	S	DKVHGT(0.849)T(0.151)PS(1)DEESLLDLDEMGVK	_DKVHGT(Phospho (STY))TPS(Phospho (STY))DEESLLDLDEM(Oxidation (M))GVK_	9	2	0.3156		0.70823		0.70823	0.57605		1	25465000	5118700	20346000	913850	10625000	0	5002500	4204800	4718600	11.6266		1.12219	10073	12921	20220325_CKa1_KO_TiO2_18O_label_150min_CID_F2_3	15449
J9VT67	3-hydroxy-3-methylglutaryl coenzyme A reductase (HMG-CoA reductase) (EC 1.1.1.34)	CNAG_06534	1265	J9VT67_1265	1	179.07	179.07	2	T	S(0.577)T(0.712)PAT(0.712)PGAVT(1)PFGGITPLR	_ST(Phospho (STY))PAT(Phospho (STY))PGAVT(Phospho (STY))PFGGITPLR_	10	2	-0.27275	0.7543	0.52374	0.694339		0.52374	0.44714	2	1420800	779290	641490	317230	301350	358140	222980	103920	117170	0.949942	0.622606	1.1275	57555	74551	20220325_CKa1_KO_TiO2_18O_label_150min_CID_F3_3	28434
J9VJR6	Endoplasmic reticulum-Golgi intermediate compartment protein 2	CNAG_05193	391	J9VJR6_391	0.992347	141.82	125.67	2	T	EYIPS(0.001)S(0.006)LHT(0.992)PS(1)PAIK	_EYIPSSLHT(Phospho (STY))PS(Phospho (STY))PAIK_	9	2	0.90849	0.93959	0.54422	0.57921		0.54422		8	64571000	31197000	33374000	12445000	13841000	11180000	10926000	7572100	8606300	1.11217	0.977281	1.13658	16835	21932	20220325_CKa1_KO_TiO2_18O_label_150min_CID_F3_1	14708
J9VSB5	Iron regulator 1 (Iron regulator 1, variant)	CNAG_04864	664	J9VSB5_664	0.992252	99.838	51.857	1	S	DHS(0.992)PS(0.008)VGGAAS(0.521)KPNVLS(0.479)PPR	_DHS(Phospho (STY))PSVGGAAS(Phospho (STY))KPNVLSPPR_	3	3	0.21435	0.81768	0.57208	0.699638	0.57208	0.39191		1	5933300	2648200	3285100	205660	691280	1343100	1343500	1099500	1250300	3.36128	1.0003	1.13715	9833	12636	20220325_CKa1_KO_TiO2_18O_label_150min_CID_F3_3	6507
J9VQF4	Uncharacterized protein	CNAG_01293	1986	J9VQF4_1986	0.789819	177.57	153.14	1	S	ASILEIPLGPS(0.79)PT(0.21)R	_ASILEIPLGPS(Phospho (STY))PTR_	11	2	0.16451		0.85273		0.85273			2	698810	320870	377940	123800	143310	93066	116290	104000	118330	1.15759	1.24954	1.13779	5941	7581	20220325_CKa1_KO_TiO2_18O_label_150min_CID_F4_1	18862
J9VMP7	RNA helicase (EC 3.6.4.13)	CNAG_00809	40	J9VMP7_40	0.999727	64.767	57.078	2	T	NRAT(1)PPAAVPPAAPAAY(0.01)RPS(0.474)PT(0.405)GLPT(0.119)PAT(0.486)T(0.408)PPT(0.098)R	_NRAT(Phospho (STY))PPAAVPPAAPAAYRPS(Phospho (STY))PTGLPTPAT(Phospho (STY))TPPTR_	4	3	0.23312	1.0823	1.2435	1.14894			1.2435	2	2386400	378110	2008300	243440	1393500	0	460800	134670	153930	5.7242		1.14302	36800	48041	20220325_CKa1_KO_TiO2_18O_label_150min_CID_F4_2	14451
J9VJ94	BZIP domain-containing protein	CNAG_03976	126	J9VJ94_126	1	216.77	212.35	1	S	MS(1)EQGGSDSQIQAIK	_M(Oxidation (M))S(Phospho (STY))EQGGSDSQIQAIK_	2	2	-0.047574	0.85191	0.72905	0.855783	0.72905	2.4761		7	6281000	2485200	3795800	724750	2079200	1378200	1279300	382260	437350	2.86885	0.92824	1.14412	34419	45038	20220325_CKa1_KO_TiO2_18O_label_150min_CID_F1_2	8528
J9VUI4	Monosaccharide transporter	CNAG_01683	505	J9VUI4_505	1	141.82	125.61	1	T	RPT(1)LVAAELPK	_RPT(Phospho (STY))LVAAELPK_	3	2	0.11106	0.57398	0.74689	1.30125	0.74689			12	13886000	6402000	7483600	2557100	3161600	2079000	2290500	1766000	2031600	1.2364	1.10173	1.1504	43366	56435	20220325_CKa1_KO_TiO2_18O_label_150min_CID_F2_2	8862
T2BN73	Pumilio-family RNA binding protein, variant	CNAG_02810	303	T2BN73;J9VI91_303;303	0.999998	166.65	112.82	1	S	KT(0.041)S(0.099)PT(0.484)AGMADS(0.376)IAS(1)LPAMPSK	_KTSPT(Phospho (STY))AGM(Oxidation (M))ADSIAS(Phospho (STY))LPAM(Oxidation (M))PSK_	14	3	0.64329	0.90439	0.63089	0.697586		0.63089	0.50144	11	8176300	4190000	3986300	1639300	1737100	1549900	1094000	1000800	1155200	1.05966	0.705852	1.15428	28748	37695	20220325_CKa1_KO_TiO2_18O_label_150min_CID_F3_1	12458
J9VHA6	Uncharacterized protein	CNAG_04053	175	J9VHA6_175	0.99983	152.94	139	2	S	ALS(1)PS(1)PPPSAPSSEPK	#N/A	5	2	-0.1719		0.64844			0.64844		10	45067000	16414000	28653000	10264000	11075000	1017000	11636000	5133500	5942600	1.07901	11.4415	1.15761	3617	4649	20220325_CKa1_KO_TiO2_18O_label_150min_CID_F1_2	10354
J9VHA6	Uncharacterized protein	CNAG_04053	173	J9VHA6_173	1	152.94	152.94	2	S	ALS(1)PS(0.999)PPPS(0.001)APSSEPK	_ALS(Phospho (STY))PS(Phospho (STY))PPPSAPSSEPK_	3	2	0.069872		0.64844			0.64844		10	45067000	16414000	28653000	10264000	11075000	1017000	11636000	5133500	5942600	1.07901	11.4415	1.15761	3619	4655	20220325_CKa1_KO_TiO2_18O_label_150min_CID_F2_1	10354
J9W3X8	Guanine nucleotide-binding protein subunit beta-like protein	CNAG_05465	265	J9W3X8_265	1	217.32	181.72	1	S	S(1)LVDDLQPDFDGLSDK	_S(Phospho (STY))LVDDLQPDFDGLSDK_	1	2	-0.11922	1.1024	0.67755	0.614614	0.67755			5	2589400	1219100	1370300	452450	585300	437990	404200	328610	380830	1.29362	0.922852	1.15891	49973	64799	20220325_CKa1_KO_TiO2_18O_label_150min_CID_F2_2	20568
J9VNM1	Uncharacterized protein	CNAG_01130	174	J9VNM1;T2BMD1_174;174	0.827372	306.83	142.93	1	S	KDS(0.216)AS(0.827)AS(0.827)NGNGS(0.13)ASNLPPAEVSK	_KDSAS(Phospho (STY))AS(Phospho (STY))NGNGSASNLPPAEVSK_	5	3	-0.2668	0.60561	0.56847	0.938673	0.56847			2	6088100	2322100	3766000	0	1281500	809960	731840	1512100	1752700		0.903551	1.15912	27271	35752	20220325_CKa1_KO_TiO2_18O_label_150min_CID_F1_1	8530
J9VL86	Endoplasmic reticulum protein	CNAG_01142	1011	J9VL86_1011	0.923794	118.31	93.348	1	S	RPGQVT(0.03)GIGS(0.924)S(0.046)DLIPSK	_RPGQVTGIGS(Phospho (STY))SDLIPSK_	10	2	0.18916		0.64691		0.64691			1	1113300	517690	595600	242130	275560	0	0	275560	320040	1.13807		1.16142	42741	55560	20220325_CKa1_KO_TiO2_18O_label_150min_CID_F4_1	10229
J9VKX9	Uncharacterized protein	CNAG_07319	18	J9VKX9_18	0.990634	224.99	126.55	1	T	AET(0.991)PT(0.009)HEHENPASLSTNPSK	#N/A	3	3	-0.34262	1.146	0.78689	0.68664	0.78689			19	89975000	43431000	46544000	20192000	21290000	13634000	14082000	9604400	11172000	1.05438	1.03286	1.16322	2001	2499	20220325_CKa1_KO_TiO2_18O_label_150min_CID_F2_2	3766
J9VJR6	Endoplasmic reticulum-Golgi intermediate compartment protein 2	CNAG_05193	393	J9VJR6_393	0.999979	145.43	125.67	1	S	EYIPS(0.001)S(0.006)LHT(0.992)PS(1)PAIK	_EYIPSSLHT(Phospho (STY))PS(Phospho (STY))PAIK_	11	2	0.90849	0.93959	2.6668	2.83826	2.6668	0.56574		1	67674000	32447000	35228000	13218000	14793000	11180000	11062000	8048500	9373000	1.11916	0.989445	1.16456	16835	21932	20220325_CKa1_KO_TiO2_18O_label_150min_CID_F3_1	14708
J9W3R3	BRCT domain-containing protein	CNAG_05422	388	J9W3R3_388	1	233.38	233.38	1	S	LVS(1)EDDLDDDDADDNVPLK	_LVS(Phospho (STY))EDDLDDDDADDNVPLK_	3	2	-0.16507	1.1423	1.1089	0.970761	1.1089			3	13914000	6011500	7902400	2837900	3758800	1493300	2174100	1680200	1969600	1.3245	1.4559	1.17224	32760	42801	20220325_CKa1_KO_TiO2_18O_label_150min_CID_F1_3	15570
J9VLB1	Uncharacterized protein	CNAG_04970	7	J9VLB1_7	0.984043	86.539	58.595	2	T	S(0.001)HT(0.009)AAT(0.984)AS(0.933)VS(0.067)PT(0.006)K	_(Acetyl (Protein N-term))SHTAAT(Phospho (STY))AS(Phospho (STY))VSPTK_	6	2	0.9058		0.27277			0.27277		2	1057600	540940	516670	0	124470	297110	106040	243830	286170		0.356905	1.17365	48306	62701	20220325_CKa1_KO_TiO2_18O_label_150min_CID_F1_3	5474
J9VJF1	RING-type domain-containing protein	CNAG_00604	333	J9VJF1_333	0.999977	121.46	119.18	1	S	SILEPLGLHQDNPS(1)PPVASHPSK	_SILEPLGLHQDNPS(Phospho (STY))PPVASHPSK_	14	3	0.46964		0.72044		0.72044			5	2834000	1406700	1427300	866880	842650	206900	193010	332890	391630	0.972049	0.932866	1.17645	48582	63036	20220325_CKa1_KO_TiO2_18O_label_150min_CID_F4_3	10929
J9VXV8	Phospholipid binding protein	CNAG_03319	693	J9VXV8_693	0.886486	110.35	110.35	1	T	VS(0.114)GPT(0.886)PIAVSTGGAALK	_VSGPT(Phospho (STY))PIAVSTGGAALK_	5	2	0.046026	1.037	0.6161	0.594118	0.6161			2	548790	279330	269460	0	0	182570	155280	96768	114170		0.850523	1.17983	66930	86736	20220325_CKa1_KO_TiO2_18O_label_150min_CID_F4_2	12411
J9VGM5	CAMKK/ELM protein kinase	CNAG_03791	74	J9VGM5_74	0.999933	137.27	137.27	1	S	RGS(1)AQTGTEYSFK	_RGS(Phospho (STY))AQTGTEYSFK_	3	2	0.73121	0.80913	0.73981	0.914328	0.73981			1	763530	350010	413520	0	0	0	0	350010	413520			1.18145	41865	54459	20220325_CKa1_KO_TiO2_18O_label_150min_CID_F2_3	4685
J9VSB5	Iron regulator 1 (Iron regulator 1, variant)	CNAG_04864	678	J9VSB5_678	0.999861	99.838	96.052	1	S	DHS(0.823)PS(0.002)VGGAAS(0.176)KPNVLS(1)PPRR	_DHS(Phospho (STY))PSVGGAASKPNVLS(Phospho (STY))PPRR_	17	3	-0.67614	0.81768	0.57731	0.706034	0.57731	0.4061		4	10887000	4900500	5986100	2316700	3176100	1265000	1248400	1318800	1561600	1.37096	0.986877	1.18411	9846	12649	20220325_CKa1_KO_TiO2_18O_label_150min_CID_F3_1	6507
J9VNM1	Uncharacterized protein	CNAG_01130	172	J9VNM1;T2BMD1_172;172	0.999926	306.83	198.73	1	S	KDS(1)ASASNGNGSASNLPPAEVSK	_KDS(Phospho (STY))ASASNGNGSASNLPPAEVSK_	3	2	-0.15547	0.60561	0.71547	1.1814	0.71547	0.72229		9	32708000	12802000	19906000	4548200	10506000	4316100	4713300	3938100	4686500	2.30992	1.09203	1.19004	27262	35718	20220325_CKa1_KO_TiO2_18O_label_150min_CID_F1_1	8530
J9VTZ1	Acetyl-CoA carboxylase/biotin carboxylase	CNAG_05759	1154	J9VTZ1_1154	0.999612	337.22	217.39	1	S	IAS(1)MSDLSYVVNTK	_IAS(Phospho (STY))MSDLSYVVNTK_	3	2	0.19727	0.4826	0.60289	1.24925	0.60289			15	86776000	45314000	41462000	16606000	14494000	15817000	11606000	12892000	15362000	0.872817	0.733767	1.19159	24367	31993	20220325_CKa1_KO_TiO2_18O_label_150min_CID_F1_3	12783
J9VWV1	CD2 antigen cytoplasmic tail-binding protein 2	CNAG_04368	70	J9VWV1_70	0.999656	215.64	215.64	2	S	DAGGYAS(1)DS(0.082)S(0.918)GDEEGVVPSR	_DAGGYAS(Phospho (STY))DSS(Phospho (STY))GDEEGVVPSR_	7	2	0.90266		0.38479				0.38479	2	6393400	3485400	2908000	730460	852390	1416200	455550	1338700	1600100	1.16692	0.321671	1.19526	8321	10635	20220325_CKa1_KO_TiO2_18O_label_150min_CID_F1_3	12723
J9VMM3	Cyclin binding protein	CNAG_02341	220	J9VMM3_220	0.999464	179.55	179.55	1	S	GPSPAYTPT(0.001)AS(0.999)PPR	_GPSPAYTPTAS(Phospho (STY))PPR_	11	2	0.51687	1.6129	1.0046	0.622853	1.0046	0.21949		9	7551000	3362800	4188200	1645400	1782600	554790	1015100	1162600	1390500	1.08338	1.8297	1.19603	21222	27940	20220325_CKa1_KO_TiO2_18O_label_150min_CID_F2_3	8309
J9VJX6	Uncharacterized protein	CNAG_01372	77	J9VJX6_77	0.93443	239.8	239.8	1	S	GIIS(0.066)VS(0.934)DNGDETPAIPIK	_GIISVS(Phospho (STY))DNGDETPAIPIK_	6	2	-0.71138	1.5642	0.87464	0.559161	0.87464			2	2110800	962800	1148000	0	0	652750	776760	310060	371230		1.18998	1.19728	20054	26338	20220325_CKa1_KO_TiO2_18O_label_150min_CID_F3_2	17125
J9W1S8	Exocyst complex component Sec8 (Fragment)	CNAG_05518	72	J9W1S8_72	1	102.07	102.07	1	S	RPS(1)GDALEIPPASPADVFAADR	_RPS(Phospho (STY))GDALEIPPASPADVFAADR_	3	3	1.2146		0.76519		0.76519			2	512240	183330	328910	91182	108740	0	109730	92148	110440	1.19256		1.19851	42950	55826	20220325_CKa1_KO_TiO2_18O_label_150min_CID_F3_2	16774
J9VY45	Transcriptional adapter 3	CNAG_04674	208	J9VY45_208	1	203.29	203.29	1	S	VLDS(1)DDETPSTR	_VLDS(Phospho (STY))DDETPSTR_	4	2	0.60568	1.5294	0.66913	0.437511	0.66913			1	98589	44812	53777	0	0	0	0	44812	53777			1.20006	65569	84953	20220325_CKa1_KO_TiO2_18O_label_150min_CID_F1_3	5883
T2BP97	Uncharacterized protein	CNAG_07990	169	T2BP97_169	1	89.541	86.548	1	S	ELFPVDERPLPS(1)PPQEK	_ELFPVDERPLPS(Phospho (STY))PPQEK_	12	3	0.30186		1.1679		1.1679			1	696230	80968	615260	0	268360	0	249360	80968	97548			1.20477	14773	19132	20220325_CKa1_KO_TiO2_18O_label_150min_CID_F3_3	14479
J9VI22	Short-chain dehydrogenase	CNAG_06764	217	J9VI22_217	1	156.72	156.72	1	T	TPLLMDFLNT(1)PEK	_TPLLM(Oxidation (M))DFLNT(Phospho (STY))PEK_	10	2	0.20731	1.242	0.70395	0.566787	0.70395			13	3887300	1941200	1946200	827200	783430	610210	555420	503750	607310	0.947087	0.910211	1.20558	61396	79512	20220325_CKa1_KO_TiO2_18O_label_150min_CID_F4_3	17161
J9VY60	Pin2-interacting protein X1	CNAG_06126	102	J9VY60_102	0.989038	125.11	118.59	2	S	LAAAS(0.011)GS(0.989)PS(0.991)PS(0.009)LVATPVNEEKPK	_LAAASGS(Phospho (STY))PS(Phospho (STY))PSLVATPVNEEKPK_	7	3	0.75245		0.85143			0.85143		2	3483600	818650	2664900	0	1303400	396550	851900	422100	509580		2.14828	1.20725	29008	38010	20220325_CKa1_KO_TiO2_18O_label_150min_CID_F2_2	13227
J9VY60	Pin2-interacting protein X1	CNAG_06126	104	J9VY60_104	0.99123	125.11	118.59	2	S	LAAAS(0.011)GS(0.989)PS(0.991)PS(0.009)LVATPVNEEKPK	_LAAASGS(Phospho (STY))PS(Phospho (STY))PSLVATPVNEEKPK_	9	3	0.75245		0.85143			0.85143		2	3483600	818650	2664900	0	1303400	396550	851900	422100	509580		2.14828	1.20725	29008	38010	20220325_CKa1_KO_TiO2_18O_label_150min_CID_F2_2	13227
J9VP36	Uncharacterized protein	CNAG_03930	166	J9VP36_166	0.998635	85.884	85.884	1	S	AEQQVHPLAQQQQQQTPPT(0.001)PLS(0.999)K	_AEQQVHPLAQQQQQQTPPTPLS(Phospho (STY))K_	22	3	0.80192	0.5164	0.27084	0.524477	0.27084			1	278400	97110	181290	0	62651	0	0	97110	118640			1.22171	1809	2252	20220325_CKa1_KO_TiO2_18O_label_150min_CID_F3_3	7490
J9VT74	HECT-type E3 ubiquitin transferase (EC 2.3.2.26)	CNAG_01251	1350	J9VT74_1350	0.938364	134.57	62.463	1	S	S(0.031)S(0.031)S(0.938)YAGALK	_SSS(Phospho (STY))YAGALK_	3	1	-0.6988	1.3699	0.62279	0.454624	0.62279			3	454750	203270	251480	137860	171460	0	0	65410	80021	1.24373		1.22338	57052	73912	20220325_CKa1_KO_TiO2_18O_label_150min_CID_F2_3	5718
J9VMF5	Chloride channel protein	CNAG_07647	348	J9VMF5_348	0.994419	119.18	91.889	2	S	DLASTSAMGAS(0.005)MHS(0.994)PFPS(0.973)PEGS(0.027)VLK	_DLASTSAM(Oxidation (M))GASM(Oxidation (M))HS(Phospho (STY))PFPS(Phospho (STY))PEGSVLK_	14	3	0.31707		0.66791			0.66791		2	2807400	821940	1985500	0	1142000	476550	420730	345390	422730		0.882866	1.22392	10192	13104	20220325_CKa1_KO_TiO2_18O_label_150min_CID_F3_2	15209
J9VMF5	Chloride channel protein	CNAG_07647	352	J9VMF5_352	0.994904	119.18	113.36	2	S	DLASTSAMGAS(0.061)MHS(0.939)PFPS(0.995)PEGS(0.005)VLK	_DLASTSAM(Oxidation (M))GASM(Oxidation (M))HS(Phospho (STY))PFPS(Phospho (STY))PEGSVLK_	18	3	0.22257		0.85348		0.85348	0.66791		1	3023900	919690	2104200	0	1142000	574290	539450	345390	422730		0.939334	1.22392	10191	13103	20220325_CKa1_KO_TiO2_18O_label_150min_CID_F3_1	15209
J9W1A7	Dynamin GTPase	CNAG_01655	643	J9W1A7_643	0.770067	59.469	59.469	1	S	QGANALLGAAS(0.01)AHNMAGT(0.176)S(0.77)PHT(0.043)AK	_QGANALLGAASAHNM(Oxidation (M))AGTS(Phospho (STY))PHTAK_	19	3	-0.60963	1.4987	0.52081	0.347508	0.52081			1	116180	52029	64151	0	0	0	0	52029	64151			1.23299	40139	52280	20220325_CKa1_KO_TiO2_18O_label_150min_CID_F3_3	5243
J9VZB2	PlsC domain-containing protein	CNAG_04349	317	J9VZB2_317	0.963368	66.246	66.246	2	S	QLNPDS(0.003)VT(0.469)S(0.565)LPS(0.963)R	_QLNPDSVTS(Phospho (STY))LPS(Phospho (STY))R_	12	3	3.683		0.79779			0.79779		1	220740	98456	122290	0	0	0	0	98456	122290			1.24208	40329	52513	20220325_CKa1_KO_TiO2_18O_label_150min_CID_F2_3	5735
J9VFT5	Uncharacterized protein	CNAG_03726	47	J9VFT5_47	0.924032	136.83	123.1	1	T	DVSNSST(0.003)IDDGT(0.924)S(0.058)S(0.013)T(0.002)DK	_DVSNSSTIDDGT(Phospho (STY))SSTDK_	12	2	0.29448	1.5005	0.48372	0.322373	0.48372			2	1928300	873430	1054900	0	0	584730	693870	288710	361000		1.18665	1.25039	12436	16098	20220325_CKa1_KO_TiO2_18O_label_150min_CID_F1_3	5546
J9VK72	Phosphatidyl-N-methylethanolamine N-methyltransferase (EC 2.1.1.71) (Phospholipid methyltransferase) (PLMT)	CNAG_06839	266	J9VK72_266	0.999903	217.39	172.77	1	S	ASAPNSDADS(1)DSGSASAAPIKATPR	_ASAPNSDADS(Phospho (STY))DSGSASAAPIKATPR_	10	2	0.75168	1.4545	2.2803	1.56776	2.2803	0.7797	0.12504	4	91460000	41794000	49666000	19472000	26584000	12812000	11148000	9510000	11934000	1.36524	0.870122	1.25489	5716	7302	20220325_CKa1_KO_TiO2_18O_label_150min_CID_F2_2	5967
J9VP84	Cytoplasmic protein	CNAG_05745	22	J9VP84_22	0.971751	102.43	82.755	1	T	PIKPS(0.006)GS(0.348)T(0.349)T(0.129)T(0.183)T(0.972)PT(0.01)T(0.004)EVPVR	_PIKPSGS(Phospho (STY))TTTT(Phospho (STY))PTTEVPVR_	11	3	-2.4125	0.99268	0.68703	0.692096	0.68703	0.80384		1	35339000	15784000	19555000	6343200	8181900	5359000	6235200	4081900	5138200	1.28987	1.1635	1.25878	38496	50143	20220325_CKa1_KO_TiO2_18O_label_150min_CID_F4_2	8783
J9VS18	Uncharacterized protein	CNAG_04327	1094	J9VS18_1094	1	230.57	230.57	1	T	AT(1)PDLVSCPVSIPNK	_AT(Phospho (STY))PDLVSCPVSIPNK_	2	2	0.06144	0.96356	0.66555	0.69072	0.66555			9	14702000	7054600	7647500	3233300	3569000	1988800	1762200	1832500	2316200	1.10383	0.886062	1.26396	7262	9288	20220325_CKa1_KO_TiO2_18O_label_150min_CID_F3_2	13755
J9W0P4	VWFA domain-containing protein	CNAG_06289	393	J9W0P4_393	0.962309	156.92	146.15	1	S	TSATPSATSTAVPPTS(0.001)S(0.037)S(0.962)PVR	_TSATPSATSTAVPPTSSS(Phospho (STY))PVR_	18	2	0.16959	1.0782	0.51546	0.478075	0.51546	0.80673		3	2994900	1382300	1612600	805500	881840	0	0	576820	730720	1.09477		1.26681	62511	80958	20220325_CKa1_KO_TiO2_18O_label_150min_CID_F3_1	8557
J9VPI0	Uncharacterized protein	CNAG_02501	192	J9VPI0_192	0.995553	168	168	1	S	DHPVRPGS(0.998)S(0.006)S(0.996)PR	_DHPVRPGS(Phospho (STY))SS(Phospho (STY))PR_	10	2	-0.23271	2.032	1.2324	0.606496	1.2324	0.72019		1	45931000	19634000	26297000	6879000	8130800	5321300	8701100	7433200	9465400	1.18197	1.63515	1.2734	9816	12616	20220325_CKa1_KO_TiO2_18O_label_150min_CID_F0_3	1096
J9VS40	Uncharacterized protein	CNAG_05911	80	J9VS40_80	0.798619	162.81	155.1	2	S	AS(0.422)S(0.578)LDS(0.196)S(0.799)PIS(0.005)AVPSAPK	_ASS(Phospho (STY))LDSS(Phospho (STY))PISAVPSAPK_	7	2	-0.25988		0.69848			0.69848		2	3055000	1457900	1597100	484420	566540	624910	585230	348560	445300	1.16952	0.936503	1.27754	6530	8372	20220325_CKa1_KO_TiO2_18O_label_150min_CID_F2_1	15392
J9VSN1	PH and SEC7 domain-containing protein	CNAG_01408	1176	J9VSN1_1176	1	96.171	96.171	2	S	ENEDEVGS(1)LHS(1)K	_ENEDEVGS(Phospho (STY))LHS(Phospho (STY))K_	8	2	-0.30323	0.96754	0.96983	1.00237		0.96983		1	952790	417100	535690	0	0	0	0	417100	535690			1.28432	15087	19569	20220325_CKa1_KO_TiO2_18O_label_150min_CID_F1_3	4482
J9VSN1	PH and SEC7 domain-containing protein	CNAG_01408	1179	J9VSN1_1179	1	96.171	96.171	2	S	ENEDEVGS(1)LHS(1)K	_ENEDEVGS(Phospho (STY))LHS(Phospho (STY))K_	11	2	-0.30323	0.96754	0.96983	1.00237		0.96983		1	952790	417100	535690	0	0	0	0	417100	535690			1.28432	15087	19569	20220325_CKa1_KO_TiO2_18O_label_150min_CID_F1_3	4482
J9VZE9	Translation initiation factor 4E	CNAG_01833	32	J9VZE9_32	0.919954	72.214	44.533	2	S	S(0.001)S(0.001)T(0.001)T(0.002)IPPAAVT(0.015)ANS(0.015)NT(0.016)LNS(0.033)ALAAEQIS(0.498)S(0.498)PAS(0.92)PVGKPVDEK	_(Acetyl (Protein N-term))SSTTIPPAAVTANSNTLNSALAAEQIS(Phospho (STY))SPAS(Phospho (STY))PVGKPVDEK_	31	3	-2.1352	1.0748	1.7333	1.61267		1.7333		1	11398000	5275700	6122500	0	0	2694200	2805200	2581400	3317300		1.0412	1.28508	57121	73994	20220325_CKa1_KO_TiO2_18O_label_150min_CID_F4_2	17228
J9VJF1	RING-type domain-containing protein	CNAG_00604	104	J9VJF1_104	0.992706	142.55	137.52	2	S	SSYAPPT(0.041)S(0.966)PLS(0.993)PSRPLLNK	_SSYAPPTS(Phospho (STY))PLS(Phospho (STY))PSRPLLNK_	11	2	0.1317		0.64843			0.64843		6	5041200	2179200	2861900	856510	1288800	746630	832810	576090	740370	1.50471	1.11543	1.28516	57250	74155	20220325_CKa1_KO_TiO2_18O_label_150min_CID_F3_1	14131
J9VJF1	RING-type domain-containing protein	CNAG_00604	100	J9VJF1_100	0.770055	142.55	142.55	2	T	S(0.001)S(0.001)YAPPT(0.77)S(0.273)PLS(0.938)PS(0.017)RPLLNK	#N/A	7	2	0.1653		0.5993			0.5993		1	2435400	1009500	1425900	433430	685510	0	0	576090	740370	1.58159		1.28516	57254	74161	20220325_CKa1_KO_TiO2_18O_label_150min_CID_F3_3	13952
J9VVL4	Uncharacterized protein	CNAG_04790	292	J9VVL4_292	0.940791	128.74	128.05	1	S	TPTSSAESAHNQLAS(0.005)S(0.054)S(0.941)PNR	_TPTSSAESAHNQLASSS(Phospho (STY))PNR_	17	2	-0.64525	0.56082	0.77045	1.37379	0.77045			1	2325000	614960	1710100	214730	963330	77631	331100	322600	415640	4.48624	4.26505	1.28841	62048	80330	20220325_CKa1_KO_TiO2_18O_label_150min_CID_F2_3	3418
J9VVR0	Uncharacterized protein	CNAG_03479	143	J9VVR0_143	0.892044	112.64	81.368	3	T	TVIQSTTTHEPSPVNVS(0.367)DS(0.816)T(0.892)T(0.925)PPR	_TVIQSTTTHEPSPVNVSDS(Phospho (STY))T(Phospho (STY))T(Phospho (STY))PPR_	20	3	-0.26882	1.5495	0.4521	0.291772			0.4521	3	3726600	1843700	1882900	617480	535920	582580	516070	643610	830890	0.867915	0.885835	1.29098	63714	82536	20220325_CKa1_KO_TiO2_18O_label_150min_CID_F2_3	12445
J9VP84	Cytoplasmic protein	CNAG_05745	208	J9VP84_208	1	101.61	101.61	1	S	MGSFGGGVLS(1)PGGIDHK	_M(Oxidation (M))GSFGGGVLS(Phospho (STY))PGGIDHK_	10	3	-0.02793	0.99268	0.46509	0.46852	0.46509			8	4239300	2219600	2019700	939550	897040	830010	541500	450010	581150	0.954755	0.652402	1.29142	33487	43726	20220325_CKa1_KO_TiO2_18O_label_150min_CID_F3_3	10699
J9VYL3	Inositol-3-phosphate synthase (EC 5.5.1.4)	CNAG_01539	14	J9VYL3_14	0.995807	112.14	107.06	1	S	SPTALDACDHHDS(0.996)FS(0.004)LPAQDQSK	_SPTALDACDHHDS(Phospho (STY))FSLPAQDQSK_	13	3	0.014016	0.8739	0.67239	0.769413	0.67239			3	3147600	924000	2223600	518910	843410	0	855640	405090	524560	1.62535		1.29492	53571	69577	20220325_CKa1_KO_TiO2_18O_label_150min_CID_F2_1	10020
J9VLS5	U3 small nucleolar RNA-associated protein 6	CNAG_04044	251	J9VLS5_251	1	209.25	209.25	1	S	AES(1)FEGDEDALR	_AES(Phospho (STY))FEGDEDALR_	3	2	-0.27516		0.8446		0.8446			1	1041800	452700	589120	0	0	0	0	452700	589120			1.30135	1853	2310	20220325_CKa1_KO_TiO2_18O_label_150min_CID_F1_3	10459
J9VUT1	Uncharacterized protein	CNAG_03143	8	J9VUT1_8	0.995001	104.42	50.108	1	S	S(0.997)DAGRQS(0.995)FT(0.008)DK	_(Acetyl (Protein N-term))S(Phospho (STY))DAGRQS(Phospho (STY))FTDK_	7	2	0.35679	0.48883	0.88988	1.82043	0.88988	0.74624		1	24758000	10712000	14046000	0	0	10338000	13559000	374030	486840		1.31157	1.30161	45661	59332	20220325_CKa1_KO_TiO2_18O_label_150min_CID_F1_3	4520
J9VND9	Uncharacterized protein	CNAG_02041	25	J9VND9_25	0.973881	176.87	176.87	2	S	SISHTPS(0.976)PT(0.045)S(0.005)S(0.974)PK	_SISHTPS(Phospho (STY))PTSS(Phospho (STY))PK_	11	2	-0.21564		0.7636			0.7636		2	2216100	910080	1306000	586480	884100	0	0	323600	421910	1.50747		1.3038	48764	63255	20220325_CKa1_KO_TiO2_18O_label_150min_CID_F1_3	3097
J9VND9	Uncharacterized protein	CNAG_02041	21	J9VND9_21	0.976034	176.87	176.87	2	S	SISHTPS(0.976)PT(0.045)S(0.005)S(0.974)PK	_SISHTPS(Phospho (STY))PTSS(Phospho (STY))PK_	7	2	-0.21564		0.69586			0.69586		1	2216100	910080	1306000	586480	884100	0	0	323600	421910	1.50747		1.3038	48764	63255	20220325_CKa1_KO_TiO2_18O_label_150min_CID_F1_3	3097
J9VRN7	Uncharacterized protein	CNAG_04163	1004	J9VRN7_1004	0.961636	183.1	154.1	3	S	AQPSTDNPVS(0.93)PT(0.067)T(0.076)S(0.666)T(0.278)GS(0.962)GT(0.021)TPK	_AQPSTDNPVS(Phospho (STY))PTTS(Phospho (STY))TGS(Phospho (STY))GTTPK_	17	2	0.37605	0.58781	0.64359	1.09489			0.64359	3	12562000	3519300	9042500	1253000	7120600	1951200	1507900	315050	414050	5.68284	0.772806	1.31424	5304	6775	20220325_CKa1_KO_TiO2_18O_label_150min_CID_F1_1	18465
J9VF45	Mago-bind domain-containing protein	CNAG_00577	190	J9VF45_190	0.999792	295.29	219.89	1	S	ETPTTTTTVVDSTPSS(1)PK	_ETPTTTTTVVDSTPSS(Phospho (STY))PK_	16	2	-0.26008	0.65899	0.54806	0.831667	0.54806	0.23418		8	72549000	34503000	38046000	17112000	20600000	9962100	7677100	7429100	9769100	1.20383	0.770631	1.31498	16330	21276	20220325_CKa1_KO_TiO2_18O_label_150min_CID_F0_3	8594
J9VPJ6	Uncharacterized protein	CNAG_05864	14	J9VPJ6_14	0.976031	67.214	67.214	2	S	GLPAHS(0.863)PGS(0.138)GALS(0.976)PLT(0.002)DS(0.021)FLDAK	_GLPAHS(Phospho (STY))PGSGALS(Phospho (STY))PLTDSFLDAK_	13	3	-0.36129		0.76246			0.76246		1	719760	134250	585500	0	408820	0	0	134250	176690			1.31613	20525	27003	20220325_CKa1_KO_TiO2_18O_label_150min_CID_F3_1	20933
J9VYS9	Nucleolar protein	CNAG_06363	156	J9VYS9_156	0.995112	238.72	174.72	1	S	ELMGVS(0.001)T(0.004)FS(0.995)DAGSTQPVEK	_ELM(Oxidation (M))GVSTFS(Phospho (STY))DAGSTQPVEK_	9	2	-3.1049		0.87087		0.87087			4	7891400	2377200	5514100	908920	3629000	436200	525410	1032100	1359700	3.99265	1.20452	1.31741	14848	19224	20220325_CKa1_KO_TiO2_18O_label_150min_CID_F2_1	11667
J9VIG8	Pentafunctional AROM polypeptide [Includes: 3-dehydroquinate synthase (DHQS) (EC 4.2.3.4); 3-phosphoshikimate 1-carboxyvinyltransferase (EC 2.5.1.19) (5-enolpyruvylshikimate-3-phosphate synthase) (EPSP synthase) (EPSPS); Shikimate kinase (SK) (EC 2.7.1.71); 3-dehydroquinate dehydratase (3-dehydroquinase) (EC 4.2.1.10); Shikimate dehydrogenase (EC 1.1.1.25)]	CNAG_03701	1381	J9VIG8_1381	1	206.66	206.66	1	S	S(1)PEFGGASVTIPLK	_S(Phospho (STY))PEFGGASVTIPLK_	1	2	0.33691	0.82172	0.54029	0.657511	0.54029			2	615650	301040	314620	0	0	174340	146550	126700	168060		0.840599	1.32644	50937	66011	20220325_CKa1_KO_TiO2_18O_label_150min_CID_F3_2	16332
J9VF13	Large subunit ribosomal protein L29	CNAG_00771	17	J9VF13_17	1	104.16	104.16	1	S	S(1)KQDLLEQLTELK	_S(Phospho (STY))KQDLLEQLTELK_	1	2	-0.72398	0.63632	0.8824	1.38672	0.8824			1	349710	150220	199480	0	0	0	0	150220	199480			1.32792	48916	63450	20220325_CKa1_KO_TiO2_18O_label_150min_CID_F3_3	17053
J9VN14	Nuclear GTP-binding protein	CNAG_02720	613	J9VN14_613	0.999588	79.744	79.744	1	S	RIS(1)EASVAPAK	_RIS(Phospho (STY))EASVAPAK_	3	2	-0.28931	0.77342	0.99394	1.28512	0.99394			1	1709000	371730	1337300	0	842790	0	0	371730	494500			1.33027	42101	54718	20220325_CKa1_KO_TiO2_18O_label_150min_CID_F1_3	3277
J9VVD7	Oxysterol-binding protein	CNAG_02139	21	J9VVD7_21	0.99998	182.72	101.53	1	S	RS(1)S(0.999)VVS(0.226)PT(0.69)GT(0.084)PTR	_RS(Phospho (STY))S(Phospho (STY))VVSPT(Phospho (STY))GTPTR_	2	2	0.47255	1.3566	0.53134	0.39167	0.53134	0.55581		3	5915000	2686700	3228300	1234900	1761900	810510	611580	641270	854790	1.42676	0.754562	1.33296	43795	56962	20220325_CKa1_KO_TiO2_18O_label_150min_CID_F1_1	7401
J9VSH0	FHA domain-containing protein	CNAG_04838	584	J9VSH0_584	1	235.02	235.02	1	S	LS(1)EAEYEDEDEVEDDER	_LS(Phospho (STY))EAEYEDEDEVEDDER_	2	2	0.54161	1.2336	0.70929	0.574976	0.70929			1	2796800	1197400	1599400	0	0	0	0	1197400	1599400			1.33573	31974	41814	20220325_CKa1_KO_TiO2_18O_label_150min_CID_F1_3	10704
J9VVW4	EXS domain-containing protein	CNAG_04671	418	J9VVW4_418	0.99997	106.39	64.275	3	T	S(1)PCPT(1)PS(0.998)PFVT(0.348)S(0.288)PS(0.2)VS(0.141)PT(0.025)R	_S(Phospho (STY))PCPT(Phospho (STY))PS(Phospho (STY))PFVT(Phospho (STY))SPSVSPTR_	5	2	-3.6032		0.7951				0.7951	1	142350	60941	81407	0	0	0	0	60941	81407			1.33583	50873	65942	20220325_CKa1_KO_TiO2_18O_label_150min_CID_F1_3	21271
T2BNV8	Stress response protein NST1	CNAG_01376	998	T2BNV8;J9VKJ3_998;999	1	165.19	161.55	1	S	GSTPQSGPPVPQLS(1)PVK	_GSTPQSGPPVPQLS(Phospho (STY))PVK_	14	2	0.18613	0.77413	0.66647	0.860928	0.66647			9	22504000	10011000	12493000	4108300	5402100	3240400	3531800	2662600	3559100	1.31492	1.08993	1.3367	22405	29503	20220325_CKa1_KO_TiO2_18O_label_150min_CID_F3_2	12194
J9VQ19	Uncharacterized protein	CNAG_07415	561	J9VQ19_561	1	157.07	157.07	2	S	S(1)GEVS(1)PVAGLIPTK	_S(Phospho (STY))GEVS(Phospho (STY))PVAGLIPTK_	1	2	-0.67481		0.44674			0.44674		4	3330900	1836900	1494000	634460	304930	599810	380140	602640	808960	0.480613	0.633767	1.34236	47273	61399	20220325_CKa1_KO_TiO2_18O_label_150min_CID_F2_3	20215
J9VQ19	Uncharacterized protein	CNAG_07415	565	J9VQ19_565	1	157.07	157.07	2	S	S(1)GEVS(1)PVAGLIPTK	_S(Phospho (STY))GEVS(Phospho (STY))PVAGLIPTK_	5	2	-0.67481		0.44674			0.44674		4	3330900	1836900	1494000	634460	304930	599810	380140	602640	808960	0.480613	0.633767	1.34236	47273	61399	20220325_CKa1_KO_TiO2_18O_label_150min_CID_F2_3	20215
J9VL47	Helicase ATP-binding domain-containing protein	CNAG_00922	67	J9VL47_67	0.999679	66.059	66.059		T	NY(0.592)T(0.136)T(0.136)EAS(0.136)IVNT(1)T(1)IEPK	_NY(Phospho (STY))TTEASIVNT(Phospho (STY))T(Phospho (STY))IEPK_	11	3	-0.94312		1.4253				1.4253	1	586510	250040	336470	0	0	0	0	250040	336470			1.34566	37669	49127	20220325_CKa1_KO_TiO2_18O_label_150min_CID_F1_3	3474
J9VL47	Helicase ATP-binding domain-containing protein	CNAG_00922	68	J9VL47_68	0.999679	66.059	66.059		T	NY(0.592)T(0.136)T(0.136)EAS(0.136)IVNT(1)T(1)IEPK	_NY(Phospho (STY))TTEASIVNT(Phospho (STY))T(Phospho (STY))IEPK_	12	3	-0.94312		1.4253				1.4253	1	586510	250040	336470	0	0	0	0	250040	336470			1.34566	37669	49127	20220325_CKa1_KO_TiO2_18O_label_150min_CID_F1_3	3474
J9VUC3	Uncharacterized protein	CNAG_01658	288	J9VUC3_288	0.954017	70.438	62.357	1	T	MLNELEAVT(0.954)S(0.046)AVER	_M(Oxidation (M))LNELEAVT(Phospho (STY))SAVER_	9	2	-0.63924		1.0597		1.0597			2	1097500	387800	709720	206760	459080	12593	23515	168450	227120	2.22035	1.86731	1.34829	33707	44043	20220325_CKa1_KO_TiO2_18O_label_150min_CID_F3_1	12286
J9VR26	Uncharacterized protein	CNAG_01082	283	J9VR26_283	0.871844	218.2	218.2	1	S	LSSPFEIDT(0.001)PT(0.085)S(0.872)PS(0.042)PQK	_LSSPFEIDTPTS(Phospho (STY))PSPQK_	12	2	0.61037		0.75393		0.75393			1	397390	169170	228210	0	0	0	0	169170	228210			1.349	32248	42139	20220325_CKa1_KO_TiO2_18O_label_150min_CID_F3_3	15220
J9W1B8	Pre-mRNA-splicing factor SYF2	CNAG_05363	61	J9W1B8_61	1	248.06	71.634	1	S	DELANEGEEIEAEAQS(1)LEAEGT(1)DR	_DELANEGEEIEAEAQS(Phospho (STY))LEAEGT(Phospho (STY))DR_	16	3	-0.31537	0.83993	1.259	1.49893	1.259	0.36236		2	8955300	2098900	6856400	28646	2843700	720590	2190500	1349700	1822200	99.2704	3.03987	1.35008	9261	11856	20220325_CKa1_KO_TiO2_18O_label_150min_CID_F1_3	21226
T2BN73	Pumilio-family RNA binding protein, variant	CNAG_02810	291	T2BN73;J9VI91_291;291	0.782175	198.6	128.72	1	T	KT(0.782)S(0.07)PT(0.022)AGMADS(0.126)IASLPAMPSK	_KT(Phospho (STY))SPTAGM(Oxidation (M))ADSIASLPAM(Oxidation (M))PSK_	2	3	-0.48402	0.90439	1.2917	1.42826	1.2917	0.40242		1	10691000	3572400	7118400	2602900	5794500	847230	1158300	122350	165650	2.22617	1.36716	1.3539	28737	37680	20220325_CKa1_KO_TiO2_18O_label_150min_CID_F1_1	8637
J9VT67	3-hydroxy-3-methylglutaryl coenzyme A reductase (HMG-CoA reductase) (EC 1.1.1.34)	CNAG_06534	1260	J9VT67_1260	0.999452	198.67	181.86	2	T	S(0.396)T(0.604)PAT(0.999)PGAVTPFGGITPLR	_ST(Phospho (STY))PAT(Phospho (STY))PGAVTPFGGITPLR_	5	2	0.45843	0.7543	0.65886	0.873472		0.65886	0.44714	8	7371100	3458700	3912300	1491200	1618100	1082900	1095200	884640	1199000	1.0851	1.01136	1.35535	57568	74568	20220325_CKa1_KO_TiO2_18O_label_150min_CID_F1_1	22757
J9W032	Kinetochore protein Spc7/SPC105	CNAG_06087	462	J9W032_462	1	137.46	137.46	2	S	NVFAPS(1)PS(1)PVK	_NVFAPS(Phospho (STY))PS(Phospho (STY))PVK_	6	2	-0.2266		0.76352			0.76352		3	2420300	977360	1443000	388060	611880	338460	489800	250850	341300	1.57677	1.44714	1.36057	37442	48845	20220325_CKa1_KO_TiO2_18O_label_150min_CID_F2_2	15496
J9W032	Kinetochore protein Spc7/SPC105	CNAG_06087	464	J9W032_464	1	137.46	137.46	2	S	NVFAPS(1)PS(1)PVK	_NVFAPS(Phospho (STY))PS(Phospho (STY))PVK_	8	2	-0.2266		0.76352			0.76352		3	2420300	977360	1443000	388060	611880	338460	489800	250850	341300	1.57677	1.44714	1.36057	37442	48845	20220325_CKa1_KO_TiO2_18O_label_150min_CID_F2_2	15496
J9VIE1	Uncharacterized protein	CNAG_03671	221	J9VIE1_221	0.914987	136.63	119.68	1	S	T(0.085)VS(0.915)VPEIVIQEPTPLK	_TVS(Phospho (STY))VPEIVIQEPTPLK_	3	2	-0.20808		0.93936		0.93936			2	240080	91440	148640	51697	94552	0	0	39744	54085	1.82896		1.36083	63821	82687	20220325_CKa1_KO_TiO2_18O_label_150min_CID_F3_3	18637
J9VJF1	RING-type domain-containing protein	CNAG_00604	101	J9VJF1_101	0.984551	137.52	104.16	2	S	S(0.001)S(0.001)Y(0.001)APPT(0.012)S(0.985)PLS(0.988)PS(0.013)RPLLNK	_SSYAPPTS(Phospho (STY))PLS(Phospho (STY))PSRPLLNK_	8	2	0.2584		0.64843			0.64843		4	4603800	1975100	2628600	856510	1288800	806580	914880	312060	424990	1.50471	1.13427	1.36189	57251	74157	20220325_CKa1_KO_TiO2_18O_label_150min_CID_F3_2	14131
T2BQQ1	CCR4-NOT transcription complex subunit 4, variant 1 (CCR4-NOT transcription complex subunit 4, variant 2)	CNAG_03839	423	T2BQQ1;J9VNR6_423;423	0.821995	94.61	87.24	2	S	S(0.345)T(0.435)DS(0.16)T(0.059)QS(0.001)AT(0.004)PS(0.822)S(0.122)NQT(0.02)S(0.031)PK	_ST(Phospho (STY))DSTQSATPS(Phospho (STY))SNQTSPK_	11	2	0.2838	0.64593	1.0879	1.68424		1.0879		1	608270	256770	351500	0	0	0	0	256770	351500			1.36893	57368	74306	20220325_CKa1_KO_TiO2_18O_label_150min_CID_F1_3	3605
J9VIX1	Zn(2)-C6 fungal-type domain-containing protein	CNAG_05112	54	J9VIX1_54	0.82496	67.136	67.136	2	Y	EES(0.324)QECLY(0.825)T(0.852)LPVRK	_EESQECLY(Phospho (STY))T(Phospho (STY))LPVRK_	8	2	3.6666		0.67989			0.67989		2	898130	397550	500580	237480	281260	0	0	160070	219320	1.18435		1.37015	13729	17802	20220325_CKa1_KO_TiO2_18O_label_150min_CID_F2_3	22940
J9VIX1	Zn(2)-C6 fungal-type domain-containing protein	CNAG_05112	55	J9VIX1_55	0.851526	67.136	67.136	2	T	EES(0.324)QECLY(0.825)T(0.852)LPVRK	_EESQECLY(Phospho (STY))T(Phospho (STY))LPVRK_	9	2	3.6666		0.67989			0.67989		2	898130	397550	500580	237480	281260	0	0	160070	219320	1.18435		1.37015	13729	17802	20220325_CKa1_KO_TiO2_18O_label_150min_CID_F2_3	22940
J9VPA5	Large subunit ribosomal protein L24	CNAG_04021	94	J9VPA5_94	0.99643	144.75	82.709	1	S	SNAAT(0.003)S(0.996)PVGIHPSNVVITSLK	_SNAATS(Phospho (STY))PVGIHPSNVVITSLK_	6	3	0.0085717	0.98136	0.84086	0.856831	0.84086			8	11312000	4759600	6552000	1427300	2082600	1698000	2210000	1634300	2259400	1.45912	1.30153	1.38249	50196	65076	20220325_CKa1_KO_TiO2_18O_label_150min_CID_F0_1	14849
J9VSB2	CMGC/DYRK/DYRK2 protein kinase	CNAG_04433	692	J9VSB2_692	0.915547	136.33	98.943	1	S	S(0.916)PS(0.066)S(0.017)T(0.001)TAPVPVPVPPK	_S(Phospho (STY))PSSTTAPVPVPVPPK_	1	2	0.30584	1.8919	0.82776	0.437528	0.82776			2	1146000	508890	637090	186240	231030	290060	360970	32590	45089	1.2405	1.24447	1.38352	53538	69539	20220325_CKa1_KO_TiO2_18O_label_150min_CID_F0_3	12891
J9VVV4	Stearoyl-CoA desaturase (Delta-9 desaturase)	CNAG_04687	63	J9VVV4_63	1	178.85	142.4	1	S	GIDPIDPTLLAS(1)DR	_GIDPIDPTLLAS(Phospho (STY))DR_	12	2	-0.34425	0.77009	0.70031	0.909387	0.70031			3	1613200	721040	892140	264730	330370	261380	291540	194930	270240	1.24795	1.11539	1.38634	20051	26334	20220325_CKa1_KO_TiO2_18O_label_150min_CID_F2_2	19111
J9VSH4	Uncharacterized protein	CNAG_03136	29	J9VSH4_29	0.999808	164.82	164.82	1	S	LPNQPVVS(0.42)LT(0.581)PS(1)PPR	_LPNQPVVSLT(Phospho (STY))PS(Phospho (STY))PPR_	12	2	0.18335		0.72607		0.72607	0.7		1	1193800	487060	706740	182080	286450	140650	192460	164330	227820	1.57321	1.36836	1.38636	31309	40980	20220325_CKa1_KO_TiO2_18O_label_150min_CID_F3_3	16423
J9VPI0	Uncharacterized protein	CNAG_02501	190	J9VPI0_190	0.998302	168	168	1	S	DHPVRPGS(0.998)S(0.006)S(0.996)PR	_DHPVRPGS(Phospho (STY))SS(Phospho (STY))PR_	8	2	-0.23271	2.032	1.1436	0.562795	1.1436	0.83402		2	57331000	23604000	33728000	6879000	8629600	8374300	13514000	8350500	11584000	1.25448	1.61375	1.38722	9816	12616	20220325_CKa1_KO_TiO2_18O_label_150min_CID_F0_3	1096
J9VRC0	DNA-directed RNA polymerase III subunit RPC6	CNAG_06641	366	J9VRC0_366	1	317.85	317.85	1	S	AYGS(1)DNEDSDDALLSINDDGK	_AYGS(Phospho (STY))DNEDSDDALLSINDDGK_	4	2	0.73884		0.38403			0.38403		1	25164000	3790100	21374000	165460	9925500	0	6412500	3624600	5036000	59.9873		1.38939	8084	10354	20220325_CKa1_KO_TiO2_18O_label_150min_CID_F1_1	17029
J9VSU3	RNA-binding protein 39	CNAG_02130	12	J9VSU3_12	0.984936	143.23	72.676	2	S	S(0.003)S(0.004)Y(0.008)QS(0.985)ANGGDKT(0.998)PELT(0.001)TK	_SSYQS(Phospho (STY))ANGGDKT(Phospho (STY))PELTTK_	5	3	0.79516	0.89649	1.3619	1.51915		1.3619		3	4919400	1327300	3592100	0	1521200	976530	1583000	350780	487910		1.62105	1.39093	57282	74193	20220325_CKa1_KO_TiO2_18O_label_150min_CID_F1_2	6316
Q56R42	Mitogen-activated protein kinase HOG1 (MAP kinase HOG1) (EC 2.7.11.24)	HOG1 CNAG_01523	173	Q56R42_173	0.999987	236.08	174.4	1	Y	IQDPQMT(1)GY(1)VSTR	_IQDPQM(Oxidation (M))T(Phospho (STY))GY(Phospho (STY))VSTR_	9	2	0.11079	1.4721	0.79872	0.542572	0.79872	0.68978		20	335810000	143910000	191900000	66311000	90005000	47714000	60244000	29886000	41646000	1.35732	1.26261	1.3935	26005	34115	20220325_CKa1_KO_TiO2_18O_label_150min_CID_F0_3	5646
J9VUT1	Uncharacterized protein	CNAG_03143	61	J9VUT1_61	1	167.2	160.67	1	S	SYTQEIGDAFS(1)GNK	_SYTQEIGDAFS(Phospho (STY))GNK_	11	2	-0.45859	0.48883	0.53276	1.08987	0.53276			2	1777800	1326900	450820	697510	256240	489830	0	139590	194580	0.367364		1.39394	59035	76505	20220325_CKa1_KO_TiO2_18O_label_150min_CID_F2_1	12243
J9VTB5	Dual specificity phosphatase 12	CNAG_01203	444	J9VTB5_444	0.999902	79.029	70.766	1	S	RS(1)S(1)AGAGS(1)NGAVS(0.937)PT(0.048)AT(0.008)QT(0.006)LY(0.002)ER	_RS(Phospho (STY))S(Phospho (STY))AGAGS(Phospho (STY))NGAVS(Phospho (STY))PTATQTLYER_	8	3	0.42001	0.48801	1.155	2.36675			1.155	1	1093500	96416	997100	0	638380	0	224230	96416	134490			1.39489	43616	56747	20220325_CKa1_KO_TiO2_18O_label_150min_CID_F1_3	11043
J9VTB5	Dual specificity phosphatase 12	CNAG_01203	438	J9VTB5_438	0.999955	203.26	70.766	1	S	RS(1)S(1)AGAGS(1)NGAVS(0.937)PT(0.048)AT(0.008)QT(0.006)LY(0.002)ER	_RS(Phospho (STY))S(Phospho (STY))AGAGS(Phospho (STY))NGAVS(Phospho (STY))PTATQTLYER_	2	3	0.42001	0.48801	1.155	2.36675			1.155	1	1787900	96416	1691500	0	1332800	0	224230	96416	134490			1.39489	43616	56747	20220325_CKa1_KO_TiO2_18O_label_150min_CID_F1_3	11525
J9VZQ5	Uncharacterized protein	CNAG_01970	196	J9VZQ5_196	0.995227	126.63	126.63	1	T	DDIEGLPYAPHLT(0.995)PT(0.005)R	_DDIEGLPYAPHLT(Phospho (STY))PTR_	13	2	0.46456	1.2699	0.83649	0.658705	0.83649			2	583120	259860	323260	0	0	148110	166610	111750	156650		1.12491	1.40179	8891	11371	20220325_CKa1_KO_TiO2_18O_label_150min_CID_F3_3	15435
J9VIM5	Replication factor C subunit 1	CNAG_07539	98	J9VIM5_98	1	161.49	161.49	1	S	AIVLS(1)S(1)DDEPAPAR	_AIVLS(Phospho (STY))S(Phospho (STY))DDEPAPAR_	6	2	0.13527	1.5578	1.0039	0.644434		1.0039		3	28062000	9380400	18682000	6309800	9157000	0	5207600	3070600	4316900	1.45123		1.40588	3084	3925	20220325_CKa1_KO_TiO2_18O_label_150min_CID_F1_3	11266
J9VIM5	Replication factor C subunit 1	CNAG_07539	97	J9VIM5_97	1	161.49	161.49	1	S	AIVLS(1)S(1)DDEPAPAR	_AIVLS(Phospho (STY))S(Phospho (STY))DDEPAPAR_	5	2	0.13527	1.5578	1.0039	0.644434		1.0039		3	27993000	9380400	18613000	6309800	9311300	0	4984400	3070600	4316900	1.47569		1.40588	3084	3925	20220325_CKa1_KO_TiO2_18O_label_150min_CID_F1_3	14687
J9VT67	3-hydroxy-3-methylglutaryl coenzyme A reductase (HMG-CoA reductase) (EC 1.1.1.34)	CNAG_06534	1257	J9VT67_1257	0.910646	242.1	155.24	2	T	S(0.091)T(0.911)PAT(0.998)PGAVTPFGGITPLR	_ST(Phospho (STY))PAT(Phospho (STY))PGAVTPFGGITPLR_	2	2	0.89683	0.7543	0.58275	0.772571		0.58275	0.4078	1	7961000	3916900	4044100	1784600	1746600	1432500	1310800	699830	986760	0.978707	0.915044	1.41	57569	74569	20220325_CKa1_KO_TiO2_18O_label_150min_CID_F1_2	18799
J9VR63	Uncharacterized protein	CNAG_06591	951	J9VR63_951	1	106.54	102.97	1	S	IVPS(1)S(1)PPLLPSK	_IVPS(Phospho (STY))S(Phospho (STY))PPLLPSK_	5	2	-0.033423		0.90885		0.90885	0.70092		2	2359400	943470	1415900	415610	685420	290820	395300	237040	335160	1.64919	1.35926	1.41394	26840	35182	20220325_CKa1_KO_TiO2_18O_label_150min_CID_F3_1	12649
J9VEX4	Uncharacterized protein	CNAG_00497	759	J9VEX4_759	0.983802	198.67	192.23	1	S	AGSSSPSTSGVIDS(0.984)PS(0.016)K	_AGSSSPSTSGVIDS(Phospho (STY))PSK_	14	2	0.87275	0.75601	0.67028	0.886602	0.67028			6	56153000	25451000	30702000	10844000	15645000	9227800	7439100	5378800	7618100	1.44273	0.806162	1.41632	2627	3333	20220325_CKa1_KO_TiO2_18O_label_150min_CID_F0_3	5575
J9VZ10	Uncharacterized protein	CNAG_07941	393	J9VZ10_393	0.920877	83.871	51.431	3	S	MS(0.921)AVT(0.929)VS(0.919)S(0.401)GPPS(0.584)PT(0.246)VLAPAPDGPGR	_M(Oxidation (M))S(Phospho (STY))AVT(Phospho (STY))VS(Phospho (STY))SGPPS(Phospho (STY))PTVLAPAPDGPGR_	2	3	2.4945	3.3681	1.1677	0.346694			1.1677	1	1046100	19020	1027100	0	567730	0	432250	19020	27079			1.42371	34358	44963	20220325_CKa1_KO_TiO2_18O_label_150min_CID_F3_1	21318
J9VPA5	Large subunit ribosomal protein L24	CNAG_04021	93	J9VPA5_93	0.786557	136.61	88.976	1	T	SNAAT(0.787)S(0.213)PVGIHPSNVVITSLK	_SNAAT(Phospho (STY))SPVGIHPSNVVITSLK_	5	3	-0.38267	0.98136	0.88841	0.905285	0.88841			1	8061200	3176700	4884500	2078400	3442200	725760	910580	372520	531620	1.65618	1.25466	1.42709	50201	65081	20220325_CKa1_KO_TiO2_18O_label_150min_CID_F1_1	14103
J9VVL3	TATA-box-binding protein-associated factor	CNAG_02064	253	J9VVL3_253	1	266.99	266.99	1	S	ANS(1)PALPEASATPDLK	_ANS(Phospho (STY))PALPEASATPDLK_	3	2	-1.3204	1.0638	0.97238	0.914063	0.97238			4	58047000	23907000	34140000	9326500	14529000	8133100	10407000	6447600	9204400	1.55782	1.27959	1.42757	4129	5291	20220325_CKa1_KO_TiO2_18O_label_150min_CID_F2_2	12521
J9VT51	Protein transport protein SEC31 (Protein transport protein sec31)	CNAG_04803	1146	J9VT51_1146	1	119.22	80.17	1	S	S(1)PQPGVIPPPPK	_S(Phospho (STY))PQPGVIPPPPK_	1	2	-0.15943	1.2522	0.71903	0.574213	0.71903			12	16078000	6532400	9545600	2615200	4082500	1981200	2692900	1936000	2770200	1.56107	1.35923	1.43089	52333	67949	20220325_CKa1_KO_TiO2_18O_label_150min_CID_F2_2	9488
J9VRG6	NAD kinase	CNAG_04316	746	J9VRG6_746	0.9999	252.1	121.45	1	S	S(0.03)GPS(0.97)S(1)PPVQQQQQPTK	_SGPS(Phospho (STY))S(Phospho (STY))PPVQQQQQPTK_	5	2	-0.012465		0.50107		0.50107	0.64138		3	9071600	4351000	4720600	1305000	1570400	2505400	2375700	540550	774510	1.20337	0.948232	1.43282	47480	61672	20220325_CKa1_KO_TiO2_18O_label_150min_CID_F0_2	5814
J9VLH4	Translation initiation factor 4G	CNAG_00402	135	J9VLH4_135	0.99995	166.24	152.4	1	S	SFGSIDADGNS(1)DPDVVK	_SFGSIDADGNS(Phospho (STY))DPDVVK_	11	2	1.1927	0.99834	0.92179	0.923323	0.92179			2	903070	387160	515910	0	0	222460	279930	164690	235990		1.25834	1.43293	46972	61044	20220325_CKa1_KO_TiO2_18O_label_150min_CID_F1_2	13001
J9VUC6	Protein AF-9 homolog	YAF9 CNAG_04266	149	J9VUC6_149	0.998695	87.485	87.485	2	S	LHHWGAPVEPLPVVS(0.999)GAPT(0.863)PT(0.069)PAPT(0.009)ES(0.046)NT(0.016)EVK	_LHHWGAPVEPLPVVS(Phospho (STY))GAPT(Phospho (STY))PTPAPTESNTEVK_	15	3	-0.045837	1.1665	0.87649	0.751384		0.87649		2	1201800	253430	948360	0	583740	0	0	253430	364620			1.43874	30336	39697	20220325_CKa1_KO_TiO2_18O_label_150min_CID_F4_3	15328
J9VPF6	U3 small nucleolar ribonucleoprotein protein MPP10	CNAG_07494	456	J9VPF6_456	1	114.64	110.13	1	S	VKGDLFDS(1)EDEEDQEDQVLSTHEK	_VKGDLFDS(Phospho (STY))EDEEDQEDQVLSTHEK_	8	3	-1.0531	0.8384	0.40495	0.483003	0.40495			2	25394000	18162000	7232200	14172000	3646900	1977100	686480	2012500	2898700	0.257331	0.347216	1.44035	65525	84903	20220325_CKa1_KO_TiO2_18O_label_150min_CID_F2_3	12513
J9VR72	Uncharacterized protein	CNAG_04954	792	J9VR72_792	0.946319	137.65	137.65	1	S	T(0.596)NS(0.729)T(0.729)VES(0.946)LAEDVGDAAAAAASTGMNSR	_TNS(Phospho (STY))T(Phospho (STY))VES(Phospho (STY))LAEDVGDAAAAAASTGM(Oxidation (M))NSR_	7	3	1.8867	1.1643	0.66616	0.572155		0.66616		1	2703400	761270	1942100	0	396590	0	448550	761270	1096900			1.44088	60981	79001	20220325_CKa1_KO_TiO2_18O_label_150min_CID_F2_1	33343
J9VLR8	Uncharacterized protein	CNAG_02432	754	J9VLR8_754	0.999419	94.023	94.023	1	S	S(0.999)PPPT(0.001)GLTSPSTR	_S(Phospho (STY))PPPTGLTSPSTR_	1	2	-0.29551		1.9737		1.9737			3	1041200	277540	763620	91223	335840	48389	228110	137930	199660	3.68153	4.71409	1.44755	52035	67490	20220325_CKa1_KO_TiO2_18O_label_150min_CID_F2_3	7507
J9VNI2	Uncharacterized protein	CNAG_01174	148	J9VNI2_148	1	147.52	147.52	1	T	HGT(1)DDEEDYDYR	_HGT(Phospho (STY))DDEEDYDYR_	3	2	-0.50953	1.6489	1.1363	0.689126	1.1363			5	5476900	2121400	3355400	963760	1855200	701860	839700	455810	660510	1.92496	1.19639	1.44909	23525	30967	20220325_CKa1_KO_TiO2_18O_label_150min_CID_F1_2	4459
J9VRA0	RED_N domain-containing protein	CNAG_06616	484	J9VRA0_484	0.99611	83.393	83.393	3	S	S(0.949)LS(0.953)PILHY(0.021)S(0.045)Y(0.032)PALS(0.996)PS(0.004)R	_S(Phospho (STY))LS(Phospho (STY))PILHYSYPALS(Phospho (STY))PSR_	14	2	0.23927	1.1245	0.60395	0.537083			0.60395	2	425020	191660	233360	0	0	125730	137570	65937	95791		1.09417	1.45277	49716	64495	20220325_CKa1_KO_TiO2_18O_label_150min_CID_F3_2	23019
J9VRA0	RED_N domain-containing protein	CNAG_06616	471	J9VRA0_471	0.999148	83.393	83.167	3	S	S(0.999)LS(0.999)PILHY(0.002)S(0.012)Y(0.002)PALS(0.854)PS(0.133)R	_S(Phospho (STY))LS(Phospho (STY))PILHYSYPALS(Phospho (STY))PSR_	1	2	-0.1352	1.1245	0.60395	0.537083			0.60395	2	425020	191660	233360	0	0	125730	137570	65937	95791		1.09417	1.45277	49717	64496	20220325_CKa1_KO_TiO2_18O_label_150min_CID_F3_3	23019
J9VRA0	RED_N domain-containing protein	CNAG_06616	473	J9VRA0_473	0.999269	83.393	83.167	3	S	S(0.999)LS(0.999)PILHY(0.002)S(0.012)Y(0.002)PALS(0.854)PS(0.133)R	_S(Phospho (STY))LS(Phospho (STY))PILHYSYPALS(Phospho (STY))PSR_	3	2	-0.1352	1.1245	0.60395	0.537083			0.60395	2	425020	191660	233360	0	0	125730	137570	65937	95791		1.09417	1.45277	49717	64496	20220325_CKa1_KO_TiO2_18O_label_150min_CID_F3_3	23019
J9VZJ2	Chromodomain-helicase-DNA-binding protein 1	CNAG_04450	1067	J9VZJ2_1067	0.999451	119.34	79.935	2	S	APGTYQDMDLDDHDGS(1)S(0.999)KPGS(0.941)PS(0.059)DK	_APGTYQDMDLDDHDGS(Phospho (STY))S(Phospho (STY))KPGS(Phospho (STY))PSDK_	17	3	0.97447	2.0274	0.67551	0.33319		0.67551		5	35891000	13263000	22628000	4581200	8700200	5002600	8549800	3679500	5377500	1.89911	1.70907	1.46148	4411	5640	20220325_CKa1_KO_TiO2_18O_label_150min_CID_F1_1	5802
J9VV26	Adenylate cyclase	CNAG_03202	380	J9VV26_380	0.999734	162.76	162.76	2	S	AGS(1)DDS(1)IQTTLTQK	_AGS(Phospho (STY))DDS(Phospho (STY))IQTTLTQK_	6	2	-0.093769		1.095			1.095		1	659240	267600	391630	0	0	0	0	267600	391630			1.46349	2469	3131	20220325_CKa1_KO_TiO2_18O_label_150min_CID_F1_3	12301
T2BQQ1	CCR4-NOT transcription complex subunit 4, variant 1 (CCR4-NOT transcription complex subunit 4, variant 2)	CNAG_03839	428	T2BQQ1;J9VNR6_428;428	0.999584	232.13	232.13	1	S	STDSTQSATPSSNQTS(1)PK	_STDSTQSATPSSNQTS(Phospho (STY))PK_	16	2	-0.57658	0.64593	0.88756	1.37408	0.88756	1.0732		4	4189500	1421300	2768100	114180	915100	215500	254960	1091700	1598100	8.01454	1.18311	1.46386	57372	74313	20220325_CKa1_KO_TiO2_18O_label_150min_CID_F1_3	1135
J9VI77	U3 small nucleolar RNA-associated protein 5	CNAG_03602	426	J9VI77_426	0.992834	73.691	73.691	1	S	YVAPNTVNEAAPEDVDEAPVS(0.005)QLPS(0.993)DVNMAELS(0.002)LGER	_YVAPNTVNEAAPEDVDEAPVSQLPS(Phospho (STY))DVNM(Oxidation (M))AELSLGER_	25	3	-0.33411	1.1507	1.5547	1.35109	1.5547			1	1254900	98286	1156600	0	470030	0	542610	98286	143990			1.46501	69730	90564	20220325_CKa1_KO_TiO2_18O_label_150min_CID_F3_1	20213
J9VJH0	CBS and PB1 domain-containing protein	CNAG_05109	616	J9VJH0;T2BNE3_616;488	1	171.3	146.76	1	S	HGPAS(1)S(1)VAAPALPVDDGTYIFK	_HGPAS(Phospho (STY))S(Phospho (STY))VAAPALPVDDGTYIFK_	6	3	-0.68733	1.2433	0.80011	0.643537	0.80011	0.66899		2	61571000	26425000	35146000	11965000	17783000	6139400	5167500	8320400	12196000	1.48625	0.841695	1.46579	23456	30878	20220325_CKa1_KO_TiO2_18O_label_150min_CID_F1_1	19834
J9VXG4	Serine/threonine protein kinase	CNAG_01905	171	J9VXG4_171	0.781178	161.96	80.109	2	T	S(0.166)GT(0.781)PQGS(0.017)S(0.017)T(0.017)TVPGQISGNNTPNK	_SGT(Phospho (STY))PQGSSTTVPGQISGNNTPNK_	3	3	0.012547		0.30929		0.30929	0.69813		1	1624200	726150	898030	0	0	437050	472840	289100	425190		1.08189	1.47074	47852	62138	20220325_CKa1_KO_TiO2_18O_label_150min_CID_F3_3	7876
J9VNU3	UDP-N-acetylglucosamine pyrophosphorylase	CNAG_05828	69	J9VNU3_69	0.998115	208.51	136.34	1	T	IYSTAVAADAAVT(0.998)PS(0.002)K	_IYSTAVAADAAVT(Phospho (STY))PSK_	13	2	0.20458	1.7376	0.21761	0.125236	0.21761			11	19145000	7110200	12035000	2838200	4748000	2330000	4427100	1942000	2860100	1.67289	1.90004	1.47276	26940	35315	20220325_CKa1_KO_TiO2_18O_label_150min_CID_F4_3	10587
J9VF68	Pre-rRNA-processing protein PNO1	CNAG_00603	246	J9VF68_246	1	171.76	169.3	1	S	DAVVSLILGS(1)PPGK	_DAVVSLILGS(Phospho (STY))PPGK_	10	2	0.011962	0.66321	0.78413	1.18233	0.78413			3	512760	197630	315120	78288	134690	51441	80162	67905	100270	1.72044	1.55833	1.47662	8732	11163	20220325_CKa1_KO_TiO2_18O_label_150min_CID_F4_2	20238
J9VKA0	Uncharacterized protein	CNAG_02822	416	J9VKA0_416	0.864908	144.28	140.63	1	S	S(0.865)ES(0.135)DLLLPLPQR	_S(Phospho (STY))ESDLLLPLPQR_	1	2	-3.8507		1.1483		1.1483			1	271620	54390	217230	0	0	0	136530	54390	80706			1.48384	46769	60793	20220325_CKa1_KO_TiO2_18O_label_150min_CID_F3_2	18317
J9VFY8	Small subunit ribosomal protein S16	CNAG_03780	31	J9VFY8_31	1	176.17	176.17	1	S	LNGS(1)PISLVEPVVLR	_LNGS(Phospho (STY))PISLVEPVVLR_	4	2	-0.80022	1.0261	1.172	1.14219	1.172			2	1114700	166670	948070	0	376690	21031	355200	145640	216170		16.8894	1.48428	30887	40419	20220325_CKa1_KO_TiO2_18O_label_150min_CID_F4_1	20497
J9VDX9	Two-component system sensor protein	CNAG_00106	630	J9VDX9_630	1	130.27	91.616	1	T	LEPT(1)PAT(1)EPDDPLR	_LEPT(Phospho (STY))PAT(Phospho (STY))EPDDPLR_	4	2	0.079011	0.53014	0.96162	1.8139	0.96162	3.0761		2	3133800	1120900	2012900	581380	1062500	115400	320770	424090	629650	1.82755	2.77964	1.48471	29883	39111	20220325_CKa1_KO_TiO2_18O_label_150min_CID_F1_3	15252
T2BQI8	BZIP domain-containing protein	CNAG_00732	133	T2BQI8;T2BQM8;J9VHJ9_133;133;133	1	201.96	164.58	1	S	VSYGGPPDASATADLGAS(1)PPLR	_VSYGGPPDASATADLGAS(Phospho (STY))PPLR_	18	3	-0.42515		0.81569		0.81569			6	19241000	8186000	11055000	3391800	4975400	2707200	2977100	2087000	3102700	1.46689	1.0997	1.48668	67460	87466	20220325_CKa1_KO_TiO2_18O_label_150min_CID_F3_1	14516
J9VFW0	Uncharacterized protein	CNAG_00837	382	J9VFW0_382	0.995105	276.14	247.44	1	S	LPS(0.995)S(0.005)ATIQTLSPLPSSK	_LPS(Phospho (STY))SATIQTLSPLPSSK_	3	2	0.24278		0.98332		0.98332			5	4283300	1758500	2524800	700270	1143300	603020	704630	455180	676940	1.63266	1.1685	1.48719	31512	41224	20220325_CKa1_KO_TiO2_18O_label_150min_CID_F1_3	18017
J9VE30	Choline-phosphate cytidylyltransferase (EC 2.7.7.15)	CNAG_00424	208	J9VE30_208	0.999886	324.29	324.29	1	S	S(1)PPTTSSIQSPNSAGGPPK	_S(Phospho (STY))PPTTSSIQSPNSAGGPPK_	1	2	0.42169	1.0163	0.75348	0.741395	0.75348	0.69859		8	33539000	14560000	18979000	5944100	8699400	5285500	5323000	3329900	4956800	1.46354	1.00709	1.48857	52279	67880	20220325_CKa1_KO_TiO2_18O_label_150min_CID_F2_2	7417
J9VR26	Uncharacterized protein	CNAG_01082	209	J9VR26_209	0.981699	134.08	51.265	3	S	AFS(0.982)LS(0.739)S(0.804)IKS(0.448)DGNS(0.027)AVR	_AFS(Phospho (STY))LS(Phospho (STY))S(Phospho (STY))IKSDGNSAVR_	3	2	1.0113		0.75142				0.75142	2	809740	324440	485310	0	0	197710	296450	126730	188850		1.49942	1.49018	2168	2706	20220325_CKa1_KO_TiO2_18O_label_150min_CID_F2_3	17378
J9VR26	Uncharacterized protein	CNAG_01082	212	J9VR26_212	0.999396	134.08	134.08	3	S	AFS(0.97)LS(0.031)S(0.999)IKS(1)DGNSAVR	_AFS(Phospho (STY))LSS(Phospho (STY))IKS(Phospho (STY))DGNSAVR_	6	2	0.46441		0.75142				0.75142	2	809740	324440	485310	0	0	197710	296450	126730	188850		1.49942	1.49018	2169	2707	20220325_CKa1_KO_TiO2_18O_label_150min_CID_F2_2	17378
J9VDX9	Two-component system sensor protein	CNAG_00106	911	J9VDX9_911	0.999989	106.55	88.78	1	S	IMS(1)GATMMSPTMEK	_IM(Oxidation (M))S(Phospho (STY))GATM(Oxidation (M))M(Oxidation (M))SPTM(Oxidation (M))EK_	3	2	-0.97773	0.53014	1.009	1.90327	1.009			1	664960	44346	620620	0	219100	0	335420	44346	66095			1.49044	25601	33560	20220325_CKa1_KO_TiO2_18O_label_150min_CID_F3_2	2291
J9VW33	Allergen	CNAG_06220	211	J9VW33_211	0.952405	200.57	200.57	1	S	VGS(0.952)QQT(0.048)SATNAGSTTNAGSTTNAASNK	_VGS(Phospho (STY))QQTSATNAGSTTNAGSTTNAASNK_	3	2	0.57023	0.74554	0.86719	1.16317	0.86719			2	621620	254120	367490	160730	228250	0	0	93394	139240	1.42008		1.49089	65245	84551	20220325_CKa1_KO_TiO2_18O_label_150min_CID_F2_1	4211
J9VSL9	Uncharacterized protein	CNAG_04789	227	J9VSL9_227	0.893272	109.95	109.95	1	S	FFGGGGS(0.107)LS(0.893)PGGK	_FFGGGGSLS(Phospho (STY))PGGK_	9	2	0.65521		0.7394		0.7394			1	98342	39470	58872	0	0	0	0	39470	58872			1.49156	17355	22645	20220325_CKa1_KO_TiO2_18O_label_150min_CID_F4_3	10346
J9VYA6	LIM-homeobox protein (LIM-homeobox protein, variant)	CNAG_04586	340	J9VYA6_340	0.99943	170.04	127.07	1	S	GSIPYPTPLTSGPPASTS(0.001)PLS(0.999)PK	_GSIPYPTPLTSGPPASTSPLS(Phospho (STY))PK_	21	2	0.73808		0.46715		0.46715	1.5604		3	5522000	913440	4608500	246840	2728400	332470	1381300	334140	498730	11.0533	4.15466	1.49258	22104	29154	20220325_CKa1_KO_TiO2_18O_label_150min_CID_F4_3	18501
J9VZA4	OTU domain-containing protein	CNAG_01765	166	J9VZA4_166	0.994741	177.44	150.9	1	S	ANS(0.995)PS(0.005)S(0.001)LIITSLEDIK	_ANS(Phospho (STY))PSSLIITSLEDIK_	3	2	0.43221		0.8021		0.8021			9	3859700	1593200	2266500	624180	940590	459100	564680	509970	761200	1.50692	1.22997	1.49264	4133	5295	20220325_CKa1_KO_TiO2_18O_label_150min_CID_F4_1	23453
Q56R42	Mitogen-activated protein kinase HOG1 (MAP kinase HOG1) (EC 2.7.11.24)	HOG1 CNAG_01523	171	Q56R42_171	1	196.65	173.34	1	T	IQDPQMT(1)GY(1)VSTR	_IQDPQM(Oxidation (M))T(Phospho (STY))GY(Phospho (STY))VSTR_	7	2	0.3259	1.4721	1.3491	0.916446	1.3491	0.81294		5	72909000	30535000	42374000	20052000	27945000	5394200	6825400	5088700	7603100	1.39363	1.26532	1.49411	26025	34145	20220325_CKa1_KO_TiO2_18O_label_150min_CID_F1_3	7182
J9VVA0	Phosphate transporter	CNAG_02180	144	J9VVA0_144	0.997254	262.73	197.29	1	S	ETDNLLS(0.997)PS(0.002)S(0.001)S(1)PTR	_ETDNLLS(Phospho (STY))PSSS(Phospho (STY))PTR_	7	2	0.12399	0.95131	1.0557	1.10973	1.0557	0.88802	2.0668	1	58163000	23082000	35080000	9924800	18079000	7630900	8717200	5526600	8283800	1.8216	1.14236	1.4989	16212	21138	20220325_CKa1_KO_TiO2_18O_label_150min_CID_F0_2	14112
J9VNA4	Metallophos domain-containing protein	CNAG_06647	490	J9VNA4_490	0.998194	130.02	130.02	2	S	S(0.002)GQS(0.998)NPVS(0.001)PFGS(0.999)PK	_SGQS(Phospho (STY))NPVSPFGS(Phospho (STY))PK_	4	2	0.47808		1.4823			1.4823	0.73036	1	2954000	908690	2045300	411100	1242600	230940	402320	266650	400370	3.02262	1.7421	1.50148	47509	61710	20220325_CKa1_KO_TiO2_18O_label_150min_CID_F2_1	14921
J9VKN5	POT family proton-dependent oligopeptide transporter	CNAG_01119	44	J9VKN5_44	0.99985	74.04	74.04	1	S	KDS(1)LPDVSVGDAGAIDYITEEVEPTDEEYAVLK	_KDS(Phospho (STY))LPDVSVGDAGAIDYITEEVEPTDEEYAVLK_	3	3	-0.049538	0.45318	0.56232	1.24083	0.56232			1	4211500	3915400	296120	1536800	83426	2237000	0	141550	212690	0.0542855		1.50258	27290	35783	20220325_CKa1_KO_TiO2_18O_label_150min_CID_F3_2	22159
J9VJ76	DUF262 domain-containing protein	CNAG_05237	28	J9VJ76_28	1	103.71	103.71	2	S	T(1)PS(1)PQPGEDDPVALQDYIHK	_T(Phospho (STY))PS(Phospho (STY))PQPGEDDPVALQDYIHK_	3	3	0.041453		1.0709		1.0709	1.076		1	11071000	1500500	9570800	109260	3700600	193780	4067300	1197400	1802900	33.8697	20.9893	1.50568	61909	80148	20220325_CKa1_KO_TiO2_18O_label_150min_CID_F2_1	17438
J9VJ76	DUF262 domain-containing protein	CNAG_05237	26	J9VJ76_26	1	162.82	103.71	1	T	T(1)PS(1)PQPGEDDPVALQDYIHK	_T(Phospho (STY))PS(Phospho (STY))PQPGEDDPVALQDYIHK_	1	3	0.041453		1.1336		1.1336	1.076		1	11294000	1494000	9799800	296600	4233100	0	3763800	1197400	1802900	14.2721		1.50568	61909	80148	20220325_CKa1_KO_TiO2_18O_label_150min_CID_F2_1	15307
J9VP84	Cytoplasmic protein	CNAG_05745	18	J9VP84_18	0.994845	225.69	197.41	1	S	PIKPSGS(0.995)T(0.104)T(0.506)T(0.329)T(0.066)PTTEVPVR	_PIKPSGS(Phospho (STY))TT(Phospho (STY))TTPTTEVPVR_	7	2	-1.4187	0.99268	0.83279	0.838931	0.83279	0.82705		3	26649000	11137000	15511000	4931400	5918200	3641000	5727800	2564900	3865400	1.20011	1.57314	1.50704	38497	50144	20220325_CKa1_KO_TiO2_18O_label_150min_CID_F4_2	9969
J9VMH6	HAL protein kinase	CNAG_00745	639	J9VMH6_639	0.994662	60.382	60.382	2	T	LY(0.001)VNT(0.005)HPELCIKPPVPT(0.995)PAPS(0.999)LANGNEGGHT(0.001)K	_LYVNTHPELCIKPPVPT(Phospho (STY))PAPS(Phospho (STY))LANGNEGGHTK_	17	4	-0.78444	2.1403	0.96938	0.452918		0.96938		1	4687300	433510	4253800	0	3599800	0	0	433510	653990			1.50859	32879	42936	20220325_CKa1_KO_TiO2_18O_label_150min_CID_F1_1	15625
J9VMH6	HAL protein kinase	CNAG_00745	643	J9VMH6_643	0.99862	60.382	60.382	2	S	LY(0.001)VNT(0.005)HPELCIKPPVPT(0.995)PAPS(0.999)LANGNEGGHT(0.001)K	_LYVNTHPELCIKPPVPT(Phospho (STY))PAPS(Phospho (STY))LANGNEGGHTK_	21	4	-0.78444	2.1403	0.96938	0.452918		0.96938		1	4687300	433510	4253800	0	3599800	0	0	433510	653990			1.50859	32879	42936	20220325_CKa1_KO_TiO2_18O_label_150min_CID_F1_1	15625
J9VVN9	RNA-binding protein VTS1	VTS1 RBP1 CNAG_06103	93	J9VVN9_93	0.996977	92.551	92.551	2	S	AVS(0.997)AT(0.003)TGPRPS(0.207)S(0.773)EFIPT(0.02)R	_AVS(Phospho (STY))ATTGPRPSS(Phospho (STY))EFIPTR_	3	3	-0.83706	1.184	0.74747	0.631309		0.74747		2	1769500	638580	1130900	555450	649290	0	356050	83136	125560	1.16894		1.5103	7880	10124	20220325_CKa1_KO_TiO2_18O_label_150min_CID_F3_2	12100
J9VKA5	Uncharacterized protein	CNAG_06971	1161	J9VKA5_1161	0.995138	140.89	140.89	1	S	HS(0.995)MAAGS(0.005)LLVGSGNQNANQIVK	_HS(Phospho (STY))M(Oxidation (M))AAGSLLVGSGNQNANQIVK_	2	3	0.26122	1.2149	0.69656	0.573348	0.69656			3	465660	141990	323670	46656	219010	59709	50704	35621	53957	4.69414	0.849185	1.51475	24006	31552	20220325_CKa1_KO_TiO2_18O_label_150min_CID_F4_2	9012
J9VZG4	Uncharacterized protein	CNAG_04409	287	J9VZG4_287	0.902181	94.707	94.707	1	S	IVITS(0.001)LS(0.005)DS(0.074)DS(0.902)RS(0.194)S(0.913)RS(0.896)PS(0.927)PET(0.089)EGR	_IVITSLSDSDS(Phospho (STY))RSS(Phospho (STY))RS(Phospho (STY))PS(Phospho (STY))PETEGR_	11	3	0.47891		0.48041		0.48041			1	2429000	158990	2270000	0	1302800	0	725980	158990	241250			1.51739	26772	35050	20220325_CKa1_KO_TiO2_18O_label_150min_CID_F1_1	16434
J9VUF9	Alcohol dehydrogenase (NADP )	CNAG_01896	218	J9VUF9_218	0.998192	128.64	115.56	1	S	DILPQGY(0.002)S(0.998)PLGGTGK	_DILPQGYS(Phospho (STY))PLGGTGK_	8	2	0.61275	1.4246	0.48457	0.340145	0.48457			3	2656400	1346400	1310000	553830	402090	379690	278440	412910	629480	0.726017	0.733335	1.5245	9927	12754	20220325_CKa1_KO_TiO2_18O_label_150min_CID_F4_3	15991
J9VRK4	Uncharacterized protein	CNAG_04361	173	J9VRK4_173	0.999946	189.33	125.41	1	S	ASVLS(1)DNS(1)S(1)VT(0.017)S(0.983)K	_ASVLS(Phospho (STY))DNS(Phospho (STY))S(Phospho (STY))VTS(Phospho (STY))K_	9	2	0.14178	1.3445	1.0728	0.797917		1.0728	0.61078	6	12805000	4552900	8252100	1258500	3478600	2031600	2848400	1262800	1925200	2.76408	1.40205	1.52455	6991	8953	20220325_CKa1_KO_TiO2_18O_label_150min_CID_F1_1	9327
J9VNK5	AMPKBI domain-containing protein	CNAG_06553	168	J9VNK5_168	0.793022	142.19	142.19	3	S	LEPTLS(0.793)AS(0.245)S(0.948)T(0.015)GS(0.998)R	_LEPTLS(Phospho (STY))ASS(Phospho (STY))TGS(Phospho (STY))R_	6	2	-0.1243	1.5754	1.209	0.767424			1.209	1	1093300	366430	726890	208570	486200	0	0	157860	240690	2.33111		1.52471	29876	39104	20220325_CKa1_KO_TiO2_18O_label_150min_CID_F1_1	16525
J9VNK5	AMPKBI domain-containing protein	CNAG_06553	171	J9VNK5_171	0.959246	142.19	109.1	3	S	LEPT(0.001)LS(0.618)AS(0.395)S(0.959)T(0.032)GS(0.995)R	_LEPTLS(Phospho (STY))ASS(Phospho (STY))TGS(Phospho (STY))R_	9	2	0.35651	1.5754	1.1023	0.699695			1.1023	2	1093300	366430	726890	208570	486200	0	0	157860	240690	2.33111		1.52471	29877	39105	20220325_CKa1_KO_TiO2_18O_label_150min_CID_F1_3	16525
J9VNK5	AMPKBI domain-containing protein	CNAG_06553	174	J9VNK5_174	0.998421	142.19	142.19	3	S	LEPTLS(0.793)AS(0.245)S(0.948)T(0.015)GS(0.998)R	_LEPTLS(Phospho (STY))ASS(Phospho (STY))TGS(Phospho (STY))R_	12	2	-0.1243	1.5754	1.1023	0.699695			1.1023	2	1093300	366430	726890	208570	486200	0	0	157860	240690	2.33111		1.52471	29876	39104	20220325_CKa1_KO_TiO2_18O_label_150min_CID_F1_1	16525
J9VZK6	FHA domain-containing protein	CNAG_01903	908	J9VZK6_908	0.919003	195.18	195.18	2	T	IS(0.337)NS(0.663)PVAVEGAT(0.919)S(0.081)PAK	_ISNS(Phospho (STY))PVAVEGAT(Phospho (STY))SPAK_	12	2	0.20297		1.2539			1.2539		3	7475100	2589900	4885200	959150	2338000	955500	1517300	675210	1029900	2.43757	1.58796	1.5253	26378	34561	20220325_CKa1_KO_TiO2_18O_label_150min_CID_F1_1	10602
J9VZK6	FHA domain-containing protein	CNAG_01903	898	J9VZK6_898	0.893639	146.68	146.68	2	S	IS(0.894)NS(0.106)PVAVEGAT(0.908)S(0.092)PAK	_IS(Phospho (STY))NSPVAVEGAT(Phospho (STY))SPAK_	2	2	-0.45638		1.2765			1.2765		2	4178000	1630700	2547300	0	0	955500	1517300	675210	1029900		1.58796	1.5253	26379	34562	20220325_CKa1_KO_TiO2_18O_label_150min_CID_F1_2	10187
J9VLX5	GTP cyclohydrolase II	CNAG_00569	95	J9VLX5_95	0.998341	131.9	100.02	2	S	PGS(0.032)Y(0.014)S(0.039)S(0.047)CDQS(0.86)RPS(0.011)S(0.998)PAAPR	_PGSYSSCDQS(Phospho (STY))RPSS(Phospho (STY))PAAPR_	14	2	0.26346		1.2792			1.2792		3	1317100	257470	1059600	92005	195860	104430	770390	61042	93398	2.1288	7.37709	1.53006	38459	50100	20220325_CKa1_KO_TiO2_18O_label_150min_CID_F2_1	4563
J9VX29	Centromere protein C	CNAG_05391	324	J9VX29_324	0.999961	86.439	84.499	1	S	TVEEEEMQVS(1)ES(1)EDEEERPPVVAK	_TVEEEEM(Oxidation (M))QVS(Phospho (STY))ES(Phospho (STY))EDEEERPPVVAK_	10	3	-0.24182	0.89026	0.81391	0.914239		0.81391		2	17848000	5971700	11876000	0	0	5734200	11513000	237490	363480		2.00778	1.53051	63693	82511	20220325_CKa1_KO_TiO2_18O_label_150min_CID_F1_3	12142
J9VMK1	Arrestin_C domain-containing protein	CNAG_02857	556	J9VMK1_556	1	154.46	59.083	2	T	S(1)INPT(1)PLHS(1)PHDDT(1)PPRS(1)R	_S(Phospho (STY))INPT(Phospho (STY))PLHS(Phospho (STY))PHDDT(Phospho (STY))PPRS(Phospho (STY))R_	14	3	0.37878	1.2106	0.87557	0.723253		0.87557	0.69645	22	229240000	90821000	138420000	39563000	64476000	28488000	39083000	22770000	34857000	1.6297	1.37191	1.53083	48662	63130	20220325_CKa1_KO_TiO2_18O_label_150min_CID_F1_2	7637
J9VJV8	Hsp90 chaperone protein kinase-targeting subunit	CNAG_01391	14	J9VJV8_14	1	165.66	78.225	1	S	WDMLELS(1)DDS(1)DIEEHPNVDKK	_WDM(Oxidation (M))LELS(Phospho (STY))DDS(Phospho (STY))DIEEHPNVDKK_	7	3	0.44305	1.8421	0.17747	0.0963411		0.17747		1	32694000	8142200	24552000	3270700	9354900	500450	8486000	4371100	6711200	2.86021	16.9567	1.53536	68321	88593	20220325_CKa1_KO_TiO2_18O_label_150min_CID_F2_3	13557
J9VUZ9	Uncharacterized protein	CNAG_01886	13	J9VUZ9_13	0.995017	179.07	179.07	2	S	S(0.995)PS(0.998)PS(0.007)LEPEISDLASPLDILLK	_S(Phospho (STY))PS(Phospho (STY))PSLEPEISDLASPLDILLK_	1	2	0.25014		1.4907			1.4907		1	431050	103260	327780	69394	245000	0	30721	33871	52062	3.53056		1.53707	53325	69254	20220325_CKa1_KO_TiO2_18O_label_150min_CID_F4_1	26249
J9VM45	MRC1 domain-containing protein	CNAG_03023	937	J9VM45_937	0.964249	188.16	140.03	1	S	NGGMASSDQFS(0.964)PT(0.036)QK	_NGGM(Oxidation (M))ASSDQFS(Phospho (STY))PTQK_	11	2	-0.91866		0.55717		0.55717			5	2536900	1490800	1046100	776790	498780	576120	334530	137870	212780	0.642104	0.58066	1.54334	35686	46621	20220325_CKa1_KO_TiO2_18O_label_150min_CID_F2_3	4887
J9VWA2	Uncharacterized protein	CNAG_06683	130	J9VWA2_130	1	233.87	233.87	2	S	GDES(1)DGIEYIGES(1)DS(1)PQPPPR	_GDES(Phospho (STY))DGIEYIGES(Phospho (STY))DS(Phospho (STY))PQPPPR_	13	2	-0.1163	1.1013	1.0831	0.983474		1.0831	1.9712	1	7527000	1740100	5786900	369840	2703900	100670	1118900	1269600	1964100	7.311	11.1145	1.54702	18863	24693	20220325_CKa1_KO_TiO2_18O_label_150min_CID_F1_1	20823
J9VW13	Argonaute	CNAG_04609	475	J9VW13_475	0.999979	157.2	157.2	1	S	VLPAPS(1)VIYEGNK	_VLPAPS(Phospho (STY))VIYEGNK_	6	2	0.1222	1.147	0.97581	0.85075	0.97581			3	2607200	1029600	1577600	404970	660240	333130	464320	291460	453040	1.63034	1.39381	1.55438	65648	85044	20220325_CKa1_KO_TiO2_18O_label_150min_CID_F3_3	13882
J9VMI1	Uncharacterized protein	CNAG_02877	462	J9VMI1_462	0.999794	151.59	90.259	2	S	RGS(1)HNS(1)FTSSVPK	_RGS(Phospho (STY))HNS(Phospho (STY))FTSSVPK_	6	3	0.42166		0.68662			0.68662		4	5942900	2433000	3509900	1699600	2447700	298150	384640	435260	677610	1.44016	1.29009	1.55679	41919	54518	20220325_CKa1_KO_TiO2_18O_label_150min_CID_F2_1	4133
J9VMI1	Uncharacterized protein	CNAG_02877	459	J9VMI1_459	1	151.59	151.59	2	S	RGS(1)HNS(0.992)FT(0.007)S(0.001)SVPK	_RGS(Phospho (STY))HNS(Phospho (STY))FTSSVPK_	3	2	0.1866		0.68662			0.68662		4	5942900	2433000	3509900	1699600	2447700	298150	384640	435260	677610	1.44016	1.29009	1.55679	41918	54515	20220325_CKa1_KO_TiO2_18O_label_150min_CID_F2_3	4133
J9VVU8	Zinc finger protein	CNAG_04697	816	J9VVU8_816	0.999979	78.505	78.505	1	S	GPS(1)GAYDDHALPTR	_GPS(Phospho (STY))GAYDDHALPTR_	3	2	-1.0939	1.4942	1.0111	0.676683	1.0111			1	624690	110090	514600	0	0	0	342790	110090	171820			1.56072	21217	27934	20220325_CKa1_KO_TiO2_18O_label_150min_CID_F2_3	7011
J9VP84	Cytoplasmic protein	CNAG_05745	16	J9VP84_16	0.85532	134.86	134.86	1	S	PIKPS(0.855)GS(0.136)T(0.023)T(0.408)T(0.316)T(0.247)PT(0.012)T(0.003)EVPVR	_PIKPS(Phospho (STY))GSTT(Phospho (STY))TTPTTEVPVR_	5	2	-0.046496	0.99268	0.94829	0.955283	0.94829	0.75808		1	616880	252840	364050	0	0	181070	251760	71767	112280		1.3904	1.56451	38499	50146	20220325_CKa1_KO_TiO2_18O_label_150min_CID_F4_3	8434
J9VUD6	Small subunit ribosomal protein S14	CNAG_05904	138	J9VUD6_138	0.995002	182.02	158.89	1	S	IEDVTPT(0.001)PS(0.003)DS(0.995)T(0.001)R	_IEDVTPTPSDS(Phospho (STY))TR_	11	2	0.45084	0.65692	1.1535	1.75592	1.1535			5	5126900	2220500	2906400	102840	139060	1338900	1548700	778760	1218600	1.3522	1.1567	1.5648	24750	32467	20220325_CKa1_KO_TiO2_18O_label_150min_CID_F1_2	7386
J9VVY9	Sec2p domain-containing protein	CNAG_04639	706	J9VVY9_706	0.896761	263.07	52.522	1	T	GHAEEQPNS(0.105)T(0.897)PGS(0.881)PS(0.118)LK	_GHAEEQPNST(Phospho (STY))PGS(Phospho (STY))PSLK_	10	3	0.14954	1.402	1.4199	1.01277		1.4199	0.51759	3	68949000	26952000	41997000	12880000	22168000	8455700	11036000	5616400	8793000	1.72112	1.30516	1.56559	19945	26173	20220325_CKa1_KO_TiO2_18O_label_150min_CID_F0_1	4955
J9VT10	GRIP domain-containing protein	CNAG_01282	126	J9VT10_126	0.916085	140.48	98.002	2	T	SSLDLPDS(0.005)VGIS(0.151)S(0.18)S(0.668)LPT(0.057)T(0.916)PS(0.022)GQGVK	_SSLDLPDSVGISSS(Phospho (STY))LPTT(Phospho (STY))PSGQGVK_	18	2	0.20235	0.95934	0.71763	0.748046		0.71763		1	1093500	282050	811430	0	368540	0	0	282050	442890			1.57025	55605	72092	20220325_CKa1_KO_TiO2_18O_label_150min_CID_F3_1	20414
J9VT10	GRIP domain-containing protein	CNAG_01282	122	J9VT10_122	0.938835	140.48	139.02	2	S	SSLDLPDSVGIS(0.002)S(0.059)S(0.939)LPT(0.061)T(0.401)PS(0.538)GQGVK	_SSLDLPDSVGISSS(Phospho (STY))LPTTPS(Phospho (STY))GQGVK_	14	3	0.030917	0.95934	0.71763	0.748046		0.71763	0.85916	3	2389100	841430	1547600	168870	661270	341920	366500	330640	519850	3.91585	1.07189	1.57225	55606	72093	20220325_CKa1_KO_TiO2_18O_label_150min_CID_F3_2	20551
J9VKI4	Uncharacterized protein	CNAG_01173	309	J9VKI4_309	0.999719	294.28	260.89	1	S	NPS(1)FSPLS(0.999)PS(0.001)ASDTDSIIK	_NPS(Phospho (STY))FSPLS(Phospho (STY))PSASDTDSIIK_	3	2	0.22587	2.1939	1.4608	0.665846	1.4608	0.81704		1	13866000	5876500	7989700	2181600	3139200	2118200	2362700	1576700	2487900	1.43894	1.11543	1.57792	36433	47571	20220325_CKa1_KO_TiO2_18O_label_150min_CID_F2_3	22355
J9VI93	GATA type zinc finger protein asd-4	CNAG_00193	1101	J9VI93_1101	0.999891	217.12	217.12	1	S	SNS(1)TPNLAALK	_SNS(Phospho (STY))TPNLAALK_	3	2	0.7387	0.50965	0.73144	1.43518	0.73144			9	7817000	3311600	4505400	1371400	1993200	1198100	1337400	742070	1174800	1.45341	1.11627	1.58314	50463	65399	20220325_CKa1_KO_TiO2_18O_label_150min_CID_F3_2	10029
J9VPU4	Non-specific serine/threonine protein kinase (EC 2.7.11.1)	CNAG_02962	305	J9VPU4_305	0.99802	292.49	285.13	1	S	TAVNNVTGGS(0.033)GMES(0.965)VT(0.004)S(0.998)GGTR	_TAVNNVTGGSGM(Oxidation (M))ES(Phospho (STY))VTS(Phospho (STY))GGTR_	17	2	0.59318	1.0783	0.81315	0.754104	0.81315	0.7562		8	34031000	15249000	18782000	5751100	7325500	6506400	6719000	2991600	4737200	1.27376	1.03268	1.5835	59564	77162	20220325_CKa1_KO_TiO2_18O_label_150min_CID_F2_1	6348
J9VSB0	Ribonuclease Z (EC 3.1.26.11)	CNAG_05975	1018	J9VSB0_1018	1	102.73	77.279	1	S	AGS(1)PGLEGPNR	_AGS(Phospho (STY))PGLEGPNR_	3	2	0.20916	0.68254	1.1094	1.6254	1.1094			5	4939100	1824300	3114800	889160	1919200	639530	724870	295600	470810	2.15844	1.13344	1.59273	2552	3234	20220325_CKa1_KO_TiO2_18O_label_150min_CID_F1_3	4411
J9VKE3	DUF2013 domain-containing protein	CNAG_01419	631	J9VKE3_631	0.999804	274.02	234.36	1	S	VMS(1)PTS(1)PINGTDDLVR	_VM(Oxidation (M))S(Phospho (STY))PTS(Phospho (STY))PINGTDDLVR_	6	2	-0.53169		2.0028			2.0028		1	1970100	359720	1610300	171440	669560	0	640580	188280	300210	3.90551		1.59449	65926	85392	20220325_CKa1_KO_TiO2_18O_label_150min_CID_F2_2	16116
J9VVR5	Kinetochore protein Mis13/DSN1	CNAG_03484	104	J9VVR5_104	0.919881	72.772	62.193	2	S	ERPLS(0.018)ES(0.126)PPS(0.92)GS(0.936)LLEPGIHPAK	_ERPLSESPPS(Phospho (STY))GS(Phospho (STY))LLEPGIHPAK_	10	3	0.14163		0.83452				0.83452	1	8876000	333460	8542500	0	6928600	0	1078800	333460	535130			1.60478	15749	20500	20220325_CKa1_KO_TiO2_18O_label_150min_CID_F3_1	16680
J9VX25	ATP-dependent RNA helicase DHX37/DHR1	CNAG_01729	265	J9VX25_265	0.999999	164.7	164.7	1	S	S(1)PISAPSAPTVLGGALK	_S(Phospho (STY))PISAPSAPTVLGGALK_	1	2	0.5233	0.87885	0.24221	0.275599	0.24221	0.71147		5	9046300	4033200	5013100	2030900	1904700	1154500	1746200	847770	1362300	0.93786	1.51252	1.60692	51369	66532	20220325_CKa1_KO_TiO2_18O_label_150min_CID_F4_3	15546
J9VMB2	Uncharacterized protein	CNAG_05309	199	J9VMB2_199	1	193.85	193.85	3	S	ANAQNAS(1)AGT(1)GS(1)DTGFVR	_ANAQNAS(Phospho (STY))AGT(Phospho (STY))GS(Phospho (STY))DTGFVR_	7	2	-0.30612	1.1231	1.2599	1.12181			1.2599	2	4227800	956730	3271100	0	1641200	600020	1056400	356710	573510		1.76061	1.60778	3846	4933	20220325_CKa1_KO_TiO2_18O_label_150min_CID_F1_1	15673
J9VYZ8	Uncharacterized protein	CNAG_04203	41	J9VYZ8_41	0.999983	147.39	122.78	1	S	IS(1)IDTPPVEVSVIR	_IS(Phospho (STY))IDTPPVEVSVIR_	2	2	-0.015134	1.7114	1.6099	0.940692	1.6099			3	407240	119880	287360	35523	125370	39458	89686	44903	72298	3.52926	2.27295	1.61009	26330	34508	20220325_CKa1_KO_TiO2_18O_label_150min_CID_F3_2	18735
J9VTI8	Tetraspanin Tsp2	CNAG_04642	33	J9VTI8_33	0.86788	258.17	154.46	1	S	S(0.132)GS(0.868)LLS(1)PLDPNSSQSGSK	_SGS(Phospho (STY))LLS(Phospho (STY))PLDPNSSQSGSK_	3	2	0.1964	1.8225	0.99229	0.544466	0.99229	0.47196		3	12546000	5214800	7331000	2325400	3811800	1884600	1898000	1004700	1621200	1.6392	1.00711	1.61362	47674	61930	20220325_CKa1_KO_TiO2_18O_label_150min_CID_F2_2	13700
J9VY61	GDP-mannose transporter (GMT)	CNAG_03426	22	J9VY61_22	0.993768	168.84	104.39	1	S	GS(0.994)YT(0.006)NLASAAAYDASSPGGHGAK	_GS(Phospho (STY))YTNLASAAAYDASSPGGHGAK_	2	3	0.17853		1.0382		1.0382			1	2071500	161280	1910200	0	1259700	0	389560	161280	260920			1.61781	22496	29613	20220325_CKa1_KO_TiO2_18O_label_150min_CID_F3_1	10185
J9VR63	Uncharacterized protein	CNAG_06591	812	J9VR63_812	0.999054	152	140.33	2	S	LPPSS(0.001)S(0.999)LS(1)PPPR	_LPPSSS(Phospho (STY))LS(Phospho (STY))PPPR_	6	2	0.23404		0.71152			0.71152		3	3796500	1450200	2346300	631590	969120	506310	871530	312340	505630	1.53441	1.72134	1.61884	31346	41029	20220325_CKa1_KO_TiO2_18O_label_150min_CID_F2_3	12609
J9VR63	Uncharacterized protein	CNAG_06591	814	J9VR63_814	0.999998	152	140.33	2	S	LPPSS(0.001)S(0.999)LS(1)PPPR	_LPPSSS(Phospho (STY))LS(Phospho (STY))PPPR_	8	2	0.23404		0.71152			0.71152		3	3796500	1450200	2346300	631590	969120	506310	871530	312340	505630	1.53441	1.72134	1.61884	31346	41029	20220325_CKa1_KO_TiO2_18O_label_150min_CID_F2_3	12609
T2BN73	Pumilio-family RNA binding protein, variant	CNAG_02810	294	T2BN73;J9VI91_294;294	0.951495	207.85	186.42	1	T	KT(0.009)S(0.039)PT(0.951)AGMADSIASLPAMPSK	_KTSPT(Phospho (STY))AGM(Oxidation (M))ADSIASLPAM(Oxidation (M))PSK_	5	2	-0.049685	0.90439	0.99677	1.10215	0.99677	0.63557		4	23069000	9015200	14054000	4037000	7362100	3978000	5068800	1000200	1623100	1.82366	1.27421	1.62278	28720	37652	20220325_CKa1_KO_TiO2_18O_label_150min_CID_F3_1	8637
J9VKJ9	Uncharacterized protein	CNAG_01371	201	J9VKJ9_201	0.999999	146.1	146.1	1	S	DRPSTAPSQQIS(1)LK	_DRPSTAPSQQIS(Phospho (STY))LK_	12	2	-0.86442		0.6554		0.6554			3	1064900	425600	639280	130290	248310	184100	210320	111210	180650	1.90583	1.14242	1.6244	11277	14550	20220325_CKa1_KO_TiO2_18O_label_150min_CID_F2_3	6858
J9VYR6	DNA replication regulator SLD2	CNAG_01595	456	J9VYR6_456	0.996698	184.02	184.02	2	T	GAGIST(0.003)T(0.997)PS(0.986)PT(0.014)LDK	_GAGISTT(Phospho (STY))PS(Phospho (STY))PTLDK_	7	2	0.30869		1.0039			1.0039		3	17498000	6752600	10745000	2536700	4639400	2444000	3221600	1771900	2884200	1.82891	1.31817	1.62774	18375	24039	20220325_CKa1_KO_TiO2_18O_label_150min_CID_F1_2	11714
J9VQV9	RNA polymerase II subunit A C-terminal domain phosphatase (EC 3.1.3.16)	CNAG_04120	242	J9VQV9_242	0.929112	113.31	84.946	2	T	GEET(0.032)T(0.033)T(0.929)PPGS(0.188)PGPS(0.762)ALS(0.043)VT(0.012)VEQPK	_GEETTT(Phospho (STY))PPGSPGPS(Phospho (STY))ALSVTVEQPK_	6	3	0.6702		0.6718			0.6718		2	13433000	656360	12777000	301260	11894000	0	304840	355100	578220	39.4808		1.62833	19220	25221	20220325_CKa1_KO_TiO2_18O_label_150min_CID_F2_1	13510
T2BQ97	FCP1 homology domain-containing protein	CNAG_05529	35	T2BQ97;J9W415_35;63	0.871684	191.41	191.41	2	S	RY(0.02)S(0.108)PS(0.872)WPVDFS(0.021)S(0.979)PPPDYR	_RYSPS(Phospho (STY))WPVDFSS(Phospho (STY))PPPDYR_	5	3	-0.098432		1.0852			1.0852		2	430710	65941	364770	0	256170	35333	58759	30608	49841		1.66301	1.62837	44142	57354	20220325_CKa1_KO_TiO2_18O_label_150min_CID_F4_1	18537
J9VR72	Uncharacterized protein	CNAG_04954	781	J9VR72_781	1	176.22	176.22	2	S	ALPLPQSLPVPQPVPS(1)IGS(1)R	_ALPLPQSLPVPQPVPS(Phospho (STY))IGS(Phospho (STY))R_	16	3	0.045658	1.1643	0.98204	0.84346		0.98204		6	2696800	794840	1901900	180780	981600	336040	466040	278030	454270	5.4298	1.38686	1.63389	3522	4538	20220325_CKa1_KO_TiO2_18O_label_150min_CID_F1_1	26272
J9VR72	Uncharacterized protein	CNAG_04954	784	J9VR72_784	1	176.22	176.22	2	S	ALPLPQSLPVPQPVPS(1)IGS(1)R	_ALPLPQSLPVPQPVPS(Phospho (STY))IGS(Phospho (STY))R_	19	3	0.045658	1.1643	0.98204	0.84346		0.98204		6	2696800	794840	1901900	180780	981600	336040	466040	278030	454270	5.4298	1.38686	1.63389	3522	4538	20220325_CKa1_KO_TiO2_18O_label_150min_CID_F1_1	26272
J9VR61	DNA topoisomerase I (EC 5.6.2.1) (DNA topoisomerase 1)	CNAG_04190	219	J9VR61_219	0.999903	213.01	213.01	1	S	VKS(1)ET(0.343)EDS(0.657)EEEQPLAK	_VKS(Phospho (STY))ETEDS(Phospho (STY))EEEQPLAK_	3	2	-0.62734	1.5483	1.3981	0.90299		1.3981		2	2374600	553390	1821200	0	402560	292990	992230	260400	426410		3.38657	1.63752	65537	84917	20220325_CKa1_KO_TiO2_18O_label_150min_CID_F1_3	5535
J9VSB5	Iron regulator 1 (Iron regulator 1, variant)	CNAG_04864	17	J9VSB5_17	0.800742	130.36	130.36	1	S	PETNTSAPQDNEHES(0.188)S(0.801)IGS(0.011)R	_PETNTSAPQDNEHESS(Phospho (STY))IGSR_	16	3	-0.071843	0.81768	0.98509	1.20474	0.98509			1	1026600	389160	637450	0	0	0	0	389160	637450			1.63802	38326	49941	20220325_CKa1_KO_TiO2_18O_label_150min_CID_F1_3	3236
J9VN57	Autophagy-related protein 4	CNAG_02662	1035	J9VN57_1035	0.99507	174.47	174.47	1	S	FDSS(0.005)S(0.995)PVNEDSLK	_FDSSS(Phospho (STY))PVNEDSLK_	5	2	-0.57985		1.0048		1.0048	3.0153		4	10463000	3542300	6921200	1490600	3463900	1128900	1943100	922770	1514100	2.32383	1.72123	1.64082	17118	22300	20220325_CKa1_KO_TiO2_18O_label_150min_CID_F1_3	9564
J9VT79	Uncharacterized protein	CNAG_01246	247	J9VT79;T2BME0_247;148	0.997999	67.118	58.04	1	S	Y(0.001)PS(0.998)GS(0.001)VAETNR	_YPS(Phospho (STY))GSVAETNR_	3	2	-0.26772		1.2706		1.2706			3	1406300	383820	1022500	147980	515800	122490	319740	113340	186920	3.48561	2.61034	1.6492	69076	89579	20220325_CKa1_KO_TiO2_18O_label_150min_CID_F1_3	4923
J9VH78	Uncharacterized protein	CNAG_02930	271	J9VH78_271	0.99382	207.16	196.65	1	S	GMSAPVNDVLSSS(0.006)S(0.994)PPR	_GM(Oxidation (M))SAPVNDVLSSSS(Phospho (STY))PPR_	14	2	-0.87742		0.77806		0.77806			2	1485900	539360	946550	286590	529240	0	0	252780	417310	1.84668		1.65088	20804	27393	20220325_CKa1_KO_TiO2_18O_label_150min_CID_F3_2	10437
J9VM23	Zn(2)-C6 fungal-type domain-containing protein	CNAG_02305	13	J9VM23_13	0.797597	123.76	123.76	1	S	SQFQNDFPAPS(0.063)S(0.798)PDS(0.14)ALK	#N/A	12	2	0.66112		1.1708		1.1708			1	2158100	816850	1341200	101350	198860	96889	120800	618610	1021600	1.96211	1.24679	1.65144	54207	70348	20220325_CKa1_KO_TiO2_18O_label_150min_CID_F0_1	19940
T2BNQ3	Phospholipid transporter, variant	CNAG_01055	491	T2BNQ3;J9VKU4_491;547	0.998657	262.82	187	1	S	DS(0.001)AS(0.999)DVEVGDGSGDEK	_DSAS(Phospho (STY))DVEVGDGSGDEK_	4	2	1.0287		0.8566		0.8566			1	1506500	296990	1209600	228130	1095700	0	0	68855	113870	4.80296		1.65377	11387	14720	20220325_CKa1_KO_TiO2_18O_label_150min_CID_F0_2	3195
J9VRI5	Single-stranded nucleic acid binding protein	CNAG_04336	234	J9VRI5_234	0.837562	95.236	93.106	2	S	S(1)PVLS(0.838)DS(0.138)S(0.024)LPAVTR	_S(Phospho (STY))PVLS(Phospho (STY))DSSLPAVTR_	5	2	0.06622		1.1931			1.1931		1	2290000	560280	1729800	328320	552720	0	793360	231960	383680	1.68348		1.65408	54062	70179	20220325_CKa1_KO_TiO2_18O_label_150min_CID_F2_1	17654
J9VZY6	Uncharacterized protein	CNAG_07886	8	J9VZY6_8	0.950642	117.99	64.396	2	S	T(0.508)GS(0.58)ANHS(0.951)S(0.951)PPIS(0.831)PGT(0.179)QPTAQPPITLK	_TGS(Phospho (STY))ANHS(Phospho (STY))S(Phospho (STY))PPIS(Phospho (STY))PGTQPTAQPPITLK_	7	3	-0.046692		0.57598			0.57598	1.8434	1	3875100	1093000	2782100	0	0	0	969790	1093000	1812300			1.6581	60198	77986	20220325_CKa1_KO_TiO2_18O_label_150min_CID_F2_2	12758
J9VUC6	Protein AF-9 homolog	YAF9 CNAG_04266	153	J9VUC6_153	0.862754	87.485	87.485	2	T	LHHWGAPVEPLPVVS(0.999)GAPT(0.863)PT(0.069)PAPT(0.009)ES(0.046)NT(0.016)EVK	_LHHWGAPVEPLPVVS(Phospho (STY))GAPT(Phospho (STY))PTPAPTESNTEVK_	19	3	-0.045837	1.1665	0.88356	0.757445		0.88356		1	969880	144830	825050	0	583740	0	0	144830	241310			1.66616	30336	39697	20220325_CKa1_KO_TiO2_18O_label_150min_CID_F4_3	15328
J9VRK4	Uncharacterized protein	CNAG_04361	172	J9VRK4_172	0.999995	171.15	125.41	2	S	ASVLS(1)DNS(1)S(1)VT(0.017)S(0.983)K	_ASVLS(Phospho (STY))DNS(Phospho (STY))S(Phospho (STY))VTS(Phospho (STY))K_	8	2	0.14178	1.3445	1.2139	0.902864		1.2139	0.71547	5	14378000	5161100	9216700	2641900	5075600	1244300	2013300	1274900	2127800	1.92119	1.61802	1.66899	6991	8953	20220325_CKa1_KO_TiO2_18O_label_150min_CID_F1_1	22600
J9VVN3	WD-repeat protein 48	CNAG_06282	1015	J9VVN3_1015	0.962451	233.3	233.3	1	S	TEQTIGGALAS(0.962)S(0.038)GPGNGDR	_TEQTIGGALAS(Phospho (STY))SGPGNGDR_	11	2	0.28721		0.89613		0.89613			3	3882100	1584000	2298100	672420	904910	518590	733850	393020	659320	1.34575	1.41509	1.67757	59882	77597	20220325_CKa1_KO_TiO2_18O_label_150min_CID_F2_1	9907
J9VUE4	TBC1 domain family member 5	CNAG_01876	580	J9VUE4_580	0.793883	142.57	119.92	3	T	S(0.578)S(0.422)IDS(0.908)QT(0.794)S(0.298)QIS(1)VK	_S(Phospho (STY))SIDS(Phospho (STY))QT(Phospho (STY))SQIS(Phospho (STY))VK_	7	2	-0.061199	1.2686	1.1976	0.944033			1.1976	2	1468400	408070	1060300	0	0	176270	671300	231800	389010		3.80836	1.67821	55513	71971	20220325_CKa1_KO_TiO2_18O_label_150min_CID_F1_3	20700
J9VUE4	TBC1 domain family member 5	CNAG_01876	581	J9VUE4_581	0.776923	154.47	154.47	3	S	S(0.399)S(0.601)IDS(0.954)QT(0.269)S(0.777)QIS(1)VK	_SS(Phospho (STY))IDS(Phospho (STY))QTS(Phospho (STY))QIS(Phospho (STY))VK_	8	2	-0.061199	1.2686	1.1976	0.944033			1.1976	2	1468400	408070	1060300	0	0	176270	671300	231800	389010		3.80836	1.67821	55514	71972	20220325_CKa1_KO_TiO2_18O_label_150min_CID_F1_3	20950
J9VQP8	Microtubule Associated protein (Microtubule Associated protein, variant)	CNAG_03368	553	J9VQP8_553	0.797513	117.01	117.01	1	S	PTAPPS(0.202)S(0.798)PPIK	_PTAPPSS(Phospho (STY))PPIK_	7	2	0.38393	1.0234	1.0666	1.04221	1.0666			1	237020	26709	210310	0	97211	0	68197	26709	44904			1.68123	39609	51605	20220325_CKa1_KO_TiO2_18O_label_150min_CID_F3_1	7131
J9VZ62	Bromo domain-containing protein	CNAG_01716	4	J9VZ62_4	1	139.19	71.806	1	S	VNS(1)PPQGLPPIK	_VNS(Phospho (STY))PPQGLPPIK_	3	2	0.65592		0.80325		0.80325			7	2233500	904100	1329400	356100	568590	328180	390980	219820	369830	1.59671	1.19136	1.68242	66004	85480	20220325_CKa1_KO_TiO2_18O_label_150min_CID_F0_3	10887
J9VTV8	Prefoldin subunit 3	CNAG_00987	100	J9VTV8_100	1	148.33	97.542	1	S	LS(1)DDEDDLDDLDDEEKKEEQPMK	_LS(Phospho (STY))DDEDDLDDLDDEEKKEEQPM(Oxidation (M))K_	2	3	-0.15112	1.259	0.62144	0.493598	0.62144			3	48345000	17520000	30824000	0	7401800	10657000	11859000	6863500	11563000		1.11279	1.68471	31921	41750	20220325_CKa1_KO_TiO2_18O_label_150min_CID_F1_3	11982
J9VMK1	Arrestin_C domain-containing protein	CNAG_02857	551	J9VMK1_551	1	171.85	59.083	1	S	S(1)INPT(1)PLHS(1)PHDDT(1)PPRS(1)R	_S(Phospho (STY))INPT(Phospho (STY))PLHS(Phospho (STY))PHDDT(Phospho (STY))PPRS(Phospho (STY))R_	9	3	0.37878	1.2106	1.571	1.2977	1.571	0.86916	0.69645	1	218060000	81001000	137060000	29612000	56204000	28618000	42395000	22770000	38459000	1.89801	1.48141	1.68902	48662	63130	20220325_CKa1_KO_TiO2_18O_label_150min_CID_F1_2	5894
T2BN73	Pumilio-family RNA binding protein, variant	CNAG_02810	300	T2BN73;J9VI91_300;300	1	167.93	166.65	1	S	KT(0.418)S(0.566)PT(0.015)AGMADS(1)IAS(1)LPAMPSK	_KTS(Phospho (STY))PTAGM(Oxidation (M))ADS(Phospho (STY))IAS(Phospho (STY))LPAM(Oxidation (M))PSK_	11	2	1.0667	0.90439	0.82339	0.910437	0.82339	0.66586	0.50144	1	4073500	1913400	2160100	925290	1019300	518800	347840	469310	792930	1.1016	0.67047	1.68957	28747	37693	20220325_CKa1_KO_TiO2_18O_label_150min_CID_F2_2	8345
J9VX38	Probable phosphatase HAD1 (EC 3.1.3.-)	HAD1 CNAG_01744	16	J9VX38_16	0.99983	203.75	197.41	2	S	SAFTMSALPS(1)PNTSQPPSAAPS(1)RR	_SAFTM(Oxidation (M))SALPS(Phospho (STY))PNTSQPPSAAPS(Phospho (STY))RR_	10	3	-0.47831	1.4626	0.48871	0.334138		0.48871	0.41815	6	34235000	15277000	18958000	6254200	7749500	6315300	6634000	2707300	4574800	1.23909	1.05046	1.6898	44493	57854	20220325_CKa1_KO_TiO2_18O_label_150min_CID_F0_1	11703
J9VE45	Uncharacterized protein	CNAG_00445	701	J9VE45_701	0.767031	59.789	59.789	2	S	S(0.413)S(0.417)PS(0.403)VAES(0.767)VPHPAPHSDLEPSITSLGK	_S(Phospho (STY))SPSVAES(Phospho (STY))VPHPAPHSDLEPSITSLGK_	8	3	0.66955	2.6123	0.9746	0.373081		0.9746		1	550370	204610	345760	0	0	0	0	204610	345760			1.68985	56200	72910	20220325_CKa1_KO_TiO2_18O_label_150min_CID_F3_3	13793
T2BPP1	DNA mismatch repair protein MSH3, variant	CNAG_01642	40	T2BPP1;J9VTS7_40;40	0.999893	168.45	168.45	1	S	SGNNAIIDLTDS(1)PPNKK	_SGNNAIIDLTDS(Phospho (STY))PPNKK_	12	3	0.31959		0.73046		0.73046			2	1129500	356960	772590	0	361000	223410	185860	133550	225720		0.831923	1.69015	47409	61569	20220325_CKa1_KO_TiO2_18O_label_150min_CID_F2_1	10622
J9VTF0	U3 small nucleolar RNA-associated protein 21	CNAG_07439	383	J9VTF0_383	0.91737	54.7	54.7		Y	Y(0.917)T(0.466)S(0.617)VVRDS(1)R	_Y(Phospho (STY))TS(Phospho (STY))VVRDS(Phospho (STY))R_	1	2	3.1161	1.1862	1.2516	1.05513			1.2516	1	131170	48720	82446	0	0	0	0	48720	82446			1.69224	69718	90550	20220325_CKa1_KO_TiO2_18O_label_150min_CID_F1_3	4873
J9VRK4	Uncharacterized protein	CNAG_04361	169	J9VRK4_169	1	182.7	124.2	1	S	ASVLS(1)DNS(1)S(0.999)VT(0.418)S(0.583)K	_ASVLS(Phospho (STY))DNS(Phospho (STY))S(Phospho (STY))VTS(Phospho (STY))K_	5	2	0.31867	1.3445	1.1606	0.863221	1.1606	1.1499	0.62236	2	18634000	6763300	11871000	2910100	6547900	2178900	2489600	1674300	2833400	2.25006	1.14259	1.69229	6999	8961	20220325_CKa1_KO_TiO2_18O_label_150min_CID_F1_2	10648
J9VRA7	UDENN domain-containing protein	CNAG_04252	87	J9VRA7_87	0.999488	153.17	153.17	1	T	NDSPGNDLSDDGATT(0.999)PESTTR	_NDSPGNDLSDDGATT(Phospho (STY))PESTTR_	15	2	0.75928		1.2112		1.2112			1	660610	245360	415250	0	0	0	0	245360	415250			1.69241	35442	46308	20220325_CKa1_KO_TiO2_18O_label_150min_CID_F1_3	7457
J9VEP9	F-box and WD-40 domain-containing protein CDC4 (F-box and WD-40 domain-containing protein CDC4, variant)	CNAG_00693	66	J9VEP9_66	1	120.45	101.66	1	S	VPS(1)PEHLK	_VPS(Phospho (STY))PEHLK_	3	2	0.64268		0.94652		0.94652			1	148460	55108	93348	0	0	0	0	55108	93348			1.69391	66363	85963	20220325_CKa1_KO_TiO2_18O_label_150min_CID_F1_3	3388
J9VMH0	CBM21 domain-containing protein	CNAG_07631	131	J9VMH0_131	0.999999	193.3	189.45	1	S	DLGS(1)PSTNGNDASSFK	_DLGS(Phospho (STY))PSTNGNDASSFK_	4	2	0.44666		1.029		1.029			8	9219300	3395900	5823400	1445400	2830400	1235800	1779400	714710	1213700	1.95821	1.43988	1.69817	10317	13309	20220325_CKa1_KO_TiO2_18O_label_150min_CID_F2_2	9270
J9VWI8	mRNA stability protein	CNAG_01576	172	J9VWI8_172	1	140.96	140.96	1	S	ESVNPSSFPIHHPGIFGGS(1)PVK	_ESVNPSSFPIHHPGIFGGS(Phospho (STY))PVK_	19	3	0.49693	0.97812	1.0844	1.10866	1.0844			11	60888000	15780000	45108000	1757900	23366000	6544800	9012400	7477400	12730000	13.292	1.37703	1.70246	16179	21091	20220325_CKa1_KO_TiO2_18O_label_150min_CID_F2_2	14129
J9VKR7	Polynucleotide 5'-hydroxyl-kinase GRC3	CNAG_01304	58	J9VKR7_58	0.836197	63.614	63.614		S	PPS(0.079)NT(0.68)RY(0.403)S(0.836)NDVPT(0.55)S(0.451)R	_PPSNT(Phospho (STY))RYS(Phospho (STY))NDVPT(Phospho (STY))SR_	8	2	1.6761		0.75046				0.75046	1	199970	73889	126080	0	0	0	0	73889	126080			1.70634	38881	50635	20220325_CKa1_KO_TiO2_18O_label_150min_CID_F1_3	13063
J9VMH6	HAL protein kinase	CNAG_00745	255	J9VMH6_255	1	144.55	144.51	1	S	RGS(1)GFS(1)GLAGAGGGMTNAQATPAHSR	_RGS(Phospho (STY))GFS(Phospho (STY))GLAGAGGGM(Oxidation (M))TNAQATPAHSR_	6	3	-0.19288	2.1403	0.65659	0.306775		0.65659		1	1821100	243640	1577500	0	197290	0	963340	243640	416830			1.71084	41885	54479	20220325_CKa1_KO_TiO2_18O_label_150min_CID_F3_3	7760
J9VRX1	DNA-(apurinic or apyrimidinic site) endonuclease (EC 3.1.-.-)	CNAG_04268	551	J9VRX1_551	0.999996	95.205	95.205	1	S	RKS(1)PPLPSSALPTSK	_RKS(Phospho (STY))PPLPSSALPTSK_	3	3	0.4775		0.70398		0.70398			3	928660	374260	554400	250460	342540	0	0	123800	211860	1.36764		1.71131	42232	54882	20220325_CKa1_KO_TiO2_18O_label_150min_CID_F0_1	5341
J9VRH0	Glucosidase	CNAG_00914	50	J9VRH0_50	0.999985	282.97	282.97	1	S	VGANS(1)PTGGSYASFSSGNR	_VGANS(Phospho (STY))PTGGSYASFSSGNR_	5	2	0.1991	0.90102	1.0185	1.13039	1.0185			7	21839000	5630200	16209000	488720	8303500	3294600	4741900	1846900	3163200	16.9903	1.43929	1.71271	65075	84319	20220325_CKa1_KO_TiO2_18O_label_150min_CID_F3_3	8808
J9VR72	Uncharacterized protein	CNAG_04954	203	J9VR72_203	0.850332	151.58	149.44	1	T	DPAIAS(0.002)PPIVES(0.147)T(0.85)ATQTPEPAQPQK	_DPAIASPPIVEST(Phospho (STY))ATQTPEPAQPQK_	13	3	-0.17083	1.1643	1.0531	0.904492	1.0531			1	2658200	204370	2453900	0	2102800	0	0	204370	351090			1.71791	10782	13898	20220325_CKa1_KO_TiO2_18O_label_150min_CID_F0_1	14064
J9VI60	Hepatocyte nuclear factor	CNAG_02566	188	J9VI60_188	0.99189	157.09	157.09	1	S	LQT(0.001)S(0.008)QS(0.992)MIVPTR	_LQTSQS(Phospho (STY))M(Oxidation (M))IVPTR_	6	2	-0.13153		0.89472		0.89472			2	285370	90090	195280	0	0	0	40402	90090	154880			1.71917	31773	41571	20220325_CKa1_KO_TiO2_18O_label_150min_CID_F3_3	7861
J9VRE2	Alpha-1,4 glucan phosphorylase (EC 2.4.1.1)	CNAG_06666	73	J9VRE2_73	0.999998	282.21	282.21	1	T	SLT(1)GSYFPSQK	_SLT(Phospho (STY))GSYFPSQK_	3	2	0.053989	0.52723	0.78481	1.48855	0.78481			12	24975000	9538100	15437000	4287600	7105800	2919600	4322700	2330900	4008800	1.65729	1.48058	1.71985	49900	64715	20220325_CKa1_KO_TiO2_18O_label_150min_CID_F0_2	11194
J9VK91	Chromatin-remodeling ATPase INO80 (EC 3.6.4.-)	CNAG_06819	288	J9VK91_288	1	164.81	56.916	1	S	S(1)PPAPIGPPPLK	_S(Phospho (STY))PPAPIGPPPLK_	1	2	-0.33047	2.3753	0.62134	0.261584	0.62134			13	4653500	1849200	2804300	880210	1416200	440330	476740	528680	911290	1.60893	1.08269	1.72371	51784	67121	20220325_CKa1_KO_TiO2_18O_label_150min_CID_F0_3	12559
J9VMZ2	UTP--glucose-1-phosphate uridylyltransferase (EC 2.7.7.9)	CNAG_02748	20	J9VMZ2_20	1	148.91	134.23	1	S	GHS(1)AVDFK	_GHS(Phospho (STY))AVDFK_	3	2	-0.85922	1.5667	0.78153	0.498838	0.78153			14	44283000	16741000	27542000	7901900	15214000	5496000	6557600	3343200	5770100	1.92536	1.19316	1.72592	20016	26278	20220325_CKa1_KO_TiO2_18O_label_150min_CID_F2_2	2091
J9VTI8	Tetraspanin Tsp2	CNAG_04642	36	J9VTI8_36	1	214.34	194.05	1	S	SGSLLS(1)PLDPNSSQSGSK	_SGSLLS(Phospho (STY))PLDPNSSQSGSK_	6	2	-0.28312	1.8225	0.72398	0.397246	0.72398	0.81666		3	4528600	1929700	2598900	773290	1253700	727390	602410	428980	742740	1.62125	0.82818	1.73141	47680	61936	20220325_CKa1_KO_TiO2_18O_label_150min_CID_F3_2	14763
J9VRU5	Double-strand break repair protein	CNAG_02490	627	J9VRU5_627	1	139.79	139.79	1	S	GKQPLFENAS(1)EEEEDEEEEEEEEEEPAPK	_GKQPLFENAS(Phospho (STY))EEEEDEEEEEEEEEEPAPK_	10	3	-1.2599	0.93478	1.1818	1.26425	1.1818			1	3397800	478030	2919800	0	2090100	0	0	478030	829690			1.73564	20361	26773	20220325_CKa1_KO_TiO2_18O_label_150min_CID_F1_3	11753
J9VQI2	Uncharacterized protein	CNAG_07740	2	J9VQI2_2	1	181.26	181.26	1	S	S(1)PAAAPESVLPYPPIK	_S(Phospho (STY))PAAAPESVLPYPPIK_	1	2	0.68544	1.4062	0.89577	0.637015	0.89577			8	2756600	833400	1923200	231480	751180	349990	734620	251940	437430	3.24512	2.09897	1.73625	50529	65498	20220325_CKa1_KO_TiO2_18O_label_150min_CID_F3_1	17362
J9VQR0	Stromal membrane-associated protein	CNAG_02068	250	J9VQR0_250	0.999953	270.49	235.98	1	S	TPSVLPPSDS(1)PPASAPTSNK	_TPSVLPPSDS(Phospho (STY))PPASAPTSNK_	10	2	-0.21241		1.1036		1.1036			10	21080000	7761800	13318000	2805800	5479000	2739800	3990800	2216200	3848700	1.95274	1.4566	1.73662	61964	80217	20220325_CKa1_KO_TiO2_18O_label_150min_CID_F3_2	10503
J9VYR6	DNA replication regulator SLD2	CNAG_01595	458	J9VYR6_458	0.993844	184.02	117.2	2	S	EKGAGIS(0.387)T(0.526)T(0.091)PS(0.994)PT(0.002)LDK	_EKGAGIST(Phospho (STY))TPS(Phospho (STY))PTLDK_	11	2	-0.28035		1.0186			1.0186		4	17909000	6827400	11082000	2536700	4639400	2518700	3350800	1771900	3091300	1.82891	1.33037	1.74462	14546	18840	20220325_CKa1_KO_TiO2_18O_label_150min_CID_F1_3	11714
J9VI71	CAMK protein kinase	CNAG_07580	387	J9VI71_387	1	141.1	141.1	2	T	T(1)PELVPPHS(0.007)AT(0.051)AS(0.942)PK	_T(Phospho (STY))PELVPPHSATAS(Phospho (STY))PK_	1	2	-0.58818	1.4258	1.5272	1.07112		1.5272		1	2701400	222270	2479100	0	1126200	0	965080	222270	387800			1.74472	61137	79205	20220325_CKa1_KO_TiO2_18O_label_150min_CID_F2_2	9299
J9VNR3	Pleiotropic drug resistance protein	CNAG_04984	15	J9VNR3_15	0.999589	165.49	165.49	1	S	S(0.351)AS(0.906)AS(0.733)T(0.011)AS(1)LKPESLGPK	_SAS(Phospho (STY))AS(Phospho (STY))TAS(Phospho (STY))LKPESLGPK_	8	2	-0.29087	1.8556	1.688	0.909679	1.688	0.95951	0.68447	2	63245000	24370000	38875000	11060000	16823000	9341800	15120000	3968000	6931500	1.52107	1.61853	1.74685	45086	58572	20220325_CKa1_KO_TiO2_18O_label_150min_CID_F2_1	13577
J9VSF4	Forkhead transcription factor 3	CNAG_03116	271	J9VSF4_271	0.922047	166.34	166.34	3	S	S(0.409)PT(0.591)QSTLVS(1)PIS(0.922)S(0.064)S(0.014)K	_SPT(Phospho (STY))QSTLVS(Phospho (STY))PIS(Phospho (STY))SSK_	12	2	0.28037		1.113				1.113	1	624810	122160	502660	0	289210	0	0	122160	213450			1.7473	53896	69984	20220325_CKa1_KO_TiO2_18O_label_150min_CID_F1_1	17816
J9VJD5	Translation initiation factor	CNAG_04022	63	J9VJD5_63	0.999997	97.456	58.04	1	S	S(0.306)AIPART(0.806)T(0.945)S(0.945)T(0.998)LPAPS(1)PPKR	_SAIPART(Phospho (STY))T(Phospho (STY))S(Phospho (STY))T(Phospho (STY))LPAPS(Phospho (STY))PPKR_	15	2	-3.5329	1.6303	0.61621	0.377973	0.61621			3	2718600	1150000	1568600	468080	580180	380910	460820	301050	527550	1.23949	1.20979	1.75237	44591	57970	20220325_CKa1_KO_TiO2_18O_label_150min_CID_F4_3	8838
J9VJX9	Nucleolar protein 15	CNAG_07511	33	J9VJX9_33	0.902211	127.2	127.2	1	S	GAKPTS(0.009)T(0.089)DS(0.902)PLDTVK	_GAKPTSTDS(Phospho (STY))PLDTVK_	9	2	-0.045386	0.80467	1.1242	1.39709	1.1242			2	635440	213380	422060	50639	126500	108140	199780	54604	95776	2.49807	1.84742	1.75401	18397	24061	20220325_CKa1_KO_TiO2_18O_label_150min_CID_F0_1	5057
J9VIS6	Uncharacterized protein	CNAG_03815	101	J9VIS6_101	0.999908	220.37	103.67	1	T	AKT(1)PTFDSGDLGEVR	_AKT(Phospho (STY))PTFDSGDLGEVR_	3	2	-2.7848	1.1539	1.2885	1.11665	1.2885			6	4118500	1509200	2609300	583980	989250	222390	386400	702840	1233600	1.69398	1.73749	1.75516	3159	4022	20220325_CKa1_KO_TiO2_18O_label_150min_CID_F0_3	13463
J9VPC3	AGC/RSK protein kinase (AGC/RSK protein kinase, variant)	CNAG_04040	120	J9VPC3_120	0.999999	224.36	223.68	1	S	NNLGSAS(1)VEHFDSK	_NNLGSAS(Phospho (STY))VEHFDSK_	7	2	-0.16744	1.0869	0.92836	0.854136	0.92836			5	17131000	7397600	9733800	3204100	4144800	2924600	3361100	1268800	2227800	1.29359	1.14925	1.75583	36233	47307	20220325_CKa1_KO_TiO2_18O_label_150min_CID_F2_1	6812
J9VXM5	Chitin synthase 3 (EC 2.4.1.16) (Chitin-UDP acetyl-glucosaminyl transferase 3) (Class-IV chitin synthase 3)	CHS3 CNAG_05581	629	J9VXM5_629	0.999104	152.94	152.94	1	T	LGPPAHT(0.001)T(0.999)PPGS(1)PLLR	_LGPPAHTT(Phospho (STY))PPGS(Phospho (STY))PLLR_	8	2	0.16633	1.0094	0.98419	0.975025		0.98419		8	9747400	3494500	6252900	1756700	3365800	1248900	2028400	488910	858700	1.91598	1.62415	1.75636	30193	39507	20220325_CKa1_KO_TiO2_18O_label_150min_CID_F3_1	12549
J9VNI2	Uncharacterized protein	CNAG_01174	566	J9VNI2_566	0.999993	201.3	193.98	1	S	ANES(0.979)T(0.021)LS(1)LGGK	_ANES(Phospho (STY))TLS(Phospho (STY))LGGK_	7	2	-0.55137	1.6489	1.0997	0.666929	1.0997	0.98169		2	1372800	432420	940330	80077	371800	235490	363150	116860	205370	4.64303	1.5421	1.7574	3886	4986	20220325_CKa1_KO_TiO2_18O_label_150min_CID_F1_1	11034
J9VNI2	Uncharacterized protein	CNAG_01174	563	J9VNI2_563	0.995066	193.98	148.85	2	S	ANES(0.995)T(0.013)LS(0.992)LGGK	_ANES(Phospho (STY))TLS(Phospho (STY))LGGK_	4	2	-0.65006	1.6489	1.0517	0.637819		1.0517		3	1366400	517900	848550	0	0	401040	643180	116860	205370		1.60378	1.7574	3887	4987	20220325_CKa1_KO_TiO2_18O_label_150min_CID_F1_2	11034
J9VLF8	Nitric oxide synthase-interacting protein	CNAG_01058	263	J9VLF8_263	0.999727	134.25	134.25	1	S	SPLVSTDMGS(1)EDGR	_SPLVSTDMGS(Phospho (STY))EDGR_	10	2	0.28162	2.1527	1.0073	0.467924	1.0073			8	4954200	1691500	3262800	91733	829610	905740	1205900	694010	1227300	9.04375	1.3314	1.76842	51601	66882	20220325_CKa1_KO_TiO2_18O_label_150min_CID_F1_1	10467
J9VJ23	Uncharacterized protein	CNAG_05167	4	J9VJ23_4	0.842887	153.48	140.22	1	T	S(0.154)GT(0.843)QS(0.003)PSSNKPDPMLPK	_SGT(Phospho (STY))QSPSSNKPDPM(Oxidation (M))LPK_	3	2	1.0014	0.36594	0.57958	1.58381	0.57958	1.5605		1	10328000	3414800	6913700	853500	1642300	0	739180	2561300	4532300	1.92419		1.76953	47862	62151	20220325_CKa1_KO_TiO2_18O_label_150min_CID_F0_1	10962
J9VUG5	C2H2-type domain-containing protein	CNAG_05940	667	J9VUG5_667	0.99986	181.53	143.55	1	S	ALNFSTLTS(1)PMK	_ALNFSTLTS(Phospho (STY))PM(Oxidation (M))K_	9	2	0.39756		0.76299		0.76299			8	5800700	2307500	3493200	1101700	1560500	724740	1081400	481060	851310	1.41645	1.49212	1.76965	3433	4418	20220325_CKa1_KO_TiO2_18O_label_150min_CID_F1_1	12951
J9VF84	ARF guanyl-nucleotide exchange factor	CNAG_00625	1395	J9VF84_1395	0.999988	132.14	132.14	1	S	HDS(1)LDGASTPGR	_HDS(Phospho (STY))LDGASTPGR_	3	2	0.041933		1.4002		1.4002			2	1288600	264430	1024200	0	489890	147960	327540	116460	206740		2.21371	1.7752	23214	30516	20220325_CKa1_KO_TiO2_18O_label_150min_CID_F1_2	2652
J9VJ12	DUF2415 domain-containing protein	CNAG_03881	242	J9VJ12_242	0.99369	185.27	185.27	1	S	DS(0.002)LS(0.002)S(0.994)S(0.002)PATYPNTLPVR	_DSLSS(Phospho (STY))SPATYPNTLPVR_	5	2	0.0022981		0.99019		0.99019			1	1006800	149460	857390	0	591820	0	0	149460	265560			1.7768	11626	15009	20220325_CKa1_KO_TiO2_18O_label_150min_CID_F3_3	14169
J9VN53	Cell polarity protein mor2 (Cell polarity protein mor2, variant)	CNAG_03622	66	J9VN53_66	0.802736	133.51	133.51	1	S	PVFGAAS(0.001)S(0.006)T(0.039)T(0.151)S(0.803)LPDTDSYGHR	_PVFGAASSTTS(Phospho (STY))LPDTDSYGHR_	11	3	-0.30614		0.56633			0.56633		2	4018500	1571600	2446800	662960	1207200	498570	508070	410100	731580	1.82092	1.01905	1.78391	39772	51808	20220325_CKa1_KO_TiO2_18O_label_150min_CID_F4_3	10754
J9VVY9	Sec2p domain-containing protein	CNAG_04639	709	J9VVY9_709	0.999956	297.55	89.604	1	S	GHAEEQPNS(0.435)T(0.565)PGS(1)PS(1)LK	_GHAEEQPNST(Phospho (STY))PGS(Phospho (STY))PS(Phospho (STY))LK_	13	2	0.14226	1.402	2.124	1.51498	2.124	1.2266	0.5369	5	102370000	35310000	67061000	16432000	36506000	11541000	17464000	7336800	13092000	2.22164	1.51321	1.78443	19970	26203	20220325_CKa1_KO_TiO2_18O_label_150min_CID_F1_3	3613
J9VQP8	Microtubule Associated protein (Microtubule Associated protein, variant)	CNAG_03368	2164	J9VQP8_2164	0.995032	117.7	117.7	1	S	RS(0.005)S(0.995)LAINVDK	_RSS(Phospho (STY))LAINVDK_	3	2	-0.039023	1.0234	0.72731	0.71068	0.72731			2	831630	329180	502460	246940	355240	0	0	82240	147210	1.43857		1.79	43693	56833	20220325_CKa1_KO_TiO2_18O_label_150min_CID_F2_1	5756
J9VU72	Upstream activation factor subunit UAF30	CNAG_01790	75	J9VU72_75	1	187	75.548	1	S	EAPAHNLEGS(1)VS(1)PS(1)AK	_EAPAHNLEGS(Phospho (STY))VS(Phospho (STY))PS(Phospho (STY))AK_	10	2	0.69426		1.6251		1.6251	1.3522		1	117570000	25037000	92531000	1054000	54728000	14771000	21308000	9211900	16495000	51.9241	1.44256	1.79062	12821	16585	20220325_CKa1_KO_TiO2_18O_label_150min_CID_F1_3	6004
J9VQC8	AGC/NDR protein kinase	CNAG_02194	24	J9VQC8_24	0.976491	84.169	84.169	1	T	STNSQQQPSSQAPAS(0.023)PT(0.976)K	_STNSQQQPSSQAPASPT(Phospho (STY))K_	17	2	1.6497		0.89967		0.89967			1	79638	29584	50054	0	0	15108	24118	14475	25937		1.59637	1.79185	57517	74483	20220325_CKa1_KO_TiO2_18O_label_150min_CID_F0_2	2003
J9VVA0	Phosphate transporter	CNAG_02180	148	J9VVA0_148	0.99999	262.73	262.73	1	S	ETDNLLS(0.919)PS(0.08)S(0.001)S(1)PTR	_ETDNLLS(Phospho (STY))PSSS(Phospho (STY))PTR_	11	2	0.21453	0.95131	1.9078	2.00545	1.9078	0.96206	2.1732	2	67355000	25178000	42177000	10439000	20342000	8553600	10751000	6185500	11084000	1.94865	1.2569	1.79193	16218	21146	20220325_CKa1_KO_TiO2_18O_label_150min_CID_F1_2	14112
J9VFM5	IPPc domain-containing protein	CNAG_03657	898	J9VFM5_898	0.926718	140.68	134.08	1	S	NPT(0.002)AS(0.927)S(0.072)QDDHLGIPSK	_NPTAS(Phospho (STY))SQDDHLGIPSK_	5	2	0.55282		0.72322		0.72322			3	3109000	1258100	1850900	486270	629760	418600	583310	353200	637800	1.29508	1.39348	1.80578	36568	47749	20220325_CKa1_KO_TiO2_18O_label_150min_CID_F2_1	7041
J9VWI7	Vacuolar protein sorting-associated protein VTA1 (Vacuolar protein sorting-associated protein VTA1, variant 1)	CNAG_05747	277	J9VWI7;T2BP63_277;276	0.999836	94.73	94.73	1	S	SQNSGSGAWSTVATPGLPDDENS(1)QIHFDLNR	_SQNSGSGAWSTVATPGLPDDENS(Phospho (STY))QIHFDLNR_	23	3	0.81102		1.1068		1.1068			1	186920	66582	120330	0	0	0	0	66582	120330			1.80725	54296	70455	20220325_CKa1_KO_TiO2_18O_label_150min_CID_F4_3	16585
J9W239	Cell wall integrity protein scw1	CNAG_05663	797	J9W239_797	0.997775	88.706	65.038	1	S	YFAS(0.998)PPLST(0.001)S(0.001)NPHK	_YFAS(Phospho (STY))PPLSTSNPHK_	4	2	0.26174	1.4538	1.0632	0.731325	1.0632			4	584250	172670	411570	115280	307720	0	0	57394	103850	2.66933		1.80942	68706	89054	20220325_CKa1_KO_TiO2_18O_label_150min_CID_F0_1	8348
J9VVY9	Sec2p domain-containing protein	CNAG_04639	705	J9VVY9_705	0.992956	239.93	110.22	1	S	GHAEEQPNS(0.993)T(0.007)PGS(0.865)PS(0.135)LK	_GHAEEQPNS(Phospho (STY))TPGS(Phospho (STY))PSLK_	9	3	-0.018302	1.402	1.1352	0.8097		1.1352	2.0896	7	36393000	14049000	22344000	3786300	7666600	9454100	13214000	808370	1463000	2.02483	1.3977	1.80981	19949	26178	20220325_CKa1_KO_TiO2_18O_label_150min_CID_F1_1	4720
J9VRZ9	NUDE_C domain-containing protein	CNAG_04302	554	J9VRZ9_554	1	146.5	146.5	1	S	PMS(1)PDVYQPLR	_PM(Oxidation (M))S(Phospho (STY))PDVYQPLR_	3	2	-0.099171		0.66853		0.66853			3	941190	369750	571440	158480	224130	124860	190800	86403	156510	1.41425	1.52811	1.8114	38786	50520	20220325_CKa1_KO_TiO2_18O_label_150min_CID_F3_3	10494
J9VK91	Chromatin-remodeling ATPase INO80 (EC 3.6.4.-)	CNAG_06819	605	J9VK91_605	0.999933	182.47	182.47	1	S	AGS(1)VGGSSVLDTLPATSAPPK	_AGS(Phospho (STY))VGGSSVLDTLPATSAPPK_	3	2	0.4878	2.3753	0.83984	0.353572	0.83984		0.84927	2	1148000	414750	733230	211050	384940	66346	99471	137350	248820	1.82393	1.49928	1.81158	2666	3394	20220325_CKa1_KO_TiO2_18O_label_150min_CID_F3_3	14728
J9VVC5	Guanyl nucleotide exchange factor Sql2	CNAG_06160	348	J9VVC5_348	1	127.66	88.394	1	S	AAKQRS(1)ES(1)PPPLPT(0.156)GS(0.156)S(0.155)PS(0.563)S(0.97)K	_AAKQRS(Phospho (STY))ES(Phospho (STY))PPPLPTGSSPS(Phospho (STY))S(Phospho (STY))K_	6	3	2.2438		1.2148		1.2148			4	8918800	3065500	5853400	1289200	2359300	1055800	2187500	720430	1306500	1.83005	2.07189	1.8135	304	381	20220325_CKa1_KO_TiO2_18O_label_150min_CID_F3_2	8660
J9VTP6	BZIP domain-containing protein	CNAG_07593	176	J9VTP6_176	0.988239	185.23	183.09	1	T	T(0.012)EGEGDT(0.988)PVGPAETPEDGASGAGK	_TEGEGDT(Phospho (STY))PVGPAETPEDGASGAGK_	7	2	-0.42998	1.5851	1.2722	0.802599	1.2722			2	1508300	360930	1147300	0	582660	232020	330610	128910	234080		1.42492	1.81584	59855	77566	20220325_CKa1_KO_TiO2_18O_label_150min_CID_F1_2	7689
J9VLU6	Nkap_C domain-containing protein	CNAG_02396	25	J9VLU6_25	0.999315	115.12	108.19	1	S	GAAQQRPPPPPS(0.999)PELPS(0.001)REDELK	_GAAQQRPPPPPS(Phospho (STY))PELPSREDELK_	12	3	0.14788		0.44553		0.44553			3	4627900	984160	3643700	449030	1673500	0	996540	535130	973720	3.72692		1.8196	18289	23944	20220325_CKa1_KO_TiO2_18O_label_150min_CID_F2_3	8354
J9VED5	CK1/CK1/CK1-G protein kinase	CNAG_00556	403	J9VED5_403	0.999997	160.63	160.63	1	S	RQS(1)QQGGHPFASNK	_RQS(Phospho (STY))QQGGHPFASNK_	3	2	0.41497	0.99794	0.79999	0.801641	0.79999			4	7796200	2999000	4797300	2390200	3834800	298300	397180	310440	565280	1.60438	1.33148	1.8209	43456	56550	20220325_CKa1_KO_TiO2_18O_label_150min_CID_F3_2	1066
J9VKX3	Uncharacterized protein	CNAG_00194	11	J9VKX3_11	0.9094	42.123	42.123		Y	T(0.283)QT(0.283)PFS(0.358)T(0.168)FGY(0.909)LPAMPS(0.667)GS(0.666)S(0.666)FKPK	_TQTPFS(Phospho (STY))TFGY(Phospho (STY))LPAMPS(Phospho (STY))GS(Phospho (STY))SFKPK_	10	3	-4.1532	0.53117	0.68355	1.28688			0.68355	1	180440	63952	116490	0	0	0	0	63952	116490			1.82152	62325	80716	20220325_CKa1_KO_TiO2_18O_label_150min_CID_F3_3	11418
J9VVS5	SAP domain-containing protein	CNAG_03494	226	J9VVS5_226	1	216.27	141.86	1	S	VQEDQQIAPPS(1)PQS(1)PADKK	_VQEDQQIAPPS(Phospho (STY))PQS(Phospho (STY))PADKK_	14	3	0.47201	1.9866	0.95332	0.479875	0.95332	1.3856		7	183630000	68332000	115300000	32052000	58013000	21468000	30276000	14813000	27008000	1.80997	1.41029	1.82326	66514	86163	20220325_CKa1_KO_TiO2_18O_label_150min_CID_F1_3	10899
J9VVS5	SAP domain-containing protein	CNAG_03494	223	J9VVS5_223	1	216.27	141.86	2	S	VQEDQQIAPPS(1)PQS(1)PADKK	_VQEDQQIAPPS(Phospho (STY))PQS(Phospho (STY))PADKK_	11	3	0.47201	1.9866	1.3856	0.697473		1.3856		13	174980000	64232000	110750000	30021000	55998000	20019000	28798000	14193000	25952000	1.86529	1.43853	1.82851	66514	86163	20220325_CKa1_KO_TiO2_18O_label_150min_CID_F1_3	10899
J9VKZ0	Uncharacterized protein	CNAG_02581	35	J9VKZ0_35	0.989037	101.89	78.903	2	S	DPS(1)PPPS(0.989)PS(0.011)R	_DPS(Phospho (STY))PPPS(Phospho (STY))PSR_	7	2	0.078538	0.40623	1.2937	3.18465		1.2937		4	1735300	580090	1155200	371790	773770	20489	37783	187810	343660	2.0812	1.84406	1.82983	10870	14021	20220325_CKa1_KO_TiO2_18O_label_150min_CID_F0_1	4953
J9VKZ0	Uncharacterized protein	CNAG_02581	31	J9VKZ0_31	1	104.43	78.903	1	S	DPS(1)PPPS(0.989)PS(0.011)R	_DPS(Phospho (STY))PPPS(Phospho (STY))PSR_	3	2	0.078538	0.40623	1.7666	4.34877	1.7666	1.2937		4	3389100	928730	2460300	561910	1593100	179010	523570	187810	343660	2.83515	2.92481	1.82983	10870	14021	20220325_CKa1_KO_TiO2_18O_label_150min_CID_F0_1	3820
J9VQB7	Ubiquitinyl hydrolase 1 (EC 3.4.19.12)	CNAG_07717	61	J9VQB7_61	0.990587	67.138	63.803	2	S	VFDHLIT(0.005)DNGGMVAAS(0.991)S(0.991)PLRQDIGDNES(0.013)NK	_VFDHLITDNGGM(Oxidation (M))VAAS(Phospho (STY))S(Phospho (STY))PLRQDIGDNESNK_	16	3	-0.52505	1.0139	0.88451	0.872384		0.88451		2	556430	208190	348240	140820	224840	0	0	67369	123400	1.59665		1.8317	65032	84260	20220325_CKa1_KO_TiO2_18O_label_150min_CID_F4_3	14244
J9VQB7	Ubiquitinyl hydrolase 1 (EC 3.4.19.12)	CNAG_07717	62	J9VQB7_62	0.993173	67.138	67.138	2	S	VFDHLIT(0.002)DNGGMVAAS(0.985)S(0.993)PLRQDIGDNES(0.02)NK	_VFDHLITDNGGM(Oxidation (M))VAAS(Phospho (STY))S(Phospho (STY))PLRQDIGDNESNK_	17	3	-1.2522	1.0139	0.88451	0.872384		0.88451		2	556430	208190	348240	140820	224840	0	0	67369	123400	1.59665		1.8317	65031	84258	20220325_CKa1_KO_TiO2_18O_label_150min_CID_F4_1	14244
J9VU72	Upstream activation factor subunit UAF30	CNAG_01790	77	J9VU72_77	1	187	75.548	1	S	EAPAHNLEGS(1)VS(1)PS(1)AK	_EAPAHNLEGS(Phospho (STY))VS(Phospho (STY))PS(Phospho (STY))AK_	12	2	0.69426		1.3522			1.3522		7	118160000	24853000	93308000	1054000	55603000	14587000	20819000	9211900	16885000	52.7543	1.42723	1.83296	12821	16585	20220325_CKa1_KO_TiO2_18O_label_150min_CID_F1_3	6004
J9VJZ7	BRCT domain-containing protein	CNAG_01352	414	J9VJZ7_414	1	218.34	208.38	1	S	EFEVLQLAAGVS(1)PNR	_EFEVLQLAAGVS(Phospho (STY))PNR_	12	2	-0.06331		1.0577		1.0577			5	1551500	554840	996660	188410	351230	197680	334650	168760	310790	1.86418	1.69289	1.84161	13850	17963	20220325_CKa1_KO_TiO2_18O_label_150min_CID_F4_3	19067
J9VNR3	Pleiotropic drug resistance protein	CNAG_04984	12	J9VNR3_12	0.95783	165.49	159.44	1	S	S(0.019)AS(0.019)AS(0.958)T(0.004)ASLKPESLGPK	_SASAS(Phospho (STY))TASLKPESLGPK_	5	2	-0.41654	1.8556	1.2063	0.650086	1.2063	1.0321	0.68447	2	46801000	18821000	27980000	12594000	17772000	2592300	3499700	3634500	6708700	1.41115	1.35004	1.84584	45063	58549	20220325_CKa1_KO_TiO2_18O_label_150min_CID_F3_1	13577
J9VJE2	Lipid particle protein	CNAG_00594	32	J9VJE2_32	0.997854	188.1	188.1	1	S	S(0.002)PLS(0.998)PTEGAPLSGDTTLIPNK	_SPLS(Phospho (STY))PTEGAPLSGDTTLIPNK_	4	2	-0.51705		1.0348		1.0348			2	1515600	569430	946140	363880	566510	0	0	205560	379630	1.55686		1.84681	51529	66752	20220325_CKa1_KO_TiO2_18O_label_150min_CID_F3_3	17057
J9VKM1	Uncharacterized protein	CNAG_01134	227	J9VKM1_227	0.885894	131.61	117.84	1	S	AS(0.102)S(0.886)PT(0.012)PTSHTTLSEVPNK	_ASS(Phospho (STY))PTPTSHTTLSEVPNK_	3	3	0.1667		1.136		1.136	2.8645		2	12652000	4112500	8539800	1898900	3351500	1431200	3742000	782360	1446300	1.76497	2.61459	1.84864	6659	8536	20220325_CKa1_KO_TiO2_18O_label_150min_CID_F0_1	5748
J9VY45	Transcriptional adapter 3	CNAG_04674	224	J9VY45_224	0.99997	132.25	111.11	1	S	SMTLAS(1)PPPYPSTTSGLK	_SM(Oxidation (M))TLAS(Phospho (STY))PPPYPSTTSGLK_	6	2	0.47059	1.5294	0.75945	0.496567	0.75945			2	942600	386190	556400	0	0	241780	289430	144410	266970		1.19708	1.84869	50185	65065	20220325_CKa1_KO_TiO2_18O_label_150min_CID_F4_3	11559
J9VV04	Translation initiation factor 2 subunit 1	CNAG_07778	87	J9VV04_87	1	100.04	100.04	1	S	RVS(1)AEEVVK	_RVS(Phospho (STY))AEEVVK_	3	2	-0.98192	1.1348	0.85252	0.751251	0.85252			1	441110	154740	286370	0	0	0	0	154740	286370			1.85065	44012	57216	20220325_CKa1_KO_TiO2_18O_label_150min_CID_F1_3	3428
J9VX09	DNA-directed RNA polymerase subunit (EC 2.7.7.6)	CNAG_05936	978	J9VX09_978	0.940408	157.37	149.31	1	S	IYPESFVPPS(0.001)FPS(0.059)S(0.94)PPK	_IYPESFVPPSFPSS(Phospho (STY))PPK_	14	2	0.49354	1.4898	1.1517	0.773057	1.1517			3	12964000	5097300	7866900	1582900	2645200	2328300	3016100	1186100	2205500	1.67111	1.29541	1.85946	26929	35302	20220325_CKa1_KO_TiO2_18O_label_150min_CID_F1_3	20426
J9VTH7	Guanine nucleotide exchange protein for ADP-robosylation factor	CNAG_01126	142	J9VTH7_142	0.981312	112.95	67.571	2	S	GGVNAS(0.692)HT(0.692)S(0.635)LPS(0.981)IVAPS(0.992)LPPT(0.847)PS(0.162)R	_GGVNAS(Phospho (STY))HT(Phospho (STY))SLPS(Phospho (STY))IVAPS(Phospho (STY))LPPT(Phospho (STY))PSR_	12	3	0.54379	1.2896	0.90233	0.699698		0.90233	0.68164	1	573120	194710	378410	0	57912	49190	49750	145520	270750		1.01138	1.86057	19927	26152	20220325_CKa1_KO_TiO2_18O_label_150min_CID_F3_2	19813
J9VVW4	EXS domain-containing protein	CNAG_04671	429	J9VVW4_429	0.999322	296.01	232.87	2	S	S(0.628)PCPT(0.372)PSPFVT(0.052)S(0.868)PS(0.08)VS(0.999)PT(0.001)R	_S(Phospho (STY))PCPTPSPFVTS(Phospho (STY))PSVS(Phospho (STY))PTR_	16	2	-1.1525		0.82597			0.82597	0.64812	9	30733000	9165200	21567000	2479400	11757000	3712700	4272500	2973100	5537900	4.74187	1.15078	1.86267	50852	65908	20220325_CKa1_KO_TiO2_18O_label_150min_CID_F2_1	16197
J9VQL2	Vacuolar transporter chaperone 4	CNAG_01263	592	J9VQL2_592	0.999974	100.41	100.41	1	S	S(0.47)T(0.485)T(0.498)S(0.513)QAS(0.575)Y(0.46)HEPIS(1)EGEDDEEYLVHK	_STT(Phospho (STY))S(Phospho (STY))QAS(Phospho (STY))YHEPIS(Phospho (STY))EGEDDEEYLVHK_	13	3	0.079476	1.2082	0.37997	0.314493	0.37997		1.1861	1	22441000	6912900	15528000	0	8631400	4492700	2387400	2420200	4509700		0.531395	1.86336	58100	75302	20220325_CKa1_KO_TiO2_18O_label_150min_CID_F1_3	12513
J9W327	F-box domain-containing protein	CNAG_06332	835	J9W327_835	0.996582	210.57	210.57	1	S	EESSAPVSSLPGS(0.997)PT(0.003)PMK	_EESSAPVSSLPGS(Phospho (STY))PTPM(Oxidation (M))K_	13	2	0.19726		1.2051		1.2051			4	6098000	2310800	3787200	820150	1628100	943780	1140100	546840	1019100	1.98512	1.20801	1.86362	13735	17809	20220325_CKa1_KO_TiO2_18O_label_150min_CID_F2_1	9938
J9VYN4	Uds1 domain-containing protein	CNAG_01559	29	J9VYN4_29	0.999951	69.045	69.045	1	S	S(1)PPILPPSGLFSKPAQQEEQDNVGDSLFAR	_S(Phospho (STY))PPILPPSGLFSKPAQQEEQDNVGDSLFAR_	1	3	0.80724		1.2197		1.2197			1	717620	84068	633560	0	476670	0	0	84068	156890			1.86623	51881	67269	20220325_CKa1_KO_TiO2_18O_label_150min_CID_F1_1	21851
J9VTH3	Pyruvate decarboxylase	CNAG_04659	410	J9VTH3_410	0.999978	158.42	158.42	1	S	SVDS(1)PVVPDPK	_SVDS(Phospho (STY))PVVPDPK_	4	2	0.11696	0.3787	1.1977	3.16266	1.1977			6	7657800	2672500	4985300	1375200	2566600	777290	1447000	520020	971650	1.86635	1.8616	1.86849	58291	75553	20220325_CKa1_KO_TiO2_18O_label_150min_CID_F1_3	8632
J9VZR6	2-isopropylmalate synthase	CNAG_05496	512	J9VZR6_512	1	284.46	284.46	1	S	MPPLSLSGGVAEPS(1)PDR	_M(Oxidation (M))PPLSLSGGVAEPS(Phospho (STY))PDR_	14	2	-1.5682	1.4071	0.92436	0.656926	0.92436			25	305910000	109710000	196190000	36966000	78108000	39561000	56035000	33186000	62050000	2.11297	1.41642	1.86976	34055	44505	20220325_CKa1_KO_TiO2_18O_label_150min_CID_F3_2	12981
J9VZ87	DNA mismatch repair protein PMS2	CNAG_07599	585	J9VZ87_585	0.999413	124.16	89.805	1	S	NMEIVS(0.999)PNHET(0.001)QK	_NM(Oxidation (M))EIVS(Phospho (STY))PNHETQK_	6	2	-0.19252		1.619		1.619			2	518870	181210	337660	0	0	102540	190150	78670	147510		1.8544	1.87505	36126	47173	20220325_CKa1_KO_TiO2_18O_label_150min_CID_F1_2	2806
J9VKI4	Uncharacterized protein	CNAG_01173	314	J9VKI4_314	0.999561	294.28	294.28	1	S	NPS(0.537)FS(0.463)PLS(1)PSASDTDSIIK	_NPS(Phospho (STY))FSPLS(Phospho (STY))PSASDTDSIIK_	8	2	0.17568	2.1939	0.90957	0.41459	0.90957	0.91355		4	27234000	10387000	16846000	4094300	6997400	3523000	4640800	2770200	5208200	1.70906	1.31729	1.88008	36439	47580	20220325_CKa1_KO_TiO2_18O_label_150min_CID_F2_1	22355
J9VVW4	EXS domain-containing protein	CNAG_04671	414	J9VVW4_414	0.999969	232.87	64.275	1	S	S(1)PCPT(1)PS(0.998)PFVT(0.348)S(0.288)PS(0.2)VS(0.141)PT(0.025)R	_S(Phospho (STY))PCPT(Phospho (STY))PS(Phospho (STY))PFVT(Phospho (STY))SPSVSPTR_	1	2	-3.6032		0.66902		0.66902		0.66831	2	10611000	4428900	6181600	1791600	2541600	1534800	1566100	1102600	2073800	1.41862	1.02039	1.88083	50873	65942	20220325_CKa1_KO_TiO2_18O_label_150min_CID_F1_3	23575
J9VVA7	Uncharacterized protein	CNAG_03308	655	J9VVA7_655	1	138.45	113.38	1	S	AS(1)LGAVVGNVR	_AS(Phospho (STY))LGAVVGNVR_	2	2	0.11223	1.4325	1.8943	1.32237	1.8943			3	196440	45159	151280	19409	85694	12496	40540	13255	25046	4.41517	3.24424	1.88955	6012	7665	20220325_CKa1_KO_TiO2_18O_label_150min_CID_F3_3	11889
J9VQE7	Lysophospholipase NTE1 (EC 3.1.1.5) (Intracellular phospholipase B)	CNAG_01298	530	J9VQE7_530	0.999995	89.663	86.707	2	T	APS(1)LPAMT(1)PKPLS(0.934)PIT(0.066)HK	_APS(Phospho (STY))LPAM(Oxidation (M))T(Phospho (STY))PKPLS(Phospho (STY))PITHK_	8	3	0.38623	1.798	1.0457	0.581591		1.0457	0.87781	2	2096300	781400	1314900	281050	459910	267330	414420	233030	440560	1.6364	1.55022	1.89057	4626	5909	20220325_CKa1_KO_TiO2_18O_label_150min_CID_F3_3	12710
J9VTY5	Fungal_trans domain-containing protein	CNAG_01673	737	J9VTY5_737	0.884823	81.017	75.566	1	S	STNGDIPS(0.885)PT(0.115)K	_STNGDIPS(Phospho (STY))PTK_	8	2	1.2622		1.1405		1.1405			2	935800	357330	578470	0	0	251130	377600	106200	200870		1.5036	1.89143	57514	74479	20220325_CKa1_KO_TiO2_18O_label_150min_CID_F1_2	4765
J9VE30	Choline-phosphate cytidylyltransferase (EC 2.7.7.15)	CNAG_00424	217	J9VE30_217	0.999653	252.58	252.58	1	S	SPPTTSSIQS(1)PNSAGGPPK	_SPPTTSSIQS(Phospho (STY))PNSAGGPPK_	10	2	0.64813	1.0163	0.65668	0.646148	0.65668	0.74519		8	14453000	5672800	8780700	2133100	3393000	2164600	2783800	1375100	2603900	1.59064	1.28606	1.89361	52276	67875	20220325_CKa1_KO_TiO2_18O_label_150min_CID_F2_1	6911
J9VSQ1	STE/STE11/BCK1 protein kinase	CNAG_04755	89	J9VSQ1_89	0.980357	120.74	120.74	1	S	GGPSSVSIPQPAS(0.98)PS(0.019)HSIK	_GGPSSVSIPQPAS(Phospho (STY))PSHSIK_	13	2	0.31045		0.95911		0.95911	0.33619		5	1947700	903070	1044600	541950	662100	221750	118600	139380	263940	1.2217	0.534837	1.89367	19783	25968	20220325_CKa1_KO_TiO2_18O_label_150min_CID_F3_3	8612
J9VVW5	SprT-like domain-containing protein	CNAG_03539	336	J9VVW5_336	1	203.39	100.02	1	S	GWDS(1)DCDGGILR	_GWDS(Phospho (STY))DCDGGILR_	4	2	0.28152		1.148		1.148			3	2473700	933610	1540100	413700	586830	309220	554240	210690	399040	1.41849	1.79238	1.89397	22914	30126	20220325_CKa1_KO_TiO2_18O_label_150min_CID_F2_2	15378
J9VER8	CMGC/CDK protein kinase	CNAG_00415	478	J9VER8_478	0.998776	120.86	117.25	1	S	SLVS(0.999)PS(0.001)APVR	_SLVS(Phospho (STY))PSAPVR_	4	2	-0.18621		0.86603		0.86603			5	3175900	1129000	2046900	593000	1131700	362980	587340	173020	327900	1.90843	1.61811	1.89516	50011	64852	20220325_CKa1_KO_TiO2_18O_label_150min_CID_F0_1	10257
J9W1G2	Pre-mRNA-processing protein 45	CNAG_05416	225	J9W1G2_225	1	174.59	111.22	1	S	GPAEPPPPVLQS(1)PPR	_GPAEPPPPVLQS(Phospho (STY))PPR_	12	2	0.017847	1.3897	1.304	0.938332	1.304			11	100230000	34678000	65553000	12477000	26394000	11104000	18123000	11097000	21036000	2.11541	1.63211	1.89565	21119	27805	20220325_CKa1_KO_TiO2_18O_label_150min_CID_F2_2	11270
J9VIX6	Uncharacterized protein	CNAG_00406	236	J9VIX6_236	0.941523	115.31	115.31	1	S	DINPVSSQHLGQSTLLPT(0.058)S(0.942)PAK	_DINPVSSQHLGQSTLLPTS(Phospho (STY))PAK_	19	2	0.43077		1.149		1.149			3	2248800	783070	1465700	499660	872330	202610	440150	80793	153210	1.74585	2.1724	1.89633	9957	12785	20220325_CKa1_KO_TiO2_18O_label_150min_CID_F4_3	13182
J9VE53	Ubiquitin carboxyl-terminal hydrolase Ubp16	CNAG_00455	156	J9VE53_156	1	205.98	190.46	1	S	VNLEFTNQLVT(1)PPS(1)PAK	_VNLEFTNQLVT(Phospho (STY))PPS(Phospho (STY))PAK_	14	2	-0.066911	0.84782	1.1124	1.31207	1.1124	0.83358		6	8626800	3231200	5395600	1802700	2884700	349720	451370	1078700	2059500	1.60021	1.29066	1.90924	65951	85419	20220325_CKa1_KO_TiO2_18O_label_150min_CID_F3_1	19855
[truncated: 4,219 more rows]
